# Supplementary material for: Regulatory role of non-coding RNA in ginseng rusty root symptom tissue
Source: Sci Rep. 2021 Apr 28;11:9211. doi: 10.1038/s41598-021-88709-3 (PMC8080638; doi:10.1038/s41598-021-88709-3)
Supplement: Supplementary file 1 — Supplementary Information 1. [file 41598_2021_88709_MOESM1_ESM.zip › dataset 1/lncRNAs.gtf]

Pg_scaffold0142	Novegene	lncRNA	229189	232418	.	+	.	gene_id "XLOC_013217"; transcript_id "XLOC_013217"; exon_number "2"; lncRNA_name "TCONS_00021022";
Pg_scaffold0142	Novegene	lncRNA	228514	232418	.	+	.	gene_id "XLOC_013217"; transcript_id "XLOC_013217"; exon_number "2"; lncRNA_name "TCONS_00021021";
Pg_scaffold1053	Novegene	lncRNA	242153	250342	.	+	.	gene_id "XLOC_071341"; transcript_id "XLOC_071341"; exon_number "2"; lncRNA_name "TCONS_00111747";
Pg_scaffold1884	Novegene	lncRNA	26609	28113	.	-	.	gene_id "XLOC_107210"; transcript_id "XLOC_107210"; exon_number "2"; lncRNA_name "TCONS_00168188";
Pg_scaffold4075	Novegene	lncRNA	177536	178551	.	+	.	gene_id "Pg_S4075.7"; transcript_id "Pg_S4075.7"; exon_number "2"; lncRNA_name "TCONS_00269605";
Pg_scaffold4644	Novegene	lncRNA	120424	122889	.	+	.	gene_id "Pg_S4644.15"; transcript_id "Pg_S4644.15"; exon_number "4"; lncRNA_name "TCONS_00287492";
Pg_scaffold0898	Novegene	lncRNA	299981	301090	.	-	.	gene_id "XLOC_062713"; transcript_id "XLOC_062713"; exon_number "2"; lncRNA_name "TCONS_00098308";
Pg_scaffold0607	Novegene	lncRNA	584967	592034	.	+	.	gene_id "XLOC_046043"; transcript_id "XLOC_046043"; exon_number "2"; lncRNA_name "TCONS_00071981";
Pg_scaffold1997	Novegene	lncRNA	3943	15669	.	-	.	gene_id "XLOC_111713"; transcript_id "XLOC_111713"; exon_number "10"; lncRNA_name "TCONS_00175640";
Pg_scaffold0898	Novegene	lncRNA	299981	301084	.	-	.	gene_id "XLOC_062713"; transcript_id "XLOC_062713"; exon_number "2"; lncRNA_name "TCONS_00098306";
Pg_scaffold0898	Novegene	lncRNA	299981	301090	.	-	.	gene_id "XLOC_062713"; transcript_id "XLOC_062713"; exon_number "2"; lncRNA_name "TCONS_00098307";
Pg_scaffold3527	Novegene	lncRNA	49451	49883	.	-	.	gene_id "XLOC_158198"; transcript_id "XLOC_158198"; exon_number "2"; lncRNA_name "TCONS_00249050";
Pg_scaffold2647	Novegene	lncRNA	263740	266879	.	+	.	gene_id "XLOC_133550"; transcript_id "XLOC_133550"; exon_number "2"; lncRNA_name "TCONS_00210562";
Pg_scaffold0811	Novegene	lncRNA	107673	112763	.	+	.	gene_id "Pg_S0811.1"; transcript_id "Pg_S0811.1"; exon_number "7"; lncRNA_name "TCONS_00090899";
Pg_scaffold1118	Novegene	lncRNA	512958	533388	.	+	.	gene_id "Pg_S1118.3"; transcript_id "Pg_S1118.3"; exon_number "2"; lncRNA_name "TCONS_00116539";
Pg_scaffold0811	Novegene	lncRNA	35783	36676	.	+	.	gene_id "XLOC_058065"; transcript_id "XLOC_058065"; exon_number "2"; lncRNA_name "TCONS_00090892";
Pg_scaffold2647	Novegene	lncRNA	332305	335508	.	+	.	gene_id "XLOC_133556"; transcript_id "XLOC_133556"; exon_number "3"; lncRNA_name "TCONS_00210569";
Pg_scaffold0808	Novegene	lncRNA	548533	548833	.	+	.	gene_id "XLOC_057739"; transcript_id "XLOC_057739"; exon_number "2"; lncRNA_name "TCONS_00090326";
Pg_scaffold4048	Novegene	lncRNA	131342	132222	.	-	.	gene_id "Pg_S4048.9"; transcript_id "Pg_S4048.9"; exon_number "2"; lncRNA_name "TCONS_00268609";
Pg_scaffold0811	Novegene	lncRNA	107669	112763	.	+	.	gene_id "Pg_S0811.1"; transcript_id "Pg_S0811.1"; exon_number "7"; lncRNA_name "TCONS_00090896";
Pg_scaffold5166	Novegene	lncRNA	144788	146894	.	-	.	gene_id "XLOC_190985"; transcript_id "XLOC_190985"; exon_number "2"; lncRNA_name "TCONS_00301414";
Pg_scaffold0811	Novegene	lncRNA	107669	112763	.	+	.	gene_id "Pg_S0811.1"; transcript_id "Pg_S0811.1"; exon_number "4"; lncRNA_name "TCONS_00090894";
Pg_scaffold2532	Novegene	lncRNA	256572	261321	.	-	.	gene_id "Pg_S2532.4"; transcript_id "Pg_S2532.4"; exon_number "5"; lncRNA_name "TCONS_00205067";
Pg_scaffold3429	Novegene	lncRNA	40813	44658	.	-	.	gene_id "XLOC_155838"; transcript_id "XLOC_155838"; exon_number "2"; lncRNA_name "TCONS_00245364";
Pg_scaffold0022	Novegene	lncRNA	172583	176507	.	-	.	gene_id "Pg_S0022.19"; transcript_id "Pg_S0022.19"; exon_number "3"; lncRNA_name "TCONS_00003886";
Pg_scaffold1170	Novegene	lncRNA	297048	298357	.	+	.	gene_id "XLOC_076465"; transcript_id "XLOC_076465"; exon_number "4"; lncRNA_name "TCONS_00119813";
Pg_scaffold5271	Novegene	lncRNA	34185	35866	.	-	.	gene_id "Pg_S5271.1"; transcript_id "Pg_S5271.1"; exon_number "2"; lncRNA_name "TCONS_00303922";
Pg_scaffold2055	Novegene	lncRNA	122474	131414	.	-	.	gene_id "XLOC_114033"; transcript_id "XLOC_114033"; exon_number "2"; lncRNA_name "TCONS_00179443";
Pg_scaffold6591	Novegene	lncRNA	13954	15219	.	-	.	gene_id "XLOC_209950"; transcript_id "XLOC_209950"; exon_number "3"; lncRNA_name "TCONS_00331976";
Pg_scaffold1494	Novegene	lncRNA	76607	80142	.	-	.	gene_id "XLOC_091646"; transcript_id "XLOC_091646"; exon_number "4"; lncRNA_name "TCONS_00143313";
Pg_scaffold5717	Novegene	lncRNA	37920	40592	.	-	.	gene_id "XLOC_199106"; transcript_id "XLOC_199106"; exon_number "2"; lncRNA_name "TCONS_00314524";
Pg_scaffold5355	Novegene	lncRNA	61537	63846	.	+	.	gene_id "Pg_S5355.13"; transcript_id "Pg_S5355.13"; exon_number "2"; lncRNA_name "TCONS_00305785";
Pg_scaffold5355	Novegene	lncRNA	59236	61419	.	+	.	gene_id "Pg_S5355.13"; transcript_id "Pg_S5355.13"; exon_number "3"; lncRNA_name "TCONS_00305784";
Pg_scaffold5355	Novegene	lncRNA	64679	66728	.	+	.	gene_id "Pg_S5355.8"; transcript_id "Pg_S5355.8"; exon_number "3"; lncRNA_name "TCONS_00305787";
Pg_scaffold5355	Novegene	lncRNA	62421	63846	.	+	.	gene_id "Pg_S5355.13"; transcript_id "Pg_S5355.13"; exon_number "2"; lncRNA_name "TCONS_00305786";
Pg_scaffold0297	Novegene	lncRNA	750125	751822	.	+	.	gene_id "Pg_S0297.17"; transcript_id "Pg_S0297.17"; exon_number "4"; lncRNA_name "TCONS_00041043";
Pg_scaffold1419	Novegene	lncRNA	362657	399689	.	-	.	gene_id "Pg_S1419.16"; transcript_id "Pg_S1419.16"; exon_number "2"; lncRNA_name "TCONS_00138089";
Pg_scaffold0325	Novegene	lncRNA	759646	761057	.	-	.	gene_id "XLOC_027893"; transcript_id "XLOC_027893"; exon_number "2"; lncRNA_name "TCONS_00044033";
Pg_scaffold0996	Novegene	lncRNA	272814	273228	.	-	.	gene_id "XLOC_068356"; transcript_id "XLOC_068356"; exon_number "2"; lncRNA_name "TCONS_00107082";
Pg_scaffold1459	Novegene	lncRNA	500968	503889	.	+	.	gene_id "Pg_S1459.21"; transcript_id "Pg_S1459.21"; exon_number "4"; lncRNA_name "TCONS_00140976";
Pg_scaffold1459	Novegene	lncRNA	500968	503889	.	+	.	gene_id "Pg_S1459.21"; transcript_id "Pg_S1459.21"; exon_number "4"; lncRNA_name "TCONS_00140975";
Pg_scaffold1459	Novegene	lncRNA	500968	503889	.	+	.	gene_id "Pg_S1459.21"; transcript_id "Pg_S1459.21"; exon_number "4"; lncRNA_name "TCONS_00140974";
Pg_scaffold1459	Novegene	lncRNA	500968	503889	.	+	.	gene_id "Pg_S1459.21"; transcript_id "Pg_S1459.21"; exon_number "4"; lncRNA_name "TCONS_00140973";
Pg_scaffold5355	Novegene	lncRNA	64689	66728	.	+	.	gene_id "Pg_S5355.8"; transcript_id "Pg_S5355.8"; exon_number "2"; lncRNA_name "TCONS_00305788";
Pg_scaffold1459	Novegene	lncRNA	500959	503889	.	+	.	gene_id "Pg_S1459.21"; transcript_id "Pg_S1459.21"; exon_number "4"; lncRNA_name "TCONS_00140971";
Pg_scaffold3340	Novegene	lncRNA	223873	224959	.	-	.	gene_id "Pg_S3340.8"; transcript_id "Pg_S3340.8"; exon_number "2"; lncRNA_name "TCONS_00241624";
Pg_scaffold0664	Novegene	lncRNA	765396	766340	.	-	.	gene_id "XLOC_049383"; transcript_id "XLOC_049383"; exon_number "2"; lncRNA_name "TCONS_00077273";
Pg_scaffold3341	Novegene	lncRNA	21622	24007	.	+	.	gene_id "XLOC_153656"; transcript_id "XLOC_153656"; exon_number "3"; lncRNA_name "TCONS_00241626";
Pg_scaffold3002	Novegene	lncRNA	157513	158515	.	-	.	gene_id "XLOC_144063"; transcript_id "XLOC_144063"; exon_number "3"; lncRNA_name "TCONS_00226578";
Pg_scaffold0610	Novegene	lncRNA	348307	350303	.	+	.	gene_id "XLOC_046154"; transcript_id "XLOC_046154"; exon_number "2"; lncRNA_name "TCONS_00072184";
Pg_scaffold0370	Novegene	lncRNA	605884	607523	.	-	.	gene_id "XLOC_030849"; transcript_id "XLOC_030849"; exon_number "3"; lncRNA_name "TCONS_00048638";
Pg_scaffold0610	Novegene	lncRNA	323079	326546	.	+	.	gene_id "XLOC_046150"; transcript_id "XLOC_046150"; exon_number "3"; lncRNA_name "TCONS_00072180";
Pg_scaffold8652	Novegene	lncRNA	3828	8167	.	+	.	gene_id "Pg_S8652.1"; transcript_id "Pg_S8652.1"; exon_number "2"; lncRNA_name "TCONS_00351198";
Pg_scaffold3381	Novegene	lncRNA	29	778	.	+	.	gene_id "XLOC_154628"; transcript_id "XLOC_154628"; exon_number "3"; lncRNA_name "TCONS_00243300";
Pg_scaffold3615	Novegene	lncRNA	6430	23955	.	-	.	gene_id "Pg_S3615.2"; transcript_id "Pg_S3615.2"; exon_number "4"; lncRNA_name "TCONS_00252640";
Pg_scaffold5665	Novegene	lncRNA	132775	134715	.	+	.	gene_id "Pg_S5665.3"; transcript_id "Pg_S5665.3"; exon_number "3"; lncRNA_name "TCONS_00313397";
Pg_scaffold2513	Novegene	lncRNA	334684	337293	.	-	.	gene_id "Pg_S2513.22"; transcript_id "Pg_S2513.22"; exon_number "2"; lncRNA_name "TCONS_00204195";
Pg_scaffold1935	Novegene	lncRNA	223103	226347	.	+	.	gene_id "XLOC_108954"; transcript_id "XLOC_108954"; exon_number "2"; lncRNA_name "TCONS_00171186";
Pg_scaffold1333	Novegene	lncRNA	6161	56610	.	+	.	gene_id "XLOC_083880"; transcript_id "XLOC_083880"; exon_number "2"; lncRNA_name "TCONS_00131257";
Pg_scaffold1479	Novegene	lncRNA	133802	134440	.	+	.	gene_id "XLOC_091104"; transcript_id "XLOC_091104"; exon_number "2"; lncRNA_name "TCONS_00142482";
Pg_scaffold1935	Novegene	lncRNA	214497	226347	.	+	.	gene_id "Pg_S1935.18"; transcript_id "Pg_S1935.18"; exon_number "4"; lncRNA_name "TCONS_00171182";
Pg_scaffold1935	Novegene	lncRNA	214497	226347	.	+	.	gene_id "Pg_S1935.18"; transcript_id "Pg_S1935.18"; exon_number "5"; lncRNA_name "TCONS_00171183";
Pg_scaffold1935	Novegene	lncRNA	214478	226347	.	+	.	gene_id "Pg_S1935.18"; transcript_id "Pg_S1935.18"; exon_number "3"; lncRNA_name "TCONS_00171181";
Pg_scaffold1678	Novegene	lncRNA	387783	398447	.	+	.	gene_id "XLOC_099415"; transcript_id "XLOC_099415"; exon_number "3"; lncRNA_name "TCONS_00155553";
Pg_scaffold1630	Novegene	lncRNA	422118	423639	.	-	.	gene_id "XLOC_097264"; transcript_id "XLOC_097264"; exon_number "2"; lncRNA_name "TCONS_00152271";
Pg_scaffold0065	Novegene	lncRNA	509753	510936	.	-	.	gene_id "Pg_S0065.4"; transcript_id "Pg_S0065.4"; exon_number "4"; lncRNA_name "TCONS_00009874";
Pg_scaffold1210	Novegene	lncRNA	264928	270368	.	-	.	gene_id "Pg_S1210.2"; transcript_id "Pg_S1210.2"; exon_number "2"; lncRNA_name "TCONS_00122798";
Pg_scaffold1210	Novegene	lncRNA	264928	266614	.	-	.	gene_id "Pg_S1210.2"; transcript_id "Pg_S1210.2"; exon_number "2"; lncRNA_name "TCONS_00122797";
Pg_scaffold6373	Novegene	lncRNA	98212	98499	.	+	.	gene_id "XLOC_207669"; transcript_id "XLOC_207669"; exon_number "2"; lncRNA_name "TCONS_00328223";
Pg_scaffold1210	Novegene	lncRNA	261766	262644	.	-	.	gene_id "XLOC_078389"; transcript_id "XLOC_078389"; exon_number "2"; lncRNA_name "TCONS_00122795";
Pg_scaffold5493	Novegene	lncRNA	79363	80315	.	-	.	gene_id "XLOC_195759"; transcript_id "XLOC_195759"; exon_number "3"; lncRNA_name "TCONS_00309247";
Pg_scaffold3024	Novegene	lncRNA	28952	31941	.	+	.	gene_id "Pg_S3024.6"; transcript_id "Pg_S3024.6"; exon_number "2"; lncRNA_name "TCONS_00227546";
Pg_scaffold0573	Novegene	lncRNA	834985	837146	.	-	.	gene_id "XLOC_044089"; transcript_id "XLOC_044089"; exon_number "2"; lncRNA_name "TCONS_00068989";
Pg_scaffold1457	Novegene	lncRNA	217346	221674	.	-	.	gene_id "XLOC_090007"; transcript_id "XLOC_090007"; exon_number "3"; lncRNA_name "TCONS_00140830";
Pg_scaffold2040	Novegene	lncRNA	460701	463820	.	-	.	gene_id "XLOC_113487"; transcript_id "XLOC_113487"; exon_number "3"; lncRNA_name "TCONS_00178603";
Pg_scaffold6357	Novegene	lncRNA	96801	99921	.	-	.	gene_id "XLOC_207481"; transcript_id "XLOC_207481"; exon_number "2"; lncRNA_name "TCONS_00327941";
Pg_scaffold3991	Novegene	lncRNA	179308	181167	.	+	.	gene_id "Pg_S3991.14"; transcript_id "Pg_S3991.14"; exon_number "3"; lncRNA_name "TCONS_00266711";
Pg_scaffold1795	Novegene	lncRNA	295495	295976	.	+	.	gene_id "XLOC_104041"; transcript_id "XLOC_104041"; exon_number "2"; lncRNA_name "TCONS_00162918";
Pg_scaffold1007	Novegene	lncRNA	52369	55183	.	+	.	gene_id "XLOC_068841"; transcript_id "XLOC_068841"; exon_number "3"; lncRNA_name "TCONS_00107889";
Pg_scaffold5593	Novegene	lncRNA	23268	24625	.	+	.	gene_id "Pg_S5593.2"; transcript_id "Pg_S5593.2"; exon_number "2"; lncRNA_name "TCONS_00311947";
Pg_scaffold3351	Novegene	lncRNA	187582	189318	.	-	.	gene_id "Pg_S3351.6"; transcript_id "Pg_S3351.6"; exon_number "2"; lncRNA_name "TCONS_00241992";
Pg_scaffold4060	Novegene	lncRNA	227439	227725	.	+	.	gene_id "XLOC_170452"; transcript_id "XLOC_170452"; exon_number "2"; lncRNA_name "TCONS_00268958";
Pg_scaffold4254	Novegene	lncRNA	64429	97824	.	+	.	gene_id "XLOC_174501"; transcript_id "XLOC_174501"; exon_number "5"; lncRNA_name "TCONS_00275393";
Pg_scaffold1973	Novegene	lncRNA	36017	36688	.	-	.	gene_id "Pg_S1973.3"; transcript_id "Pg_S1973.3"; exon_number "2"; lncRNA_name "TCONS_00174116";
Pg_scaffold0826	Novegene	lncRNA	91794	95711	.	-	.	gene_id "XLOC_058794"; transcript_id "XLOC_058794"; exon_number "4"; lncRNA_name "TCONS_00092028";
Pg_scaffold0986	Novegene	lncRNA	671596	672801	.	+	.	gene_id "XLOC_067629"; transcript_id "XLOC_067629"; exon_number "2"; lncRNA_name "TCONS_00105950";
Pg_scaffold0232	Novegene	lncRNA	548423	550292	.	-	.	gene_id "Pg_S0232.60"; transcript_id "Pg_S0232.60"; exon_number "2"; lncRNA_name "TCONS_00032705";
Pg_scaffold3518	Novegene	lncRNA	85682	100771	.	-	.	gene_id "Pg_S3518.9"; transcript_id "Pg_S3518.9"; exon_number "2"; lncRNA_name "TCONS_00248679";
Pg_scaffold0986	Novegene	lncRNA	324473	326182	.	-	.	gene_id "XLOC_067636"; transcript_id "XLOC_067636"; exon_number "3"; lncRNA_name "TCONS_00105957";
Pg_scaffold1973	Novegene	lncRNA	14676	16228	.	-	.	gene_id "Pg_S1973.1"; transcript_id "Pg_S1973.1"; exon_number "3"; lncRNA_name "TCONS_00174111";
Pg_scaffold0213	Novegene	lncRNA	174452	187240	.	-	.	gene_id "XLOC_018848"; transcript_id "XLOC_018848"; exon_number "3"; lncRNA_name "TCONS_00029917";
Pg_scaffold2503	Novegene	lncRNA	367783	369412	.	+	.	gene_id "XLOC_129115"; transcript_id "XLOC_129115"; exon_number "2"; lncRNA_name "TCONS_00203644";
Pg_scaffold0826	Novegene	lncRNA	780986	782995	.	+	.	gene_id "XLOC_058792"; transcript_id "XLOC_058792"; exon_number "2"; lncRNA_name "TCONS_00092025";
Pg_scaffold0213	Novegene	lncRNA	128464	132879	.	-	.	gene_id "Pg_S0213.7"; transcript_id "Pg_S0213.7"; exon_number "3"; lncRNA_name "TCONS_00029911";
Pg_scaffold5915	Novegene	lncRNA	58552	60080	.	+	.	gene_id "XLOC_201795"; transcript_id "XLOC_201795"; exon_number "3"; lncRNA_name "TCONS_00318792";
Pg_scaffold0581	Novegene	lncRNA	299711	301771	.	+	.	gene_id "XLOC_044647"; transcript_id "XLOC_044647"; exon_number "3"; lncRNA_name "TCONS_00069853";
Pg_scaffold0581	Novegene	lncRNA	293795	301771	.	+	.	gene_id "XLOC_044647"; transcript_id "XLOC_044647"; exon_number "4"; lncRNA_name "TCONS_00069850";
Pg_scaffold0181	Novegene	lncRNA	546492	550625	.	+	.	gene_id "XLOC_016370"; transcript_id "XLOC_016370"; exon_number "3"; lncRNA_name "TCONS_00026066";
Pg_scaffold0181	Novegene	lncRNA	546493	550625	.	+	.	gene_id "XLOC_016370"; transcript_id "XLOC_016370"; exon_number "3"; lncRNA_name "TCONS_00026067";
Pg_scaffold0426	Novegene	lncRNA	218032	221497	.	+	.	gene_id "XLOC_034907"; transcript_id "XLOC_034907"; exon_number "3"; lncRNA_name "TCONS_00054845";
Pg_scaffold0426	Novegene	lncRNA	218026	221497	.	+	.	gene_id "XLOC_034907"; transcript_id "XLOC_034907"; exon_number "2"; lncRNA_name "TCONS_00054844";
Pg_scaffold0181	Novegene	lncRNA	546540	550625	.	+	.	gene_id "XLOC_016370"; transcript_id "XLOC_016370"; exon_number "3"; lncRNA_name "TCONS_00026068";
Pg_scaffold0426	Novegene	lncRNA	218035	221497	.	+	.	gene_id "XLOC_034907"; transcript_id "XLOC_034907"; exon_number "4"; lncRNA_name "TCONS_00054846";
Pg_scaffold3930	Novegene	lncRNA	126083	131884	.	-	.	gene_id "Pg_S3930.1"; transcript_id "Pg_S3930.1"; exon_number "2"; lncRNA_name "TCONS_00265052";
Pg_scaffold0426	Novegene	lncRNA	218026	221497	.	+	.	gene_id "XLOC_034907"; transcript_id "XLOC_034907"; exon_number "4"; lncRNA_name "TCONS_00054843";
Pg_scaffold0426	Novegene	lncRNA	218026	221497	.	+	.	gene_id "XLOC_034907"; transcript_id "XLOC_034907"; exon_number "3"; lncRNA_name "TCONS_00054842";
Pg_scaffold4342	Novegene	lncRNA	77566	79227	.	-	.	gene_id "Pg_S4342.9"; transcript_id "Pg_S4342.9"; exon_number "2"; lncRNA_name "TCONS_00278145";
Pg_scaffold5713	Novegene	lncRNA	123395	125844	.	+	.	gene_id "XLOC_199022"; transcript_id "XLOC_199022"; exon_number "2"; lncRNA_name "TCONS_00314381";
Pg_scaffold1581	Novegene	lncRNA	235259	238318	.	+	.	gene_id "XLOC_095553"; transcript_id "XLOC_095553"; exon_number "2"; lncRNA_name "TCONS_00149471";
Pg_scaffold4326	Novegene	lncRNA	71364	73430	.	-	.	gene_id "XLOC_175933"; transcript_id "XLOC_175933"; exon_number "3"; lncRNA_name "TCONS_00277661";
Pg_scaffold4326	Novegene	lncRNA	71364	73431	.	-	.	gene_id "XLOC_175933"; transcript_id "XLOC_175933"; exon_number "3"; lncRNA_name "TCONS_00277662";
Pg_scaffold5284	Novegene	lncRNA	140534	143484	.	-	.	gene_id "XLOC_192754"; transcript_id "XLOC_192754"; exon_number "2"; lncRNA_name "TCONS_00304303";
Pg_scaffold3686	Novegene	lncRNA	40051	44812	.	-	.	gene_id "XLOC_162221"; transcript_id "XLOC_162221"; exon_number "3"; lncRNA_name "TCONS_00255467";
Pg_scaffold0804	Novegene	lncRNA	594567	598067	.	+	.	gene_id "XLOC_057502"; transcript_id "XLOC_057502"; exon_number "7"; lncRNA_name "TCONS_00089933";
Pg_scaffold2069	Novegene	lncRNA	407726	408742	.	+	.	gene_id "XLOC_114638"; transcript_id "XLOC_114638"; exon_number "2"; lncRNA_name "TCONS_00180440";
Pg_scaffold2696	Novegene	lncRNA	127423	130415	.	+	.	gene_id "XLOC_134972"; transcript_id "XLOC_134972"; exon_number "5"; lncRNA_name "TCONS_00212739";
Pg_scaffold0735	Novegene	lncRNA	543306	543625	.	-	.	gene_id "XLOC_053095"; transcript_id "XLOC_053095"; exon_number "2"; lncRNA_name "TCONS_00082957";
Pg_scaffold5752	Novegene	lncRNA	114559	118127	.	+	.	gene_id "Pg_S5752.7"; transcript_id "Pg_S5752.7"; exon_number "3"; lncRNA_name "TCONS_00315395";
Pg_scaffold2930	Novegene	lncRNA	275021	277941	.	+	.	gene_id "Pg_S2930.4"; transcript_id "Pg_S2930.4"; exon_number "3"; lncRNA_name "TCONS_00223428";
Pg_scaffold2695	Novegene	lncRNA	105696	109453	.	-	.	gene_id "XLOC_134964"; transcript_id "XLOC_134964"; exon_number "2"; lncRNA_name "TCONS_00212730";
Pg_scaffold1014	Novegene	lncRNA	704030	704525	.	-	.	gene_id "XLOC_069208"; transcript_id "XLOC_069208"; exon_number "2"; lncRNA_name "TCONS_00108515";
Pg_scaffold1015	Novegene	lncRNA	26098	28474	.	+	.	gene_id "XLOC_069209"; transcript_id "XLOC_069209"; exon_number "4"; lncRNA_name "TCONS_00108517";
Pg_scaffold1015	Novegene	lncRNA	26098	28474	.	+	.	gene_id "XLOC_069209"; transcript_id "XLOC_069209"; exon_number "4"; lncRNA_name "TCONS_00108516";
Pg_scaffold1573	Novegene	lncRNA	87700	90518	.	-	.	gene_id "XLOC_095185"; transcript_id "XLOC_095185"; exon_number "3"; lncRNA_name "TCONS_00148911";
Pg_scaffold0008	Novegene	lncRNA	2165214	2165844	.	-	.	gene_id "Pg_S0008.20"; transcript_id "Pg_S0008.20"; exon_number "2"; lncRNA_name "TCONS_00001450";
Pg_scaffold0836	Novegene	lncRNA	148949	150954	.	-	.	gene_id "XLOC_059230"; transcript_id "XLOC_059230"; exon_number "3"; lncRNA_name "TCONS_00092791";
Pg_scaffold1573	Novegene	lncRNA	87700	90535	.	-	.	gene_id "XLOC_095185"; transcript_id "XLOC_095185"; exon_number "2"; lncRNA_name "TCONS_00148912";
Pg_scaffold1573	Novegene	lncRNA	176447	178382	.	-	.	gene_id "XLOC_095187"; transcript_id "XLOC_095187"; exon_number "3"; lncRNA_name "TCONS_00148915";
Pg_scaffold1963	Novegene	lncRNA	338719	344810	.	-	.	gene_id "XLOC_110429"; transcript_id "XLOC_110429"; exon_number "5"; lncRNA_name "TCONS_00173585";
Pg_scaffold0836	Novegene	lncRNA	408694	409766	.	-	.	gene_id "XLOC_059234"; transcript_id "XLOC_059234"; exon_number "2"; lncRNA_name "TCONS_00092795";
Pg_scaffold0401	Novegene	lncRNA	170465	173673	.	-	.	gene_id "XLOC_033093"; transcript_id "XLOC_033093"; exon_number "2"; lncRNA_name "TCONS_00052112";
Pg_scaffold1687	Novegene	lncRNA	338591	343150	.	-	.	gene_id "Pg_S1687.4"; transcript_id "Pg_S1687.4"; exon_number "8"; lncRNA_name "TCONS_00156350";
Pg_scaffold0778	Novegene	lncRNA	167355	167751	.	+	.	gene_id "XLOC_056089"; transcript_id "XLOC_056089"; exon_number "2"; lncRNA_name "TCONS_00087673";
Pg_scaffold0215	Novegene	lncRNA	1285560	1308642	.	+	.	gene_id "XLOC_019013"; transcript_id "XLOC_019013"; exon_number "2"; lncRNA_name "TCONS_00030254";
Pg_scaffold1687	Novegene	lncRNA	338591	343150	.	-	.	gene_id "Pg_S1687.4"; transcript_id "Pg_S1687.4"; exon_number "6"; lncRNA_name "TCONS_00156353";
Pg_scaffold1687	Novegene	lncRNA	338591	343150	.	-	.	gene_id "Pg_S1687.4"; transcript_id "Pg_S1687.4"; exon_number "4"; lncRNA_name "TCONS_00156354";
Pg_scaffold3580	Novegene	lncRNA	107923	112803	.	+	.	gene_id "Pg_S3580.12"; transcript_id "Pg_S3580.12"; exon_number "2"; lncRNA_name "TCONS_00251015";
Pg_scaffold1687	Novegene	lncRNA	338591	343151	.	-	.	gene_id "Pg_S1687.4"; transcript_id "Pg_S1687.4"; exon_number "6"; lncRNA_name "TCONS_00156357";
Pg_scaffold2647	Novegene	lncRNA	332298	337073	.	+	.	gene_id "XLOC_133556"; transcript_id "XLOC_133556"; exon_number "4"; lncRNA_name "TCONS_00210568";
Pg_scaffold3243	Novegene	lncRNA	243903	248598	.	-	.	gene_id "XLOC_150850"; transcript_id "XLOC_150850"; exon_number "6"; lncRNA_name "TCONS_00237338";
Pg_scaffold3243	Novegene	lncRNA	243903	248602	.	-	.	gene_id "XLOC_150850"; transcript_id "XLOC_150850"; exon_number "3"; lncRNA_name "TCONS_00237339";
Pg_scaffold3243	Novegene	lncRNA	243903	248598	.	-	.	gene_id "XLOC_150850"; transcript_id "XLOC_150850"; exon_number "5"; lncRNA_name "TCONS_00237336";
Pg_scaffold3243	Novegene	lncRNA	243903	248598	.	-	.	gene_id "XLOC_150850"; transcript_id "XLOC_150850"; exon_number "3"; lncRNA_name "TCONS_00237337";
Pg_scaffold0325	Novegene	lncRNA	14246	18553	.	+	.	gene_id "XLOC_027799"; transcript_id "XLOC_027799"; exon_number "3"; lncRNA_name "TCONS_00043915";
Pg_scaffold3243	Novegene	lncRNA	243903	248592	.	-	.	gene_id "XLOC_150850"; transcript_id "XLOC_150850"; exon_number "3"; lncRNA_name "TCONS_00237335";
Pg_scaffold5166	Novegene	lncRNA	143136	146920	.	-	.	gene_id "XLOC_190985"; transcript_id "XLOC_190985"; exon_number "3"; lncRNA_name "TCONS_00301413";
Pg_scaffold2203	Novegene	lncRNA	100000	102013	.	-	.	gene_id "XLOC_119167"; transcript_id "XLOC_119167"; exon_number "2"; lncRNA_name "TCONS_00187822";
Pg_scaffold0747	Novegene	lncRNA	565346	567741	.	+	.	gene_id "XLOC_054022"; transcript_id "XLOC_054022"; exon_number "3"; lncRNA_name "TCONS_00084384";
Pg_scaffold6096	Novegene	lncRNA	39158	43214	.	-	.	gene_id "Pg_S6096.1"; transcript_id "Pg_S6096.1"; exon_number "5"; lncRNA_name "TCONS_00323091";
Pg_scaffold0048	Novegene	lncRNA	840678	843039	.	-	.	gene_id "XLOC_004611"; transcript_id "XLOC_004611"; exon_number "4"; lncRNA_name "TCONS_00007302";
Pg_scaffold0048	Novegene	lncRNA	1081097	1088925	.	-	.	gene_id "XLOC_004612"; transcript_id "XLOC_004612"; exon_number "2"; lncRNA_name "TCONS_00007303";
Pg_scaffold5439	Novegene	lncRNA	66095	67044	.	-	.	gene_id "Pg_S5439.1"; transcript_id "Pg_S5439.1"; exon_number "3"; lncRNA_name "TCONS_00307970";
Pg_scaffold0013	Novegene	lncRNA	1717090	1719256	.	+	.	gene_id "XLOC_001443"; transcript_id "XLOC_001443"; exon_number "2"; lncRNA_name "TCONS_00002227";
Pg_scaffold6436	Novegene	lncRNA	46019	49473	.	-	.	gene_id "Pg_S6436.2"; transcript_id "Pg_S6436.2"; exon_number "3"; lncRNA_name "TCONS_00329284";
Pg_scaffold1033	Novegene	lncRNA	642099	645128	.	+	.	gene_id "XLOC_070170"; transcript_id "XLOC_070170"; exon_number "5"; lncRNA_name "TCONS_00109926";
Pg_scaffold0637	Novegene	lncRNA	77310	78889	.	+	.	gene_id "XLOC_047832"; transcript_id "XLOC_047832"; exon_number "4"; lncRNA_name "TCONS_00074776";
Pg_scaffold0747	Novegene	lncRNA	560016	560758	.	+	.	gene_id "XLOC_054020"; transcript_id "XLOC_054020"; exon_number "2"; lncRNA_name "TCONS_00084381";
Pg_scaffold3803	Novegene	lncRNA	110211	112271	.	+	.	gene_id "XLOC_165363"; transcript_id "XLOC_165363"; exon_number "3"; lncRNA_name "TCONS_00260601";
Pg_scaffold3300	Novegene	lncRNA	180748	181666	.	+	.	gene_id "Pg_S3300.15"; transcript_id "Pg_S3300.15"; exon_number "2"; lncRNA_name "TCONS_00239463";
Pg_scaffold1805	Novegene	lncRNA	293139	300874	.	-	.	gene_id "XLOC_104456"; transcript_id "XLOC_104456"; exon_number "2"; lncRNA_name "TCONS_00163533";
Pg_scaffold3930	Novegene	lncRNA	126083	131910	.	-	.	gene_id "Pg_S3930.1"; transcript_id "Pg_S3930.1"; exon_number "3"; lncRNA_name "TCONS_00265053";
Pg_scaffold0022	Novegene	lncRNA	258360	259482	.	+	.	gene_id "XLOC_002345"; transcript_id "XLOC_002345"; exon_number "2"; lncRNA_name "TCONS_00003799";
Pg_scaffold0025	Novegene	lncRNA	488465	488824	.	+	.	gene_id "XLOC_002589"; transcript_id "XLOC_002589"; exon_number "2"; lncRNA_name "TCONS_00004169";
Pg_scaffold2967	Novegene	lncRNA	277945	281477	.	-	.	gene_id "XLOC_143028"; transcript_id "XLOC_143028"; exon_number "2"; lncRNA_name "TCONS_00225081";
Pg_scaffold0850	Novegene	lncRNA	154755	156854	.	+	.	gene_id "Pg_S0850.1"; transcript_id "Pg_S0850.1"; exon_number "5"; lncRNA_name "TCONS_00093771";
Pg_scaffold0926	Novegene	lncRNA	531754	535069	.	-	.	gene_id "XLOC_064588"; transcript_id "XLOC_064588"; exon_number "2"; lncRNA_name "TCONS_00101331";
Pg_scaffold1755	Novegene	lncRNA	465753	468245	.	-	.	gene_id "XLOC_102690"; transcript_id "XLOC_102690"; exon_number "3"; lncRNA_name "TCONS_00160841";
Pg_scaffold1755	Novegene	lncRNA	465753	468244	.	-	.	gene_id "XLOC_102690"; transcript_id "XLOC_102690"; exon_number "3"; lncRNA_name "TCONS_00160840";
Pg_scaffold5621	Novegene	lncRNA	39573	41194	.	+	.	gene_id "XLOC_197819"; transcript_id "XLOC_197819"; exon_number "3"; lncRNA_name "TCONS_00312516";
Pg_scaffold1755	Novegene	lncRNA	515790	518986	.	-	.	gene_id "XLOC_102692"; transcript_id "XLOC_102692"; exon_number "2"; lncRNA_name "TCONS_00160842";
Pg_scaffold1286	Novegene	lncRNA	404153	405127	.	+	.	gene_id "XLOC_081613"; transcript_id "XLOC_081613"; exon_number "2"; lncRNA_name "TCONS_00127542";
Pg_scaffold3615	Novegene	lncRNA	193604	196247	.	+	.	gene_id "XLOC_160413"; transcript_id "XLOC_160413"; exon_number "6"; lncRNA_name "TCONS_00252634";
Pg_scaffold6070	Novegene	lncRNA	28118	28981	.	-	.	gene_id "XLOC_204199"; transcript_id "XLOC_204199"; exon_number "3"; lncRNA_name "TCONS_00322666";
Pg_scaffold5539	Novegene	lncRNA	27553	31057	.	+	.	gene_id "XLOC_196563"; transcript_id "XLOC_196563"; exon_number "3"; lncRNA_name "TCONS_00310603";
Pg_scaffold0357	Novegene	lncRNA	253654	260493	.	-	.	gene_id "Pg_S0357.9"; transcript_id "Pg_S0357.9"; exon_number "2"; lncRNA_name "TCONS_00047111";
Pg_scaffold4378	Novegene	lncRNA	132467	133106	.	-	.	gene_id "Pg_S4378.17"; transcript_id "Pg_S4378.17"; exon_number "2"; lncRNA_name "TCONS_00279236";
Pg_scaffold4161	Novegene	lncRNA	210887	211208	.	+	.	gene_id "XLOC_172563"; transcript_id "XLOC_172563"; exon_number "2"; lncRNA_name "TCONS_00272337";
Pg_scaffold1729	Novegene	lncRNA	286002	288385	.	-	.	gene_id "XLOC_101579"; transcript_id "XLOC_101579"; exon_number "2"; lncRNA_name "TCONS_00159001";
Pg_scaffold0192	Novegene	lncRNA	895355	900113	.	+	.	gene_id "XLOC_017276"; transcript_id "XLOC_017276"; exon_number "2"; lncRNA_name "TCONS_00027534";
Pg_scaffold6378	Novegene	lncRNA	15601	18218	.	+	.	gene_id "XLOC_207766"; transcript_id "XLOC_207766"; exon_number "2"; lncRNA_name "TCONS_00328339";
Pg_scaffold1358	Novegene	lncRNA	324108	326326	.	+	.	gene_id "XLOC_085512"; transcript_id "XLOC_085512"; exon_number "2"; lncRNA_name "TCONS_00133678";
Pg_scaffold2347	Novegene	lncRNA	309084	312491	.	-	.	gene_id "XLOC_124131"; transcript_id "XLOC_124131"; exon_number "2"; lncRNA_name "TCONS_00195537";
Pg_scaffold6582	Novegene	lncRNA	87761	91016	.	+	.	gene_id "XLOC_209841"; transcript_id "XLOC_209841"; exon_number "2"; lncRNA_name "TCONS_00331771";
Pg_scaffold1947	Novegene	lncRNA	186813	187567	.	-	.	gene_id "XLOC_109585"; transcript_id "XLOC_109585"; exon_number "2"; lncRNA_name "TCONS_00172187";
Pg_scaffold1947	Novegene	lncRNA	177081	268308	.	-	.	gene_id "XLOC_109584"; transcript_id "XLOC_109584"; exon_number "2"; lncRNA_name "TCONS_00172186";
Pg_scaffold0108	Novegene	lncRNA	718423	720946	.	-	.	gene_id "Pg_S0108.19"; transcript_id "Pg_S0108.19"; exon_number "2"; lncRNA_name "TCONS_00016343";
Pg_scaffold0146	Novegene	lncRNA	1434074	1436428	.	+	.	gene_id "Pg_S0146.11"; transcript_id "Pg_S0146.11"; exon_number "5"; lncRNA_name "TCONS_00021568";
Pg_scaffold3628	Novegene	lncRNA	238292	239854	.	-	.	gene_id "Pg_S3628.13"; transcript_id "Pg_S3628.13"; exon_number "2"; lncRNA_name "TCONS_00253157";
Pg_scaffold3724	Novegene	lncRNA	254153	254657	.	-	.	gene_id "Pg_S3724.18"; transcript_id "Pg_S3724.18"; exon_number "2"; lncRNA_name "TCONS_00257317";
Pg_scaffold0928	Novegene	lncRNA	404850	406991	.	-	.	gene_id "Pg_S0928.2"; transcript_id "Pg_S0928.2"; exon_number "2"; lncRNA_name "TCONS_00101486";
Pg_scaffold5479	Novegene	lncRNA	103732	114545	.	+	.	gene_id "Pg_S5479.7"; transcript_id "Pg_S5479.7"; exon_number "6"; lncRNA_name "TCONS_00308898";
Pg_scaffold5479	Novegene	lncRNA	104304	114545	.	+	.	gene_id "Pg_S5479.7"; transcript_id "Pg_S5479.7"; exon_number "6"; lncRNA_name "TCONS_00308899";
Pg_scaffold0766	Novegene	lncRNA	714966	719470	.	-	.	gene_id "XLOC_055600"; transcript_id "XLOC_055600"; exon_number "2"; lncRNA_name "TCONS_00086811";
Pg_scaffold5479	Novegene	lncRNA	103732	114545	.	+	.	gene_id "Pg_S5479.7"; transcript_id "Pg_S5479.7"; exon_number "8"; lncRNA_name "TCONS_00308897";
Pg_scaffold6831	Novegene	lncRNA	42564	47064	.	+	.	gene_id "XLOC_212104"; transcript_id "XLOC_212104"; exon_number "3"; lncRNA_name "TCONS_00335423";
Pg_scaffold0766	Novegene	lncRNA	715193	719470	.	-	.	gene_id "XLOC_055600"; transcript_id "XLOC_055600"; exon_number "2"; lncRNA_name "TCONS_00086812";
Pg_scaffold2279	Novegene	lncRNA	145925	146257	.	+	.	gene_id "XLOC_121744"; transcript_id "XLOC_121744"; exon_number "2"; lncRNA_name "TCONS_00191844";
Pg_scaffold1651	Novegene	lncRNA	81192	91777	.	-	.	gene_id "XLOC_098233"; transcript_id "XLOC_098233"; exon_number "2"; lncRNA_name "TCONS_00153700";
Pg_scaffold3948	Novegene	lncRNA	133988	137446	.	+	.	gene_id "XLOC_168331"; transcript_id "XLOC_168331"; exon_number "2"; lncRNA_name "TCONS_00265436";
Pg_scaffold3948	Novegene	lncRNA	133988	137446	.	+	.	gene_id "XLOC_168331"; transcript_id "XLOC_168331"; exon_number "2"; lncRNA_name "TCONS_00265437";
Pg_scaffold6004	Novegene	lncRNA	35431	39428	.	+	.	gene_id "XLOC_203260"; transcript_id "XLOC_203260"; exon_number "2"; lncRNA_name "TCONS_00321121";
Pg_scaffold1067	Novegene	lncRNA	381834	386305	.	-	.	gene_id "Pg_S1067.17"; transcript_id "Pg_S1067.17"; exon_number "3"; lncRNA_name "TCONS_00113152";
Pg_scaffold0978	Novegene	lncRNA	589015	602888	.	+	.	gene_id "Pg_S0978.43"; transcript_id "Pg_S0978.43"; exon_number "2"; lncRNA_name "TCONS_00105302";
Pg_scaffold6004	Novegene	lncRNA	35462	39428	.	+	.	gene_id "XLOC_203260"; transcript_id "XLOC_203260"; exon_number "2"; lncRNA_name "TCONS_00321125";
Pg_scaffold6004	Novegene	lncRNA	35462	39428	.	+	.	gene_id "XLOC_203260"; transcript_id "XLOC_203260"; exon_number "2"; lncRNA_name "TCONS_00321124";
Pg_scaffold0428	Novegene	lncRNA	1011436	1013628	.	+	.	gene_id "XLOC_035205"; transcript_id "XLOC_035205"; exon_number "2"; lncRNA_name "TCONS_00055262";
Pg_scaffold0452	Novegene	lncRNA	1014967	1017220	.	+	.	gene_id "XLOC_037186"; transcript_id "XLOC_037186"; exon_number "2"; lncRNA_name "TCONS_00058340";
Pg_scaffold1171	Novegene	lncRNA	406968	407622	.	+	.	gene_id "XLOC_076570"; transcript_id "XLOC_076570"; exon_number "2"; lncRNA_name "TCONS_00119965";
Pg_scaffold3012	Novegene	lncRNA	182486	187957	.	-	.	gene_id "Pg_S3012.5"; transcript_id "Pg_S3012.5"; exon_number "3"; lncRNA_name "TCONS_00226811";
Pg_scaffold3012	Novegene	lncRNA	180138	180577	.	-	.	gene_id "Pg_S3012.5"; transcript_id "Pg_S3012.5"; exon_number "2"; lncRNA_name "TCONS_00226810";
Pg_scaffold2014	Novegene	lncRNA	29252	34668	.	-	.	gene_id "XLOC_112290"; transcript_id "XLOC_112290"; exon_number "3"; lncRNA_name "TCONS_00176604";
Pg_scaffold2014	Novegene	lncRNA	33677	34668	.	-	.	gene_id "XLOC_112290"; transcript_id "XLOC_112290"; exon_number "2"; lncRNA_name "TCONS_00176605";
Pg_scaffold3575	Novegene	lncRNA	130683	133739	.	-	.	gene_id "Pg_S3575.5"; transcript_id "Pg_S3575.5"; exon_number "2"; lncRNA_name "TCONS_00250831";
Pg_scaffold1457	Novegene	lncRNA	220114	221532	.	+	.	gene_id "XLOC_089971"; transcript_id "XLOC_089971"; exon_number "3"; lncRNA_name "TCONS_00140771";
Pg_scaffold2014	Novegene	lncRNA	29252	34662	.	-	.	gene_id "XLOC_112290"; transcript_id "XLOC_112290"; exon_number "4"; lncRNA_name "TCONS_00176601";
Pg_scaffold2014	Novegene	lncRNA	29252	34662	.	-	.	gene_id "XLOC_112290"; transcript_id "XLOC_112290"; exon_number "4"; lncRNA_name "TCONS_00176602";
Pg_scaffold2014	Novegene	lncRNA	29252	34668	.	-	.	gene_id "XLOC_112290"; transcript_id "XLOC_112290"; exon_number "4"; lncRNA_name "TCONS_00176603";
Pg_scaffold8516	Novegene	lncRNA	18598	19579	.	+	.	gene_id "XLOC_222115"; transcript_id "XLOC_222115"; exon_number "3"; lncRNA_name "TCONS_00350564";
Pg_scaffold1355	Novegene	lncRNA	548927	550686	.	-	.	gene_id "XLOC_085380"; transcript_id "XLOC_085380"; exon_number "2"; lncRNA_name "TCONS_00133493";
Pg_scaffold0085	Novegene	lncRNA	951525	953975	.	+	.	gene_id "Pg_S0085.38"; transcript_id "Pg_S0085.38"; exon_number "2"; lncRNA_name "TCONS_00012334";
Pg_scaffold7244	Novegene	lncRNA	52106	54038	.	+	.	gene_id "XLOC_215613"; transcript_id "XLOC_215613"; exon_number "2"; lncRNA_name "TCONS_00340704";
Pg_scaffold2826	Novegene	lncRNA	19809	20404	.	+	.	gene_id "XLOC_139160"; transcript_id "XLOC_139160"; exon_number "2"; lncRNA_name "TCONS_00219106";
Pg_scaffold4838	Novegene	lncRNA	126895	133023	.	-	.	gene_id "XLOC_185449"; transcript_id "XLOC_185449"; exon_number "2"; lncRNA_name "TCONS_00292679";
Pg_scaffold0349	Novegene	lncRNA	324933	329213	.	-	.	gene_id "XLOC_029342"; transcript_id "XLOC_029342"; exon_number "2"; lncRNA_name "TCONS_00046302";
Pg_scaffold3137	Novegene	lncRNA	15185	50440	.	+	.	gene_id "Pg_S3137.1"; transcript_id "Pg_S3137.1"; exon_number "3"; lncRNA_name "TCONS_00233585";
Pg_scaffold2116	Novegene	lncRNA	31215	32243	.	+	.	gene_id "Pg_S2116.2"; transcript_id "Pg_S2116.2"; exon_number "2"; lncRNA_name "TCONS_00182954";
Pg_scaffold8359	Novegene	lncRNA	17017	19643	.	-	.	gene_id "Pg_S8359.1"; transcript_id "Pg_S8359.1"; exon_number "3"; lncRNA_name "TCONS_00349783";
Pg_scaffold0333	Novegene	lncRNA	954978	957156	.	+	.	gene_id "Pg_S0333.4"; transcript_id "Pg_S0333.4"; exon_number "2"; lncRNA_name "TCONS_00044792";
Pg_scaffold2309	Novegene	lncRNA	206641	213053	.	-	.	gene_id "XLOC_122844"; transcript_id "XLOC_122844"; exon_number "2"; lncRNA_name "TCONS_00193519";
Pg_scaffold5215	Novegene	lncRNA	46819	47630	.	-	.	gene_id "XLOC_191783"; transcript_id "XLOC_191783"; exon_number "2"; lncRNA_name "TCONS_00302806";
Pg_scaffold3588	Novegene	lncRNA	20052	20703	.	-	.	gene_id "Pg_S3588.2"; transcript_id "Pg_S3588.2"; exon_number "2"; lncRNA_name "TCONS_00251523";
Pg_scaffold5215	Novegene	lncRNA	48159	49511	.	+	.	gene_id "XLOC_191781"; transcript_id "XLOC_191781"; exon_number "2"; lncRNA_name "TCONS_00302804";
Pg_scaffold0083	Novegene	lncRNA	647093	647822	.	+	.	gene_id "XLOC_007665"; transcript_id "XLOC_007665"; exon_number "2"; lncRNA_name "TCONS_00012069";
Pg_scaffold0083	Novegene	lncRNA	410675	413104	.	+	.	gene_id "Pg_S0083.4"; transcript_id "Pg_S0083.4"; exon_number "2"; lncRNA_name "TCONS_00012068";
Pg_scaffold3533	Novegene	lncRNA	23495	23747	.	+	.	gene_id "XLOC_158388"; transcript_id "XLOC_158388"; exon_number "2"; lncRNA_name "TCONS_00249335";
Pg_scaffold0121	Novegene	lncRNA	1004811	1006021	.	+	.	gene_id "XLOC_011282"; transcript_id "XLOC_011282"; exon_number "3"; lncRNA_name "TCONS_00018000";
Pg_scaffold0083	Novegene	lncRNA	410482	413104	.	+	.	gene_id "Pg_S0083.4"; transcript_id "Pg_S0083.4"; exon_number "2"; lncRNA_name "TCONS_00012067";
Pg_scaffold1570	Novegene	lncRNA	533922	546179	.	+	.	gene_id "XLOC_095068"; transcript_id "XLOC_095068"; exon_number "3"; lncRNA_name "TCONS_00148729";
Pg_scaffold2309	Novegene	lncRNA	203441	205932	.	-	.	gene_id "XLOC_122843"; transcript_id "XLOC_122843"; exon_number "2"; lncRNA_name "TCONS_00193515";
Pg_scaffold0121	Novegene	lncRNA	1020592	1023298	.	+	.	gene_id "Pg_S0121.43"; transcript_id "Pg_S0121.43"; exon_number "2"; lncRNA_name "TCONS_00018004";
Pg_scaffold2309	Novegene	lncRNA	203574	205952	.	-	.	gene_id "XLOC_122843"; transcript_id "XLOC_122843"; exon_number "2"; lncRNA_name "TCONS_00193517";
Pg_scaffold1973	Novegene	lncRNA	190724	194208	.	+	.	gene_id "Pg_S1973.11"; transcript_id "Pg_S1973.11"; exon_number "4"; lncRNA_name "TCONS_00174066";
Pg_scaffold3658	Novegene	lncRNA	233253	235386	.	-	.	gene_id "XLOC_161564"; transcript_id "XLOC_161564"; exon_number "4"; lncRNA_name "TCONS_00254456";
Pg_scaffold2818	Novegene	lncRNA	55600	56349	.	+	.	gene_id "XLOC_138915"; transcript_id "XLOC_138915"; exon_number "2"; lncRNA_name "TCONS_00218770";
Pg_scaffold4902	Novegene	lncRNA	75555	78320	.	+	.	gene_id "XLOC_186604"; transcript_id "XLOC_186604"; exon_number "2"; lncRNA_name "TCONS_00294516";
Pg_scaffold4563	Novegene	lncRNA	116187	125095	.	+	.	gene_id "XLOC_180509"; transcript_id "XLOC_180509"; exon_number "3"; lncRNA_name "TCONS_00284858";
Pg_scaffold2703	Novegene	lncRNA	156730	158572	.	-	.	gene_id "XLOC_135208"; transcript_id "XLOC_135208"; exon_number "2"; lncRNA_name "TCONS_00213057";
Pg_scaffold3171	Novegene	lncRNA	173753	175170	.	-	.	gene_id "XLOC_149353"; transcript_id "XLOC_149353"; exon_number "3"; lncRNA_name "TCONS_00235007";
Pg_scaffold8400	Novegene	lncRNA	914	14989	.	-	.	gene_id "Pg_S8400.1"; transcript_id "Pg_S8400.1"; exon_number "2"; lncRNA_name "TCONS_00350021";
Pg_scaffold5381	Novegene	lncRNA	111567	120948	.	-	.	gene_id "XLOC_194061"; transcript_id "XLOC_194061"; exon_number "2"; lncRNA_name "TCONS_00306491";
Pg_scaffold5381	Novegene	lncRNA	113552	114230	.	-	.	gene_id "XLOC_194062"; transcript_id "XLOC_194062"; exon_number "2"; lncRNA_name "TCONS_00306492";
Pg_scaffold7177	Novegene	lncRNA	50282	51479	.	+	.	gene_id "Pg_S7177.7"; transcript_id "Pg_S7177.7"; exon_number "2"; lncRNA_name "TCONS_00339883";
Pg_scaffold1723	Novegene	lncRNA	490235	496148	.	+	.	gene_id "XLOC_101315"; transcript_id "XLOC_101315"; exon_number "2"; lncRNA_name "TCONS_00158602";
Pg_scaffold0319	Novegene	lncRNA	927391	931130	.	+	.	gene_id "XLOC_027384"; transcript_id "XLOC_027384"; exon_number "3"; lncRNA_name "TCONS_00043367";
Pg_scaffold0201	Novegene	lncRNA	513466	513858	.	+	.	gene_id "XLOC_017803"; transcript_id "XLOC_017803"; exon_number "2"; lncRNA_name "TCONS_00028420";
Pg_scaffold5139	Novegene	lncRNA	140751	141892	.	+	.	gene_id "XLOC_190592"; transcript_id "XLOC_190592"; exon_number "2"; lncRNA_name "TCONS_00300759";
Pg_scaffold6772	Novegene	lncRNA	28304	33707	.	+	.	gene_id "Pg_S6772.1"; transcript_id "Pg_S6772.1"; exon_number "4"; lncRNA_name "TCONS_00334534";
Pg_scaffold5590	Novegene	lncRNA	9578	27155	.	-	.	gene_id "XLOC_197401"; transcript_id "XLOC_197401"; exon_number "2"; lncRNA_name "TCONS_00311892";
Pg_scaffold2891	Novegene	lncRNA	237098	239415	.	-	.	gene_id "XLOC_140755"; transcript_id "XLOC_140755"; exon_number "2"; lncRNA_name "TCONS_00221592";
Pg_scaffold4522	Novegene	lncRNA	145888	149827	.	+	.	gene_id "Pg_S4522.3"; transcript_id "Pg_S4522.3"; exon_number "3"; lncRNA_name "TCONS_00283670";
Pg_scaffold1873	Novegene	lncRNA	25728	27215	.	+	.	gene_id "XLOC_106776"; transcript_id "XLOC_106776"; exon_number "2"; lncRNA_name "TCONS_00167531";
Pg_scaffold5480	Novegene	lncRNA	133599	135527	.	-	.	gene_id "Pg_S5480.2"; transcript_id "Pg_S5480.2"; exon_number "3"; lncRNA_name "TCONS_00308930";
Pg_scaffold0249	Novegene	lncRNA	140546	146144	.	+	.	gene_id "Pg_S0249.9"; transcript_id "Pg_S0249.9"; exon_number "2"; lncRNA_name "TCONS_00034965";
Pg_scaffold1434	Novegene	lncRNA	388612	390429	.	+	.	gene_id "XLOC_088849"; transcript_id "XLOC_088849"; exon_number "2"; lncRNA_name "TCONS_00138876";
Pg_scaffold1468	Novegene	lncRNA	500345	502450	.	-	.	gene_id "Pg_S1468.24"; transcript_id "Pg_S1468.24"; exon_number "2"; lncRNA_name "TCONS_00141811";
Pg_scaffold8208	Novegene	lncRNA	10717	14881	.	-	.	gene_id "Pg_S8208.2"; transcript_id "Pg_S8208.2"; exon_number "2"; lncRNA_name "TCONS_00348869";
Pg_scaffold1895	Novegene	lncRNA	196565	199445	.	-	.	gene_id "XLOC_107716"; transcript_id "XLOC_107716"; exon_number "3"; lncRNA_name "TCONS_00169050";
Pg_scaffold1378	Novegene	lncRNA	439093	445397	.	-	.	gene_id "XLOC_086452"; transcript_id "XLOC_086452"; exon_number "3"; lncRNA_name "TCONS_00135099";
Pg_scaffold1459	Novegene	lncRNA	500976	503889	.	+	.	gene_id "Pg_S1459.21"; transcript_id "Pg_S1459.21"; exon_number "4"; lncRNA_name "TCONS_00140979";
Pg_scaffold4281	Novegene	lncRNA	212629	219169	.	-	.	gene_id "Pg_S4281.3"; transcript_id "Pg_S4281.3"; exon_number "4"; lncRNA_name "TCONS_00276256";
Pg_scaffold0552	Novegene	lncRNA	12427	14404	.	+	.	gene_id "XLOC_043006"; transcript_id "XLOC_043006"; exon_number "4"; lncRNA_name "TCONS_00067402";
Pg_scaffold4281	Novegene	lncRNA	212629	219169	.	-	.	gene_id "Pg_S4281.3"; transcript_id "Pg_S4281.3"; exon_number "4"; lncRNA_name "TCONS_00276254";
Pg_scaffold1378	Novegene	lncRNA	439093	442623	.	-	.	gene_id "XLOC_086452"; transcript_id "XLOC_086452"; exon_number "3"; lncRNA_name "TCONS_00135097";
Pg_scaffold2940	Novegene	lncRNA	247768	252640	.	-	.	gene_id "XLOC_142304"; transcript_id "XLOC_142304"; exon_number "3"; lncRNA_name "TCONS_00223997";
Pg_scaffold6062	Novegene	lncRNA	117696	121186	.	+	.	gene_id "XLOC_204105"; transcript_id "XLOC_204105"; exon_number "4"; lncRNA_name "TCONS_00322471";
Pg_scaffold6062	Novegene	lncRNA	117696	121186	.	+	.	gene_id "XLOC_204105"; transcript_id "XLOC_204105"; exon_number "2"; lncRNA_name "TCONS_00322472";
Pg_scaffold6062	Novegene	lncRNA	117734	121186	.	+	.	gene_id "XLOC_204105"; transcript_id "XLOC_204105"; exon_number "4"; lncRNA_name "TCONS_00322473";
Pg_scaffold6062	Novegene	lncRNA	117749	121186	.	+	.	gene_id "XLOC_204105"; transcript_id "XLOC_204105"; exon_number "3"; lncRNA_name "TCONS_00322475";
Pg_scaffold6062	Novegene	lncRNA	117757	121186	.	+	.	gene_id "XLOC_204105"; transcript_id "XLOC_204105"; exon_number "3"; lncRNA_name "TCONS_00322477";
Pg_scaffold1849	Novegene	lncRNA	20331	30969	.	-	.	gene_id "XLOC_105900"; transcript_id "XLOC_105900"; exon_number "3"; lncRNA_name "TCONS_00165973";
Pg_scaffold1988	Novegene	lncRNA	285210	285614	.	+	.	gene_id "XLOC_111281"; transcript_id "XLOC_111281"; exon_number "2"; lncRNA_name "TCONS_00174932";
Pg_scaffold1273	Novegene	lncRNA	530602	534047	.	+	.	gene_id "XLOC_081121"; transcript_id "XLOC_081121"; exon_number "2"; lncRNA_name "TCONS_00126822";
Pg_scaffold1849	Novegene	lncRNA	27709	30969	.	-	.	gene_id "XLOC_105900"; transcript_id "XLOC_105900"; exon_number "3"; lncRNA_name "TCONS_00165976";
Pg_scaffold0906	Novegene	lncRNA	399932	402384	.	-	.	gene_id "Pg_S0906.21"; transcript_id "Pg_S0906.21"; exon_number "2"; lncRNA_name "TCONS_00099326";
Pg_scaffold1849	Novegene	lncRNA	23918	30969	.	-	.	gene_id "XLOC_105900"; transcript_id "XLOC_105900"; exon_number "2"; lncRNA_name "TCONS_00165974";
Pg_scaffold0510	Novegene	lncRNA	896126	897047	.	+	.	gene_id "XLOC_040578"; transcript_id "XLOC_040578"; exon_number "2"; lncRNA_name "TCONS_00063570";
Pg_scaffold1936	Novegene	lncRNA	366677	371100	.	-	.	gene_id "Pg_S1936.14"; transcript_id "Pg_S1936.14"; exon_number "2"; lncRNA_name "TCONS_00171375";
Pg_scaffold1524	Novegene	lncRNA	220549	222793	.	-	.	gene_id "XLOC_093039"; transcript_id "XLOC_093039"; exon_number "6"; lncRNA_name "TCONS_00145454";
Pg_scaffold1936	Novegene	lncRNA	366677	371095	.	-	.	gene_id "Pg_S1936.14"; transcript_id "Pg_S1936.14"; exon_number "3"; lncRNA_name "TCONS_00171373";
Pg_scaffold1954	Novegene	lncRNA	376134	381107	.	+	.	gene_id "XLOC_109861"; transcript_id "XLOC_109861"; exon_number "6"; lncRNA_name "TCONS_00172577";
Pg_scaffold5125	Novegene	lncRNA	87191	91293	.	+	.	gene_id "XLOC_190345"; transcript_id "XLOC_190345"; exon_number "4"; lncRNA_name "TCONS_00300375";
Pg_scaffold5461	Novegene	lncRNA	60729	61197	.	+	.	gene_id "XLOC_195296"; transcript_id "XLOC_195296"; exon_number "2"; lncRNA_name "TCONS_00308507";
Pg_scaffold1936	Novegene	lncRNA	369343	371096	.	-	.	gene_id "XLOC_109064"; transcript_id "XLOC_109064"; exon_number "2"; lncRNA_name "TCONS_00171379";
Pg_scaffold2448	Novegene	lncRNA	342663	357667	.	+	.	gene_id "XLOC_127340"; transcript_id "XLOC_127340"; exon_number "6"; lncRNA_name "TCONS_00200685";
Pg_scaffold1713	Novegene	lncRNA	323248	327725	.	-	.	gene_id "Pg_S1713.14"; transcript_id "Pg_S1713.14"; exon_number "3"; lncRNA_name "TCONS_00157980";
Pg_scaffold1135	Novegene	lncRNA	231953	235014	.	+	.	gene_id "XLOC_075056"; transcript_id "XLOC_075056"; exon_number "6"; lncRNA_name "TCONS_00117617";
Pg_scaffold0743	Novegene	lncRNA	382002	382608	.	-	.	gene_id "Pg_S0743.5"; transcript_id "Pg_S0743.5"; exon_number "2"; lncRNA_name "TCONS_00083943";
Pg_scaffold6649	Novegene	lncRNA	12117	13114	.	-	.	gene_id "XLOC_210573"; transcript_id "XLOC_210573"; exon_number "2"; lncRNA_name "TCONS_00332949";
Pg_scaffold2306	Novegene	lncRNA	24499	33983	.	+	.	gene_id "XLOC_122675"; transcript_id "XLOC_122675"; exon_number "2"; lncRNA_name "TCONS_00193240";
Pg_scaffold3619	Novegene	lncRNA	47805	48855	.	-	.	gene_id "XLOC_160512"; transcript_id "XLOC_160512"; exon_number "2"; lncRNA_name "TCONS_00252782";
Pg_scaffold3411	Novegene	lncRNA	130064	131466	.	-	.	gene_id "Pg_S3411.6"; transcript_id "Pg_S3411.6"; exon_number "2"; lncRNA_name "TCONS_00244578";
Pg_scaffold1053	Novegene	lncRNA	446344	447442	.	+	.	gene_id "Pg_S1053.12"; transcript_id "Pg_S1053.12"; exon_number "3"; lncRNA_name "TCONS_00111757";
Pg_scaffold6772	Novegene	lncRNA	28304	33707	.	+	.	gene_id "Pg_S6772.1"; transcript_id "Pg_S6772.1"; exon_number "5"; lncRNA_name "TCONS_00334533";
Pg_scaffold6558	Novegene	lncRNA	69141	70325	.	+	.	gene_id "XLOC_209498"; transcript_id "XLOC_209498"; exon_number "2"; lncRNA_name "TCONS_00331275";
Pg_scaffold6589	Novegene	lncRNA	91606	93527	.	-	.	gene_id "Pg_S6589.5"; transcript_id "Pg_S6589.5"; exon_number "2"; lncRNA_name "TCONS_00331942";
Pg_scaffold0555	Novegene	lncRNA	359973	363124	.	+	.	gene_id "XLOC_043183"; transcript_id "XLOC_043183"; exon_number "3"; lncRNA_name "TCONS_00067666";
Pg_scaffold0394	Novegene	lncRNA	751000	752765	.	+	.	gene_id "Pg_S0394.4"; transcript_id "Pg_S0394.4"; exon_number "2"; lncRNA_name "TCONS_00051026";
Pg_scaffold0394	Novegene	lncRNA	751121	752765	.	+	.	gene_id "Pg_S0394.4"; transcript_id "Pg_S0394.4"; exon_number "2"; lncRNA_name "TCONS_00051027";
Pg_scaffold1164	Novegene	lncRNA	565877	566796	.	+	.	gene_id "XLOC_076254"; transcript_id "XLOC_076254"; exon_number "2"; lncRNA_name "TCONS_00119500";
Pg_scaffold1080	Novegene	lncRNA	465173	466069	.	-	.	gene_id "XLOC_072744"; transcript_id "XLOC_072744"; exon_number "2"; lncRNA_name "TCONS_00113934";
Pg_scaffold1543	Novegene	lncRNA	161999	166537	.	+	.	gene_id "XLOC_093736"; transcript_id "XLOC_093736"; exon_number "2"; lncRNA_name "TCONS_00146618";
Pg_scaffold4882	Novegene	lncRNA	37260	38907	.	-	.	gene_id "XLOC_186207"; transcript_id "XLOC_186207"; exon_number "2"; lncRNA_name "TCONS_00293895";
Pg_scaffold4882	Novegene	lncRNA	28144	38721	.	+	.	gene_id "XLOC_186205"; transcript_id "XLOC_186205"; exon_number "2"; lncRNA_name "TCONS_00293893";
Pg_scaffold0006	Novegene	lncRNA	1449919	1450807	.	-	.	gene_id "Pg_S0006.6"; transcript_id "Pg_S0006.6"; exon_number "4"; lncRNA_name "TCONS_00001072";
Pg_scaffold2440	Novegene	lncRNA	332500	336442	.	+	.	gene_id "Pg_S2440.29"; transcript_id "Pg_S2440.29"; exon_number "2"; lncRNA_name "TCONS_00200351";
Pg_scaffold0288	Novegene	lncRNA	138183	145606	.	+	.	gene_id "Pg_S0288.3"; transcript_id "Pg_S0288.3"; exon_number "3"; lncRNA_name "TCONS_00039879";
Pg_scaffold0288	Novegene	lncRNA	138163	145606	.	+	.	gene_id "Pg_S0288.3"; transcript_id "Pg_S0288.3"; exon_number "4"; lncRNA_name "TCONS_00039878";
Pg_scaffold2589	Novegene	lncRNA	235153	235663	.	+	.	gene_id "XLOC_131869"; transcript_id "XLOC_131869"; exon_number "3"; lncRNA_name "TCONS_00207918";
Pg_scaffold0374	Novegene	lncRNA	186269	191829	.	-	.	gene_id "XLOC_031122"; transcript_id "XLOC_031122"; exon_number "3"; lncRNA_name "TCONS_00049046";
Pg_scaffold0992	Novegene	lncRNA	33552	34189	.	-	.	gene_id "Pg_S0992.5"; transcript_id "Pg_S0992.5"; exon_number "2"; lncRNA_name "TCONS_00106769";
Pg_scaffold2110	Novegene	lncRNA	113927	115160	.	+	.	gene_id "Pg_S2110.1"; transcript_id "Pg_S2110.1"; exon_number "2"; lncRNA_name "TCONS_00182579";
Pg_scaffold1605	Novegene	lncRNA	394068	395238	.	-	.	gene_id "Pg_S1605.10"; transcript_id "Pg_S1605.10"; exon_number "2"; lncRNA_name "TCONS_00150613";
Pg_scaffold5125	Novegene	lncRNA	91984	95269	.	-	.	gene_id "XLOC_190362"; transcript_id "XLOC_190362"; exon_number "3"; lncRNA_name "TCONS_00300403";
Pg_scaffold0304	Novegene	lncRNA	398316	402403	.	-	.	gene_id "Pg_S0304.9"; transcript_id "Pg_S0304.9"; exon_number "10"; lncRNA_name "TCONS_00042092";
Pg_scaffold1056	Novegene	lncRNA	232016	235289	.	-	.	gene_id "XLOC_071545"; transcript_id "XLOC_071545"; exon_number "2"; lncRNA_name "TCONS_00112087";
Pg_scaffold7442	Novegene	lncRNA	26175	35263	.	-	.	gene_id "XLOC_216941"; transcript_id "XLOC_216941"; exon_number "2"; lncRNA_name "TCONS_00342757";
Pg_scaffold1712	Novegene	lncRNA	208882	220941	.	+	.	gene_id "XLOC_100750"; transcript_id "XLOC_100750"; exon_number "11"; lncRNA_name "TCONS_00157784";
Pg_scaffold0074	Novegene	lncRNA	1685519	1686690	.	+	.	gene_id "XLOC_006968"; transcript_id "XLOC_006968"; exon_number "2"; lncRNA_name "TCONS_00010938";
Pg_scaffold2110	Novegene	lncRNA	50243	50980	.	+	.	gene_id "XLOC_115922"; transcript_id "XLOC_115922"; exon_number "2"; lncRNA_name "TCONS_00182577";
Pg_scaffold2110	Novegene	lncRNA	50208	51326	.	+	.	gene_id "XLOC_115922"; transcript_id "XLOC_115922"; exon_number "3"; lncRNA_name "TCONS_00182576";
Pg_scaffold2174	Novegene	lncRNA	83441	87520	.	-	.	gene_id "XLOC_118318"; transcript_id "XLOC_118318"; exon_number "7"; lncRNA_name "TCONS_00186474";
Pg_scaffold6772	Novegene	lncRNA	28304	33707	.	+	.	gene_id "Pg_S6772.1"; transcript_id "Pg_S6772.1"; exon_number "6"; lncRNA_name "TCONS_00334531";
Pg_scaffold3879	Novegene	lncRNA	175366	178363	.	+	.	gene_id "XLOC_167100"; transcript_id "XLOC_167100"; exon_number "2"; lncRNA_name "TCONS_00263385";
Pg_scaffold1647	Novegene	lncRNA	140152	143961	.	-	.	gene_id "XLOC_098050"; transcript_id "XLOC_098050"; exon_number "7"; lncRNA_name "TCONS_00153409";
Pg_scaffold0064	Novegene	lncRNA	538459	557996	.	-	.	gene_id "Pg_S0064.7"; transcript_id "Pg_S0064.7"; exon_number "2"; lncRNA_name "TCONS_00009778";
Pg_scaffold7466	Novegene	lncRNA	16549	17045	.	-	.	gene_id "XLOC_217164"; transcript_id "XLOC_217164"; exon_number "3"; lncRNA_name "TCONS_00343085";
Pg_scaffold7466	Novegene	lncRNA	16776	17631	.	-	.	gene_id "XLOC_217164"; transcript_id "XLOC_217164"; exon_number "3"; lncRNA_name "TCONS_00343086";
Pg_scaffold1844	Novegene	lncRNA	125592	126801	.	+	.	gene_id "Pg_S1844.18"; transcript_id "Pg_S1844.18"; exon_number "2"; lncRNA_name "TCONS_00165392";
Pg_scaffold4692	Novegene	lncRNA	50583	54338	.	+	.	gene_id "XLOC_183090"; transcript_id "XLOC_183090"; exon_number "2"; lncRNA_name "TCONS_00288955";
Pg_scaffold0785	Novegene	lncRNA	397035	398507	.	+	.	gene_id "Pg_S0785.29"; transcript_id "Pg_S0785.29"; exon_number "3"; lncRNA_name "TCONS_00088411";
Pg_scaffold1246	Novegene	lncRNA	400162	402336	.	-	.	gene_id "XLOC_080042"; transcript_id "XLOC_080042"; exon_number "2"; lncRNA_name "TCONS_00125328";
Pg_scaffold1886	Novegene	lncRNA	485065	487437	.	-	.	gene_id "XLOC_107416"; transcript_id "XLOC_107416"; exon_number "2"; lncRNA_name "TCONS_00168512";
Pg_scaffold0095	Novegene	lncRNA	350913	351791	.	-	.	gene_id "XLOC_008919"; transcript_id "XLOC_008919"; exon_number "2"; lncRNA_name "TCONS_00014058";
Pg_scaffold2534	Novegene	lncRNA	295745	296562	.	-	.	gene_id "Pg_S2534.12"; transcript_id "Pg_S2534.12"; exon_number "2"; lncRNA_name "TCONS_00205312";
Pg_scaffold3416	Novegene	lncRNA	109305	111094	.	-	.	gene_id "XLOC_155535"; transcript_id "XLOC_155535"; exon_number "2"; lncRNA_name "TCONS_00244840";
Pg_scaffold5473	Novegene	lncRNA	110694	112558	.	-	.	gene_id "XLOC_195528"; transcript_id "XLOC_195528"; exon_number "6"; lncRNA_name "TCONS_00308834";
Pg_scaffold7891	Novegene	lncRNA	10247	12347	.	-	.	gene_id "XLOC_219608"; transcript_id "XLOC_219608"; exon_number "2"; lncRNA_name "TCONS_00346820";
Pg_scaffold0415	Novegene	lncRNA	917415	918850	.	-	.	gene_id "XLOC_034227"; transcript_id "XLOC_034227"; exon_number "2"; lncRNA_name "TCONS_00053888";
Pg_scaffold3416	Novegene	lncRNA	109305	111094	.	-	.	gene_id "XLOC_155535"; transcript_id "XLOC_155535"; exon_number "2"; lncRNA_name "TCONS_00244841";
Pg_scaffold2702	Novegene	lncRNA	326392	338410	.	-	.	gene_id "XLOC_135184"; transcript_id "XLOC_135184"; exon_number "2"; lncRNA_name "TCONS_00213027";
Pg_scaffold2056	Novegene	lncRNA	382878	388322	.	-	.	gene_id "XLOC_114102"; transcript_id "XLOC_114102"; exon_number "4"; lncRNA_name "TCONS_00179566";
Pg_scaffold0241	Novegene	lncRNA	645670	646626	.	-	.	gene_id "XLOC_021209"; transcript_id "XLOC_021209"; exon_number "3"; lncRNA_name "TCONS_00033720";
Pg_scaffold2382	Novegene	lncRNA	386477	387486	.	+	.	gene_id "Pg_S2382.8"; transcript_id "Pg_S2382.8"; exon_number "2"; lncRNA_name "TCONS_00197213";
Pg_scaffold0974	Novegene	lncRNA	695215	699156	.	+	.	gene_id "XLOC_066959"; transcript_id "XLOC_066959"; exon_number "2"; lncRNA_name "TCONS_00104944";
Pg_scaffold2382	Novegene	lncRNA	380019	380603	.	+	.	gene_id "Pg_S2382.7"; transcript_id "Pg_S2382.7"; exon_number "2"; lncRNA_name "TCONS_00197211";
Pg_scaffold0974	Novegene	lncRNA	695213	699156	.	+	.	gene_id "XLOC_066959"; transcript_id "XLOC_066959"; exon_number "5"; lncRNA_name "TCONS_00104942";
Pg_scaffold0974	Novegene	lncRNA	695213	699156	.	+	.	gene_id "XLOC_066959"; transcript_id "XLOC_066959"; exon_number "4"; lncRNA_name "TCONS_00104943";
Pg_scaffold0974	Novegene	lncRNA	695213	699156	.	+	.	gene_id "XLOC_066959"; transcript_id "XLOC_066959"; exon_number "4"; lncRNA_name "TCONS_00104941";
Pg_scaffold1991	Novegene	lncRNA	305960	307166	.	+	.	gene_id "Pg_S1991.3"; transcript_id "Pg_S1991.3"; exon_number "2"; lncRNA_name "TCONS_00175182";
Pg_scaffold1418	Novegene	lncRNA	533104	534297	.	+	.	gene_id "XLOC_088255"; transcript_id "XLOC_088255"; exon_number "2"; lncRNA_name "TCONS_00137941";
Pg_scaffold1991	Novegene	lncRNA	224300	276774	.	+	.	gene_id "XLOC_111439"; transcript_id "XLOC_111439"; exon_number "3"; lncRNA_name "TCONS_00175181";
Pg_scaffold1991	Novegene	lncRNA	387563	390875	.	+	.	gene_id "XLOC_111444"; transcript_id "XLOC_111444"; exon_number "2"; lncRNA_name "TCONS_00175186";
Pg_scaffold3124	Novegene	lncRNA	178806	184123	.	+	.	gene_id "XLOC_148064"; transcript_id "XLOC_148064"; exon_number "2"; lncRNA_name "TCONS_00232993";
Pg_scaffold5402	Novegene	lncRNA	75476	87016	.	-	.	gene_id "XLOC_194436"; transcript_id "XLOC_194436"; exon_number "2"; lncRNA_name "TCONS_00307114";
Pg_scaffold1819	Novegene	lncRNA	38719	42841	.	-	.	gene_id "XLOC_104950"; transcript_id "XLOC_104950"; exon_number "9"; lncRNA_name "TCONS_00164373";
Pg_scaffold1819	Novegene	lncRNA	38719	42841	.	-	.	gene_id "XLOC_104950"; transcript_id "XLOC_104950"; exon_number "7"; lncRNA_name "TCONS_00164372";
Pg_scaffold1991	Novegene	lncRNA	449045	449588	.	+	.	gene_id "XLOC_111446"; transcript_id "XLOC_111446"; exon_number "2"; lncRNA_name "TCONS_00175188";
Pg_scaffold3417	Novegene	lncRNA	36819	39718	.	-	.	gene_id "XLOC_155538"; transcript_id "XLOC_155538"; exon_number "3"; lncRNA_name "TCONS_00244845";
Pg_scaffold4606	Novegene	lncRNA	83532	89081	.	-	.	gene_id "Pg_S4606.1"; transcript_id "Pg_S4606.1"; exon_number "5"; lncRNA_name "TCONS_00286178";
Pg_scaffold0534	Novegene	lncRNA	800362	813047	.	-	.	gene_id "Pg_S0534.68"; transcript_id "Pg_S0534.68"; exon_number "3"; lncRNA_name "TCONS_00065804";
Pg_scaffold1819	Novegene	lncRNA	38719	42841	.	-	.	gene_id "XLOC_104950"; transcript_id "XLOC_104950"; exon_number "8"; lncRNA_name "TCONS_00164375";
Pg_scaffold1819	Novegene	lncRNA	38719	42836	.	-	.	gene_id "XLOC_104950"; transcript_id "XLOC_104950"; exon_number "8"; lncRNA_name "TCONS_00164369";
Pg_scaffold4441	Novegene	lncRNA	88634	91073	.	-	.	gene_id "XLOC_178144"; transcript_id "XLOC_178144"; exon_number "2"; lncRNA_name "TCONS_00281185";
Pg_scaffold6327	Novegene	lncRNA	65621	66802	.	-	.	gene_id "XLOC_207166"; transcript_id "XLOC_207166"; exon_number "2"; lncRNA_name "TCONS_00327412";
Pg_scaffold3138	Novegene	lncRNA	56561	63723	.	+	.	gene_id "Pg_S3138.7"; transcript_id "Pg_S3138.7"; exon_number "4"; lncRNA_name "TCONS_00233646";
Pg_scaffold8281	Novegene	lncRNA	19131	22400	.	-	.	gene_id "XLOC_221221"; transcript_id "XLOC_221221"; exon_number "5"; lncRNA_name "TCONS_00349242";
Pg_scaffold3138	Novegene	lncRNA	43635	51096	.	+	.	gene_id "XLOC_148454"; transcript_id "XLOC_148454"; exon_number "2"; lncRNA_name "TCONS_00233645";
Pg_scaffold0217	Novegene	lncRNA	694016	695865	.	+	.	gene_id "XLOC_019123"; transcript_id "XLOC_019123"; exon_number "5"; lncRNA_name "TCONS_00030396";
Pg_scaffold4441	Novegene	lncRNA	102118	104519	.	-	.	gene_id "XLOC_178146"; transcript_id "XLOC_178146"; exon_number "3"; lncRNA_name "TCONS_00281188";
Pg_scaffold4441	Novegene	lncRNA	102118	104541	.	-	.	gene_id "XLOC_178146"; transcript_id "XLOC_178146"; exon_number "2"; lncRNA_name "TCONS_00281189";
Pg_scaffold0577	Novegene	lncRNA	612838	620241	.	+	.	gene_id "XLOC_044363"; transcript_id "XLOC_044363"; exon_number "2"; lncRNA_name "TCONS_00069442";
Pg_scaffold1036	Novegene	lncRNA	527446	531350	.	-	.	gene_id "XLOC_070530"; transcript_id "XLOC_070530"; exon_number "6"; lncRNA_name "TCONS_00110483";
Pg_scaffold1853	Novegene	lncRNA	210748	211838	.	-	.	gene_id "XLOC_106060"; transcript_id "XLOC_106060"; exon_number "2"; lncRNA_name "TCONS_00166287";
Pg_scaffold1935	Novegene	lncRNA	225108	226347	.	+	.	gene_id "XLOC_108954"; transcript_id "XLOC_108954"; exon_number "2"; lncRNA_name "TCONS_00171187";
Pg_scaffold2905	Novegene	lncRNA	105221	113159	.	+	.	gene_id "Pg_S2905.3"; transcript_id "Pg_S2905.3"; exon_number "2"; lncRNA_name "TCONS_00222245";
Pg_scaffold4009	Novegene	lncRNA	188677	193588	.	-	.	gene_id "XLOC_169348"; transcript_id "XLOC_169348"; exon_number "6"; lncRNA_name "TCONS_00267124";
Pg_scaffold0617	Novegene	lncRNA	112114	115532	.	+	.	gene_id "XLOC_046743"; transcript_id "XLOC_046743"; exon_number "3"; lncRNA_name "TCONS_00073171";
Pg_scaffold4009	Novegene	lncRNA	188677	193588	.	-	.	gene_id "XLOC_169348"; transcript_id "XLOC_169348"; exon_number "5"; lncRNA_name "TCONS_00267122";
Pg_scaffold4009	Novegene	lncRNA	188677	193588	.	-	.	gene_id "XLOC_169348"; transcript_id "XLOC_169348"; exon_number "6"; lncRNA_name "TCONS_00267123";
Pg_scaffold0543	Novegene	lncRNA	413859	419001	.	+	.	gene_id "XLOC_042601"; transcript_id "XLOC_042601"; exon_number "5"; lncRNA_name "TCONS_00066735";
Pg_scaffold4009	Novegene	lncRNA	188677	193570	.	-	.	gene_id "XLOC_169348"; transcript_id "XLOC_169348"; exon_number "6"; lncRNA_name "TCONS_00267121";
Pg_scaffold5200	Novegene	lncRNA	105664	109350	.	+	.	gene_id "Pg_S5200.2"; transcript_id "Pg_S5200.2"; exon_number "3"; lncRNA_name "TCONS_00302424";
Pg_scaffold7767	Novegene	lncRNA	38711	42356	.	-	.	gene_id "XLOC_218933"; transcript_id "XLOC_218933"; exon_number "5"; lncRNA_name "TCONS_00345823";
Pg_scaffold1555	Novegene	lncRNA	469578	481605	.	-	.	gene_id "Pg_S1555.2"; transcript_id "Pg_S1555.2"; exon_number "2"; lncRNA_name "TCONS_00147565";
Pg_scaffold1555	Novegene	lncRNA	469578	481605	.	-	.	gene_id "Pg_S1555.2"; transcript_id "Pg_S1555.2"; exon_number "2"; lncRNA_name "TCONS_00147564";
Pg_scaffold1555	Novegene	lncRNA	469578	481605	.	-	.	gene_id "Pg_S1555.2"; transcript_id "Pg_S1555.2"; exon_number "2"; lncRNA_name "TCONS_00147566";
Pg_scaffold1470	Novegene	lncRNA	548306	549708	.	-	.	gene_id "Pg_S1470.8"; transcript_id "Pg_S1470.8"; exon_number "2"; lncRNA_name "TCONS_00142041";
Pg_scaffold3018	Novegene	lncRNA	208501	211205	.	+	.	gene_id "XLOC_144485"; transcript_id "XLOC_144485"; exon_number "2"; lncRNA_name "TCONS_00227196";
Pg_scaffold0877	Novegene	lncRNA	314047	316644	.	-	.	gene_id "XLOC_061312"; transcript_id "XLOC_061312"; exon_number "3"; lncRNA_name "TCONS_00096001";
Pg_scaffold1555	Novegene	lncRNA	469578	481604	.	-	.	gene_id "Pg_S1555.2"; transcript_id "Pg_S1555.2"; exon_number "2"; lncRNA_name "TCONS_00147562";
Pg_scaffold7662	Novegene	lncRNA	125	5464	.	+	.	gene_id "XLOC_218321"; transcript_id "XLOC_218321"; exon_number "2"; lncRNA_name "TCONS_00344904";
Pg_scaffold3801	Novegene	lncRNA	23854	43467	.	-	.	gene_id "XLOC_165312"; transcript_id "XLOC_165312"; exon_number "3"; lncRNA_name "TCONS_00260512";
Pg_scaffold4605	Novegene	lncRNA	120300	122863	.	+	.	gene_id "XLOC_181304"; transcript_id "XLOC_181304"; exon_number "2"; lncRNA_name "TCONS_00286147";
Pg_scaffold1309	Novegene	lncRNA	139903	140497	.	+	.	gene_id "XLOC_083069"; transcript_id "XLOC_083069"; exon_number "2"; lncRNA_name "TCONS_00129960";
Pg_scaffold0372	Novegene	lncRNA	1047581	1048291	.	-	.	gene_id "Pg_S0372.13"; transcript_id "Pg_S0372.13"; exon_number "2"; lncRNA_name "TCONS_00048795";
Pg_scaffold8072	Novegene	lncRNA	23351	23987	.	-	.	gene_id "XLOC_220418"; transcript_id "XLOC_220418"; exon_number "2"; lncRNA_name "TCONS_00348045";
Pg_scaffold4605	Novegene	lncRNA	120300	122863	.	+	.	gene_id "XLOC_181304"; transcript_id "XLOC_181304"; exon_number "3"; lncRNA_name "TCONS_00286146";
Pg_scaffold0732	Novegene	lncRNA	348008	349005	.	+	.	gene_id "XLOC_052953"; transcript_id "XLOC_052953"; exon_number "3"; lncRNA_name "TCONS_00082727";
Pg_scaffold1048	Novegene	lncRNA	48540	54846	.	+	.	gene_id "XLOC_071066"; transcript_id "XLOC_071066"; exon_number "4"; lncRNA_name "TCONS_00111282";
Pg_scaffold1048	Novegene	lncRNA	48469	54846	.	+	.	gene_id "XLOC_071066"; transcript_id "XLOC_071066"; exon_number "4"; lncRNA_name "TCONS_00111281";
Pg_scaffold1048	Novegene	lncRNA	47934	54846	.	+	.	gene_id "XLOC_071066"; transcript_id "XLOC_071066"; exon_number "4"; lncRNA_name "TCONS_00111280";
Pg_scaffold6276	Novegene	lncRNA	87435	88210	.	+	.	gene_id "XLOC_206541"; transcript_id "XLOC_206541"; exon_number "2"; lncRNA_name "TCONS_00326432";
Pg_scaffold6934	Novegene	lncRNA	50067	51562	.	+	.	gene_id "XLOC_213021"; transcript_id "XLOC_213021"; exon_number "3"; lncRNA_name "TCONS_00336718";
Pg_scaffold2008	Novegene	lncRNA	392527	393663	.	-	.	gene_id "XLOC_112061"; transcript_id "XLOC_112061"; exon_number "2"; lncRNA_name "TCONS_00176191";
Pg_scaffold1038	Novegene	lncRNA	649164	650090	.	+	.	gene_id "XLOC_070618"; transcript_id "XLOC_070618"; exon_number "2"; lncRNA_name "TCONS_00110628";
Pg_scaffold1038	Novegene	lncRNA	649294	650412	.	+	.	gene_id "XLOC_070618"; transcript_id "XLOC_070618"; exon_number "3"; lncRNA_name "TCONS_00110629";
Pg_scaffold5010	Novegene	lncRNA	63447	68501	.	-	.	gene_id "Pg_S5010.6"; transcript_id "Pg_S5010.6"; exon_number "6"; lncRNA_name "TCONS_00297433";
Pg_scaffold6933	Novegene	lncRNA	69050	69550	.	-	.	gene_id "XLOC_213014"; transcript_id "XLOC_213014"; exon_number "2"; lncRNA_name "TCONS_00336711";
Pg_scaffold2199	Novegene	lncRNA	3651	6124	.	-	.	gene_id "XLOC_119089"; transcript_id "XLOC_119089"; exon_number "4"; lncRNA_name "TCONS_00187704";
Pg_scaffold5622	Novegene	lncRNA	64449	68006	.	+	.	gene_id "Pg_S5622.2"; transcript_id "Pg_S5622.2"; exon_number "3"; lncRNA_name "TCONS_00312549";
Pg_scaffold1516	Novegene	lncRNA	17287	17908	.	+	.	gene_id "XLOC_092691"; transcript_id "XLOC_092691"; exon_number "3"; lncRNA_name "TCONS_00144916";
Pg_scaffold2035	Novegene	lncRNA	235773	242144	.	-	.	gene_id "XLOC_113260"; transcript_id "XLOC_113260"; exon_number "2"; lncRNA_name "TCONS_00178237";
Pg_scaffold7661	Novegene	lncRNA	22537	24640	.	-	.	gene_id "XLOC_218320"; transcript_id "XLOC_218320"; exon_number "2"; lncRNA_name "TCONS_00344903";
Pg_scaffold5400	Novegene	lncRNA	44885	48143	.	+	.	gene_id "XLOC_194335"; transcript_id "XLOC_194335"; exon_number "2"; lncRNA_name "TCONS_00306966";
Pg_scaffold0073	Novegene	lncRNA	1129542	1130450	.	+	.	gene_id "XLOC_006828"; transcript_id "XLOC_006828"; exon_number "2"; lncRNA_name "TCONS_00010751";
Pg_scaffold1879	Novegene	lncRNA	107243	116160	.	-	.	gene_id "XLOC_107010"; transcript_id "XLOC_107010"; exon_number "3"; lncRNA_name "TCONS_00167889";
Pg_scaffold2512	Novegene	lncRNA	65387	73053	.	+	.	gene_id "XLOC_129406"; transcript_id "XLOC_129406"; exon_number "2"; lncRNA_name "TCONS_00204045";
Pg_scaffold2511	Novegene	lncRNA	310799	312473	.	-	.	gene_id "XLOC_129402"; transcript_id "XLOC_129402"; exon_number "2"; lncRNA_name "TCONS_00204040";
Pg_scaffold2511	Novegene	lncRNA	310799	312764	.	-	.	gene_id "XLOC_129402"; transcript_id "XLOC_129402"; exon_number "2"; lncRNA_name "TCONS_00204041";
Pg_scaffold0880	Novegene	lncRNA	463029	463803	.	+	.	gene_id "XLOC_061448"; transcript_id "XLOC_061448"; exon_number "2"; lncRNA_name "TCONS_00096260";
Pg_scaffold0327	Novegene	lncRNA	1102279	1126490	.	+	.	gene_id "XLOC_028073"; transcript_id "XLOC_028073"; exon_number "2"; lncRNA_name "TCONS_00044266";
Pg_scaffold4532	Novegene	lncRNA	175672	176407	.	-	.	gene_id "Pg_S4532.1"; transcript_id "Pg_S4532.1"; exon_number "2"; lncRNA_name "TCONS_00284038";
Pg_scaffold8469	Novegene	lncRNA	25874	26217	.	+	.	gene_id "XLOC_221950"; transcript_id "XLOC_221950"; exon_number "2"; lncRNA_name "TCONS_00350319";
Pg_scaffold1685	Novegene	lncRNA	80820	81853	.	-	.	gene_id "XLOC_099842"; transcript_id "XLOC_099842"; exon_number "3"; lncRNA_name "TCONS_00156283";
Pg_scaffold3751	Novegene	lncRNA	206300	209032	.	-	.	gene_id "Pg_S3751.12"; transcript_id "Pg_S3751.12"; exon_number "2"; lncRNA_name "TCONS_00258572";
Pg_scaffold1205	Novegene	lncRNA	26087	40492	.	-	.	gene_id "XLOC_078253"; transcript_id "XLOC_078253"; exon_number "2"; lncRNA_name "TCONS_00122570";
Pg_scaffold3302	Novegene	lncRNA	11076	13042	.	-	.	gene_id "Pg_S3302.1"; transcript_id "Pg_S3302.1"; exon_number "2"; lncRNA_name "TCONS_00239613";
Pg_scaffold0370	Novegene	lncRNA	605619	608166	.	+	.	gene_id "XLOC_030800"; transcript_id "XLOC_030800"; exon_number "2"; lncRNA_name "TCONS_00048575";
Pg_scaffold0370	Novegene	lncRNA	605636	608166	.	+	.	gene_id "XLOC_030800"; transcript_id "XLOC_030800"; exon_number "3"; lncRNA_name "TCONS_00048576";
Pg_scaffold0370	Novegene	lncRNA	605676	608166	.	+	.	gene_id "XLOC_030800"; transcript_id "XLOC_030800"; exon_number "3"; lncRNA_name "TCONS_00048577";
Pg_scaffold2180	Novegene	lncRNA	135921	137041	.	+	.	gene_id "XLOC_118503"; transcript_id "XLOC_118503"; exon_number "2"; lncRNA_name "TCONS_00186772";
Pg_scaffold4300	Novegene	lncRNA	107413	107719	.	-	.	gene_id "XLOC_175370"; transcript_id "XLOC_175370"; exon_number "2"; lncRNA_name "TCONS_00276853";
Pg_scaffold6214	Novegene	lncRNA	41914	51588	.	-	.	gene_id "Pg_S6214.4"; transcript_id "Pg_S6214.4"; exon_number "4"; lncRNA_name "TCONS_00325214";
Pg_scaffold4558	Novegene	lncRNA	179166	180032	.	+	.	gene_id "Pg_S4558.10"; transcript_id "Pg_S4558.10"; exon_number "2"; lncRNA_name "TCONS_00284766";
Pg_scaffold7680	Novegene	lncRNA	38092	41528	.	-	.	gene_id "XLOC_218405"; transcript_id "XLOC_218405"; exon_number "3"; lncRNA_name "TCONS_00345015";
Pg_scaffold2938	Novegene	lncRNA	147531	150844	.	-	.	gene_id "XLOC_142209"; transcript_id "XLOC_142209"; exon_number "2"; lncRNA_name "TCONS_00223867";
Pg_scaffold7680	Novegene	lncRNA	38092	41613	.	-	.	gene_id "XLOC_218405"; transcript_id "XLOC_218405"; exon_number "3"; lncRNA_name "TCONS_00345017";
Pg_scaffold5071	Novegene	lncRNA	134230	135991	.	+	.	gene_id "Pg_S5071.9"; transcript_id "Pg_S5071.9"; exon_number "2"; lncRNA_name "TCONS_00298916";
Pg_scaffold7193	Novegene	lncRNA	14578	16322	.	-	.	gene_id "XLOC_215201"; transcript_id "XLOC_215201"; exon_number "5"; lncRNA_name "TCONS_00340063";
Pg_scaffold0019	Novegene	lncRNA	1118006	1135967	.	+	.	gene_id "Pg_S0019.6"; transcript_id "Pg_S0019.6"; exon_number "7"; lncRNA_name "TCONS_00003325";
Pg_scaffold0019	Novegene	lncRNA	1121744	1135967	.	+	.	gene_id "Pg_S0019.6"; transcript_id "Pg_S0019.6"; exon_number "2"; lncRNA_name "TCONS_00003326";
Pg_scaffold0019	Novegene	lncRNA	1123237	1135967	.	+	.	gene_id "XLOC_002077"; transcript_id "XLOC_002077"; exon_number "2"; lncRNA_name "TCONS_00003327";
Pg_scaffold0225	Novegene	lncRNA	1235376	1237643	.	+	.	gene_id "Pg_S0225.12"; transcript_id "Pg_S0225.12"; exon_number "3"; lncRNA_name "TCONS_00031445";
Pg_scaffold0225	Novegene	lncRNA	1248233	1250765	.	+	.	gene_id "XLOC_019779"; transcript_id "XLOC_019779"; exon_number "3"; lncRNA_name "TCONS_00031447";
Pg_scaffold2448	Novegene	lncRNA	342680	357667	.	+	.	gene_id "XLOC_127340"; transcript_id "XLOC_127340"; exon_number "5"; lncRNA_name "TCONS_00200686";
Pg_scaffold4340	Novegene	lncRNA	37449	41562	.	-	.	gene_id "XLOC_176173"; transcript_id "XLOC_176173"; exon_number "4"; lncRNA_name "TCONS_00278083";
Pg_scaffold4808	Novegene	lncRNA	30620	31704	.	+	.	gene_id "Pg_S4808.1"; transcript_id "Pg_S4808.1"; exon_number "2"; lncRNA_name "TCONS_00291937";
Pg_scaffold1850	Novegene	lncRNA	281668	285962	.	-	.	gene_id "XLOC_105938"; transcript_id "XLOC_105938"; exon_number "2"; lncRNA_name "TCONS_00166030";
Pg_scaffold4807	Novegene	lncRNA	133334	133993	.	-	.	gene_id "XLOC_184989"; transcript_id "XLOC_184989"; exon_number "2"; lncRNA_name "TCONS_00291932";
Pg_scaffold4341	Novegene	lncRNA	33244	93301	.	+	.	gene_id "Pg_S4341.1"; transcript_id "Pg_S4341.1"; exon_number "2"; lncRNA_name "TCONS_00278086";
Pg_scaffold0245	Novegene	lncRNA	446684	452075	.	-	.	gene_id "Pg_S0245.7"; transcript_id "Pg_S0245.7"; exon_number "2"; lncRNA_name "TCONS_00034392";
Pg_scaffold2021	Novegene	lncRNA	266220	267704	.	-	.	gene_id "XLOC_112754"; transcript_id "XLOC_112754"; exon_number "2"; lncRNA_name "TCONS_00177356";
Pg_scaffold2045	Novegene	lncRNA	469542	470679	.	+	.	gene_id "XLOC_113627"; transcript_id "XLOC_113627"; exon_number "4"; lncRNA_name "TCONS_00178833";
Pg_scaffold1961	Novegene	lncRNA	299085	307288	.	-	.	gene_id "XLOC_110333"; transcript_id "XLOC_110333"; exon_number "2"; lncRNA_name "TCONS_00173449";
Pg_scaffold0956	Novegene	lncRNA	401502	403632	.	+	.	gene_id "XLOC_065874"; transcript_id "XLOC_065874"; exon_number "2"; lncRNA_name "TCONS_00103354";
Pg_scaffold0633	Novegene	lncRNA	540924	542357	.	-	.	gene_id "XLOC_047534"; transcript_id "XLOC_047534"; exon_number "2"; lncRNA_name "TCONS_00074342";
Pg_scaffold0233	Novegene	lncRNA	796520	800227	.	-	.	gene_id "XLOC_020704"; transcript_id "XLOC_020704"; exon_number "3"; lncRNA_name "TCONS_00032935";
Pg_scaffold0233	Novegene	lncRNA	796520	800227	.	-	.	gene_id "XLOC_020704"; transcript_id "XLOC_020704"; exon_number "3"; lncRNA_name "TCONS_00032934";
Pg_scaffold0233	Novegene	lncRNA	801155	804440	.	-	.	gene_id "XLOC_020705"; transcript_id "XLOC_020705"; exon_number "2"; lncRNA_name "TCONS_00032937";
Pg_scaffold0233	Novegene	lncRNA	801155	804300	.	-	.	gene_id "XLOC_020705"; transcript_id "XLOC_020705"; exon_number "2"; lncRNA_name "TCONS_00032936";
Pg_scaffold0233	Novegene	lncRNA	796520	800185	.	-	.	gene_id "XLOC_020704"; transcript_id "XLOC_020704"; exon_number "2"; lncRNA_name "TCONS_00032931";
Pg_scaffold0233	Novegene	lncRNA	796520	799115	.	-	.	gene_id "XLOC_020704"; transcript_id "XLOC_020704"; exon_number "2"; lncRNA_name "TCONS_00032930";
Pg_scaffold0233	Novegene	lncRNA	796520	800227	.	-	.	gene_id "XLOC_020704"; transcript_id "XLOC_020704"; exon_number "3"; lncRNA_name "TCONS_00032933";
Pg_scaffold0233	Novegene	lncRNA	796520	800185	.	-	.	gene_id "XLOC_020704"; transcript_id "XLOC_020704"; exon_number "2"; lncRNA_name "TCONS_00032932";
Pg_scaffold0276	Novegene	lncRNA	827506	833001	.	+	.	gene_id "Pg_S0276.32"; transcript_id "Pg_S0276.32"; exon_number "5"; lncRNA_name "TCONS_00038424";
Pg_scaffold4572	Novegene	lncRNA	10022	10683	.	-	.	gene_id "XLOC_180668"; transcript_id "XLOC_180668"; exon_number "2"; lncRNA_name "TCONS_00285114";
Pg_scaffold0276	Novegene	lncRNA	827506	833001	.	+	.	gene_id "Pg_S0276.32"; transcript_id "Pg_S0276.32"; exon_number "5"; lncRNA_name "TCONS_00038421";
Pg_scaffold0276	Novegene	lncRNA	827506	833001	.	+	.	gene_id "Pg_S0276.32"; transcript_id "Pg_S0276.32"; exon_number "5"; lncRNA_name "TCONS_00038423";
Pg_scaffold1865	Novegene	lncRNA	90776	92121	.	-	.	gene_id "XLOC_106485"; transcript_id "XLOC_106485"; exon_number "2"; lncRNA_name "TCONS_00167039";
Pg_scaffold0188	Novegene	lncRNA	16988	36459	.	-	.	gene_id "Pg_S0188.1"; transcript_id "Pg_S0188.1"; exon_number "3"; lncRNA_name "TCONS_00026813";
Pg_scaffold0188	Novegene	lncRNA	1414431	1415638	.	+	.	gene_id "Pg_S0188.11"; transcript_id "Pg_S0188.11"; exon_number "2"; lncRNA_name "TCONS_00026812";
Pg_scaffold0843	Novegene	lncRNA	254717	271938	.	+	.	gene_id "Pg_S0843.9"; transcript_id "Pg_S0843.9"; exon_number "2"; lncRNA_name "TCONS_00093182";
Pg_scaffold2989	Novegene	lncRNA	304315	306423	.	-	.	gene_id "XLOC_143661"; transcript_id "XLOC_143661"; exon_number "2"; lncRNA_name "TCONS_00226019";
Pg_scaffold2896	Novegene	lncRNA	247618	248719	.	+	.	gene_id "Pg_S2896.5"; transcript_id "Pg_S2896.5"; exon_number "2"; lncRNA_name "TCONS_00221744";
Pg_scaffold3187	Novegene	lncRNA	238290	245372	.	-	.	gene_id "Pg_S3187.14"; transcript_id "Pg_S3187.14"; exon_number "2"; lncRNA_name "TCONS_00235616";
Pg_scaffold3351	Novegene	lncRNA	225092	225547	.	-	.	gene_id "Pg_S3351.4"; transcript_id "Pg_S3351.4"; exon_number "2"; lncRNA_name "TCONS_00241996";
Pg_scaffold0331	Novegene	lncRNA	473492	474694	.	+	.	gene_id "XLOC_028339"; transcript_id "XLOC_028339"; exon_number "2"; lncRNA_name "TCONS_00044651";
Pg_scaffold4692	Novegene	lncRNA	50697	54338	.	+	.	gene_id "XLOC_183090"; transcript_id "XLOC_183090"; exon_number "3"; lncRNA_name "TCONS_00288958";
Pg_scaffold1775	Novegene	lncRNA	89482	93993	.	-	.	gene_id "XLOC_103509"; transcript_id "XLOC_103509"; exon_number "4"; lncRNA_name "TCONS_00162113";
Pg_scaffold1775	Novegene	lncRNA	89482	93993	.	-	.	gene_id "XLOC_103509"; transcript_id "XLOC_103509"; exon_number "4"; lncRNA_name "TCONS_00162112";
Pg_scaffold1775	Novegene	lncRNA	89482	93993	.	-	.	gene_id "XLOC_103509"; transcript_id "XLOC_103509"; exon_number "3"; lncRNA_name "TCONS_00162115";
Pg_scaffold0417	Novegene	lncRNA	1021287	1024826	.	-	.	gene_id "XLOC_034336"; transcript_id "XLOC_034336"; exon_number "2"; lncRNA_name "TCONS_00054058";
Pg_scaffold1775	Novegene	lncRNA	89482	93993	.	-	.	gene_id "XLOC_103509"; transcript_id "XLOC_103509"; exon_number "3"; lncRNA_name "TCONS_00162116";
Pg_scaffold4710	Novegene	lncRNA	112798	115468	.	+	.	gene_id "XLOC_183462"; transcript_id "XLOC_183462"; exon_number "3"; lncRNA_name "TCONS_00289527";
Pg_scaffold0668	Novegene	lncRNA	856058	859336	.	+	.	gene_id "XLOC_049546"; transcript_id "XLOC_049546"; exon_number "2"; lncRNA_name "TCONS_00077497";
Pg_scaffold0668	Novegene	lncRNA	856056	859336	.	+	.	gene_id "XLOC_049546"; transcript_id "XLOC_049546"; exon_number "2"; lncRNA_name "TCONS_00077496";
Pg_scaffold2973	Novegene	lncRNA	242079	245997	.	-	.	gene_id "Pg_S2973.21"; transcript_id "Pg_S2973.21"; exon_number "3"; lncRNA_name "TCONS_00225454";
Pg_scaffold1491	Novegene	lncRNA	501436	504732	.	+	.	gene_id "XLOC_091492"; transcript_id "XLOC_091492"; exon_number "2"; lncRNA_name "TCONS_00143042";
Pg_scaffold0392	Novegene	lncRNA	297898	304373	.	-	.	gene_id "XLOC_032407"; transcript_id "XLOC_032407"; exon_number "2"; lncRNA_name "TCONS_00050961";
Pg_scaffold2973	Novegene	lncRNA	291113	301447	.	-	.	gene_id "XLOC_143271"; transcript_id "XLOC_143271"; exon_number "2"; lncRNA_name "TCONS_00225458";
Pg_scaffold1886	Novegene	lncRNA	148052	152884	.	-	.	gene_id "XLOC_107386"; transcript_id "XLOC_107386"; exon_number "4"; lncRNA_name "TCONS_00168464";
Pg_scaffold0668	Novegene	lncRNA	858968	859336	.	+	.	gene_id "XLOC_049546"; transcript_id "XLOC_049546"; exon_number "2"; lncRNA_name "TCONS_00077498";
Pg_scaffold0077	Novegene	lncRNA	1520885	1528719	.	+	.	gene_id "Pg_S0077.53"; transcript_id "Pg_S0077.53"; exon_number "2"; lncRNA_name "TCONS_00011400";
Pg_scaffold0447	Novegene	lncRNA	354515	355105	.	-	.	gene_id "XLOC_036735"; transcript_id "XLOC_036735"; exon_number "2"; lncRNA_name "TCONS_00057649";
Pg_scaffold3892	Novegene	lncRNA	181951	186119	.	-	.	gene_id "XLOC_167401"; transcript_id "XLOC_167401"; exon_number "7"; lncRNA_name "TCONS_00263922";
Pg_scaffold3892	Novegene	lncRNA	182894	185683	.	-	.	gene_id "XLOC_167401"; transcript_id "XLOC_167401"; exon_number "3"; lncRNA_name "TCONS_00263923";
Pg_scaffold3892	Novegene	lncRNA	181935	186246	.	+	.	gene_id "XLOC_167400"; transcript_id "XLOC_167400"; exon_number "3"; lncRNA_name "TCONS_00263920";
Pg_scaffold7066	Novegene	lncRNA	74234	74699	.	-	.	gene_id "Pg_S7066.10"; transcript_id "Pg_S7066.10"; exon_number "2"; lncRNA_name "TCONS_00338427";
Pg_scaffold3892	Novegene	lncRNA	184524	186117	.	-	.	gene_id "XLOC_167401"; transcript_id "XLOC_167401"; exon_number "3"; lncRNA_name "TCONS_00263924";
Pg_scaffold3713	Novegene	lncRNA	12942	14221	.	+	.	gene_id "Pg_S3713.3"; transcript_id "Pg_S3713.3"; exon_number "2"; lncRNA_name "TCONS_00256529";
Pg_scaffold4207	Novegene	lncRNA	210042	212679	.	+	.	gene_id "XLOC_173581"; transcript_id "XLOC_173581"; exon_number "5"; lncRNA_name "TCONS_00273982";
Pg_scaffold0132	Novegene	lncRNA	1480968	1483554	.	+	.	gene_id "XLOC_012508"; transcript_id "XLOC_012508"; exon_number "2"; lncRNA_name "TCONS_00019984";
Pg_scaffold0413	Novegene	lncRNA	722985	739022	.	-	.	gene_id "Pg_S0413.13"; transcript_id "Pg_S0413.13"; exon_number "10"; lncRNA_name "TCONS_00053707";
Pg_scaffold0413	Novegene	lncRNA	694509	700269	.	-	.	gene_id "XLOC_034106"; transcript_id "XLOC_034106"; exon_number "2"; lncRNA_name "TCONS_00053706";
Pg_scaffold0843	Novegene	lncRNA	256697	266508	.	-	.	gene_id "XLOC_059549"; transcript_id "XLOC_059549"; exon_number "2"; lncRNA_name "TCONS_00093235";
Pg_scaffold0413	Novegene	lncRNA	381864	388764	.	-	.	gene_id "XLOC_034104"; transcript_id "XLOC_034104"; exon_number "2"; lncRNA_name "TCONS_00053704";
Pg_scaffold2019	Novegene	lncRNA	450000	459867	.	+	.	gene_id "XLOC_112601"; transcript_id "XLOC_112601"; exon_number "3"; lncRNA_name "TCONS_00177058";
Pg_scaffold0843	Novegene	lncRNA	250489	272017	.	-	.	gene_id "Pg_S0843.9"; transcript_id "Pg_S0843.9"; exon_number "2"; lncRNA_name "TCONS_00093232";
Pg_scaffold0843	Novegene	lncRNA	250489	266508	.	-	.	gene_id "Pg_S0843.9"; transcript_id "Pg_S0843.9"; exon_number "3"; lncRNA_name "TCONS_00093231";
Pg_scaffold0277	Novegene	lncRNA	436369	437252	.	+	.	gene_id "XLOC_024278"; transcript_id "XLOC_024278"; exon_number "2"; lncRNA_name "TCONS_00038649";
Pg_scaffold2882	Novegene	lncRNA	82113	83289	.	-	.	gene_id "Pg_S2882.1"; transcript_id "Pg_S2882.1"; exon_number "3"; lncRNA_name "TCONS_00221125";
Pg_scaffold2882	Novegene	lncRNA	307793	308257	.	+	.	gene_id "XLOC_140430"; transcript_id "XLOC_140430"; exon_number "2"; lncRNA_name "TCONS_00221123";
Pg_scaffold2322	Novegene	lncRNA	82452	84156	.	+	.	gene_id "XLOC_123246"; transcript_id "XLOC_123246"; exon_number "2"; lncRNA_name "TCONS_00194165";
Pg_scaffold2026	Novegene	lncRNA	338696	339551	.	-	.	gene_id "Pg_S2026.1"; transcript_id "Pg_S2026.1"; exon_number "2"; lncRNA_name "TCONS_00177749";
Pg_scaffold4692	Novegene	lncRNA	50583	54338	.	+	.	gene_id "XLOC_183090"; transcript_id "XLOC_183090"; exon_number "2"; lncRNA_name "TCONS_00288952";
Pg_scaffold0833	Novegene	lncRNA	382255	386001	.	+	.	gene_id "XLOC_059009"; transcript_id "XLOC_059009"; exon_number "2"; lncRNA_name "TCONS_00092455";
Pg_scaffold3018	Novegene	lncRNA	185966	186712	.	+	.	gene_id "XLOC_144478"; transcript_id "XLOC_144478"; exon_number "2"; lncRNA_name "TCONS_00227188";
Pg_scaffold2063	Novegene	lncRNA	435243	441411	.	-	.	gene_id "XLOC_114443"; transcript_id "XLOC_114443"; exon_number "2"; lncRNA_name "TCONS_00180166";
Pg_scaffold4692	Novegene	lncRNA	50583	54338	.	+	.	gene_id "XLOC_183090"; transcript_id "XLOC_183090"; exon_number "3"; lncRNA_name "TCONS_00288953";
Pg_scaffold2063	Novegene	lncRNA	380389	390501	.	-	.	gene_id "Pg_S2063.25"; transcript_id "Pg_S2063.25"; exon_number "2"; lncRNA_name "TCONS_00180160";
Pg_scaffold2063	Novegene	lncRNA	381607	393299	.	-	.	gene_id "Pg_S2063.25"; transcript_id "Pg_S2063.25"; exon_number "2"; lncRNA_name "TCONS_00180161";
Pg_scaffold4683	Novegene	lncRNA	162067	165023	.	+	.	gene_id "Pg_S4683.4"; transcript_id "Pg_S4683.4"; exon_number "4"; lncRNA_name "TCONS_00288627";
Pg_scaffold2473	Novegene	lncRNA	31235	32094	.	+	.	gene_id "Pg_S2473.4"; transcript_id "Pg_S2473.4"; exon_number "2"; lncRNA_name "TCONS_00202211";
Pg_scaffold6636	Novegene	lncRNA	40390	54070	.	+	.	gene_id "Pg_S6636.5"; transcript_id "Pg_S6636.5"; exon_number "2"; lncRNA_name "TCONS_00332711";
Pg_scaffold2213	Novegene	lncRNA	249332	252485	.	-	.	gene_id "XLOC_119559"; transcript_id "XLOC_119559"; exon_number "2"; lncRNA_name "TCONS_00188399";
Pg_scaffold2213	Novegene	lncRNA	249332	252459	.	-	.	gene_id "XLOC_119559"; transcript_id "XLOC_119559"; exon_number "2"; lncRNA_name "TCONS_00188398";
Pg_scaffold0947	Novegene	lncRNA	250613	254469	.	-	.	gene_id "XLOC_065587"; transcript_id "XLOC_065587"; exon_number "2"; lncRNA_name "TCONS_00102892";
Pg_scaffold0947	Novegene	lncRNA	217543	228325	.	-	.	gene_id "XLOC_065585"; transcript_id "XLOC_065585"; exon_number "2"; lncRNA_name "TCONS_00102890";
Pg_scaffold1662	Novegene	lncRNA	372729	375661	.	+	.	gene_id "Pg_S1662.2"; transcript_id "Pg_S1662.2"; exon_number "2"; lncRNA_name "TCONS_00154470";
Pg_scaffold0444	Novegene	lncRNA	508069	514681	.	+	.	gene_id "XLOC_036552"; transcript_id "XLOC_036552"; exon_number "2"; lncRNA_name "TCONS_00057398";
Pg_scaffold2473	Novegene	lncRNA	57636	69022	.	+	.	gene_id "Pg_S2473.8"; transcript_id "Pg_S2473.8"; exon_number "3"; lncRNA_name "TCONS_00202218";
Pg_scaffold4207	Novegene	lncRNA	211279	212636	.	-	.	gene_id "XLOC_173586"; transcript_id "XLOC_173586"; exon_number "2"; lncRNA_name "TCONS_00273994";
Pg_scaffold2259	Novegene	lncRNA	321970	322712	.	-	.	gene_id "Pg_S2259.24"; transcript_id "Pg_S2259.24"; exon_number "3"; lncRNA_name "TCONS_00190892";
Pg_scaffold0840	Novegene	lncRNA	134073	143688	.	+	.	gene_id "XLOC_059346"; transcript_id "XLOC_059346"; exon_number "5"; lncRNA_name "TCONS_00092939";
Pg_scaffold0917	Novegene	lncRNA	507126	507534	.	+	.	gene_id "Pg_S0917.37"; transcript_id "Pg_S0917.37"; exon_number "2"; lncRNA_name "TCONS_00100357";
Pg_scaffold0833	Novegene	lncRNA	382253	386001	.	+	.	gene_id "XLOC_059009"; transcript_id "XLOC_059009"; exon_number "3"; lncRNA_name "TCONS_00092452";
Pg_scaffold2568	Novegene	lncRNA	33239	34387	.	+	.	gene_id "XLOC_131144"; transcript_id "XLOC_131144"; exon_number "2"; lncRNA_name "TCONS_00206683";
Pg_scaffold2567	Novegene	lncRNA	376406	383603	.	-	.	gene_id "XLOC_131141"; transcript_id "XLOC_131141"; exon_number "2"; lncRNA_name "TCONS_00206680";
Pg_scaffold3163	Novegene	lncRNA	286903	291515	.	+	.	gene_id "Pg_S3163.29"; transcript_id "Pg_S3163.29"; exon_number "2"; lncRNA_name "TCONS_00234694";
Pg_scaffold0252	Novegene	lncRNA	1247855	1253184	.	+	.	gene_id "Pg_S0252.44"; transcript_id "Pg_S0252.44"; exon_number "3"; lncRNA_name "TCONS_00035379";
Pg_scaffold1648	Novegene	lncRNA	26671	29608	.	+	.	gene_id "XLOC_098095"; transcript_id "XLOC_098095"; exon_number "2"; lncRNA_name "TCONS_00153466";
Pg_scaffold0976	Novegene	lncRNA	362510	384830	.	+	.	gene_id "Pg_S0976.1"; transcript_id "Pg_S0976.1"; exon_number "4"; lncRNA_name "TCONS_00105048";
Pg_scaffold4516	Novegene	lncRNA	69294	77434	.	+	.	gene_id "Pg_S4516.22"; transcript_id "Pg_S4516.22"; exon_number "4"; lncRNA_name "TCONS_00283444";
Pg_scaffold2090	Novegene	lncRNA	125303	126865	.	+	.	gene_id "XLOC_115179"; transcript_id "XLOC_115179"; exon_number "3"; lncRNA_name "TCONS_00181417";
Pg_scaffold1464	Novegene	lncRNA	98439	103212	.	-	.	gene_id "Pg_S1464.6"; transcript_id "Pg_S1464.6"; exon_number "2"; lncRNA_name "TCONS_00141346";
Pg_scaffold0093	Novegene	lncRNA	1025470	1027227	.	+	.	gene_id "Pg_S0093.72"; transcript_id "Pg_S0093.72"; exon_number "2"; lncRNA_name "TCONS_00013587";
Pg_scaffold0007	Novegene	lncRNA	2431220	2459672	.	-	.	gene_id "Pg_S0007.8"; transcript_id "Pg_S0007.8"; exon_number "5"; lncRNA_name "TCONS_00001241";
Pg_scaffold0007	Novegene	lncRNA	2431220	2432952	.	-	.	gene_id "XLOC_000804"; transcript_id "XLOC_000804"; exon_number "3"; lncRNA_name "TCONS_00001240";
Pg_scaffold2090	Novegene	lncRNA	125441	126865	.	+	.	gene_id "XLOC_115179"; transcript_id "XLOC_115179"; exon_number "2"; lncRNA_name "TCONS_00181418";
Pg_scaffold4144	Novegene	lncRNA	210789	213743	.	-	.	gene_id "Pg_S4144.4"; transcript_id "Pg_S4144.4"; exon_number "2"; lncRNA_name "TCONS_00271648";
Pg_scaffold0906	Novegene	lncRNA	560901	563047	.	+	.	gene_id "Pg_S0906.25"; transcript_id "Pg_S0906.25"; exon_number "2"; lncRNA_name "TCONS_00099253";
Pg_scaffold1566	Novegene	lncRNA	140850	141727	.	+	.	gene_id "Pg_S1566.9"; transcript_id "Pg_S1566.9"; exon_number "2"; lncRNA_name "TCONS_00148425";
Pg_scaffold1748	Novegene	lncRNA	353739	355206	.	+	.	gene_id "Pg_S1748.1"; transcript_id "Pg_S1748.1"; exon_number "2"; lncRNA_name "TCONS_00160055";
Pg_scaffold1281	Novegene	lncRNA	34483	43648	.	-	.	gene_id "XLOC_081384"; transcript_id "XLOC_081384"; exon_number "2"; lncRNA_name "TCONS_00127201";
Pg_scaffold1615	Novegene	lncRNA	125145	125996	.	-	.	gene_id "XLOC_096657"; transcript_id "XLOC_096657"; exon_number "2"; lncRNA_name "TCONS_00151233";
Pg_scaffold4775	Novegene	lncRNA	124687	124994	.	-	.	gene_id "XLOC_184427"; transcript_id "XLOC_184427"; exon_number "2"; lncRNA_name "TCONS_00291068";
Pg_scaffold0953	Novegene	lncRNA	107415	108111	.	+	.	gene_id "Pg_S0953.22"; transcript_id "Pg_S0953.22"; exon_number "2"; lncRNA_name "TCONS_00103178";
Pg_scaffold0935	Novegene	lncRNA	693848	694344	.	-	.	gene_id "Pg_S0935.7"; transcript_id "Pg_S0935.7"; exon_number "2"; lncRNA_name "TCONS_00102090";
Pg_scaffold1176	Novegene	lncRNA	573953	579633	.	-	.	gene_id "XLOC_076905"; transcript_id "XLOC_076905"; exon_number "2"; lncRNA_name "TCONS_00120529";
Pg_scaffold0358	Novegene	lncRNA	462045	462601	.	-	.	gene_id "XLOC_029962"; transcript_id "XLOC_029962"; exon_number "2"; lncRNA_name "TCONS_00047306";
Pg_scaffold2660	Novegene	lncRNA	79979	83510	.	+	.	gene_id "XLOC_133844"; transcript_id "XLOC_133844"; exon_number "2"; lncRNA_name "TCONS_00210995";
Pg_scaffold2660	Novegene	lncRNA	76118	79305	.	+	.	gene_id "XLOC_133843"; transcript_id "XLOC_133843"; exon_number "2"; lncRNA_name "TCONS_00210994";
Pg_scaffold1825	Novegene	lncRNA	97739	102989	.	+	.	gene_id "Pg_S1825.7"; transcript_id "Pg_S1825.7"; exon_number "2"; lncRNA_name "TCONS_00164618";
Pg_scaffold2660	Novegene	lncRNA	46635	67974	.	+	.	gene_id "XLOC_133839"; transcript_id "XLOC_133839"; exon_number "2"; lncRNA_name "TCONS_00210990";
Pg_scaffold6168	Novegene	lncRNA	92512	96417	.	+	.	gene_id "XLOC_205346"; transcript_id "XLOC_205346"; exon_number "2"; lncRNA_name "TCONS_00324434";
Pg_scaffold1216	Novegene	lncRNA	175662	176964	.	+	.	gene_id "XLOC_078722"; transcript_id "XLOC_078722"; exon_number "3"; lncRNA_name "TCONS_00123291";
Pg_scaffold0218	Novegene	lncRNA	920238	927481	.	-	.	gene_id "XLOC_019176"; transcript_id "XLOC_019176"; exon_number "2"; lncRNA_name "TCONS_00030470";
Pg_scaffold3025	Novegene	lncRNA	99070	114083	.	-	.	gene_id "XLOC_144807"; transcript_id "XLOC_144807"; exon_number "2"; lncRNA_name "TCONS_00227722";
Pg_scaffold4549	Novegene	lncRNA	103997	112477	.	+	.	gene_id "XLOC_180238"; transcript_id "XLOC_180238"; exon_number "12"; lncRNA_name "TCONS_00284463";
Pg_scaffold6285	Novegene	lncRNA	75016	82974	.	+	.	gene_id "XLOC_206653"; transcript_id "XLOC_206653"; exon_number "6"; lncRNA_name "TCONS_00326634";
Pg_scaffold6285	Novegene	lncRNA	74935	82974	.	+	.	gene_id "XLOC_206653"; transcript_id "XLOC_206653"; exon_number "6"; lncRNA_name "TCONS_00326633";
Pg_scaffold3842	Novegene	lncRNA	91991	95882	.	+	.	gene_id "XLOC_166157"; transcript_id "XLOC_166157"; exon_number "2"; lncRNA_name "TCONS_00261846";
Pg_scaffold4635	Novegene	lncRNA	44655	45887	.	-	.	gene_id "Pg_S4635.5"; transcript_id "Pg_S4635.5"; exon_number "2"; lncRNA_name "TCONS_00287161";
Pg_scaffold3915	Novegene	lncRNA	158039	164965	.	+	.	gene_id "Pg_S3915.3"; transcript_id "Pg_S3915.3"; exon_number "3"; lncRNA_name "TCONS_00264634";
Pg_scaffold0263	Novegene	lncRNA	92781	113736	.	+	.	gene_id "XLOC_022762"; transcript_id "XLOC_022762"; exon_number "3"; lncRNA_name "TCONS_00036135";
Pg_scaffold4160	Novegene	lncRNA	220406	221284	.	+	.	gene_id "XLOC_172553"; transcript_id "XLOC_172553"; exon_number "2"; lncRNA_name "TCONS_00272306";
Pg_scaffold0621	Novegene	lncRNA	422991	427315	.	+	.	gene_id "Pg_S0621.2"; transcript_id "Pg_S0621.2"; exon_number "3"; lncRNA_name "TCONS_00073481";
Pg_scaffold1583	Novegene	lncRNA	547439	551015	.	-	.	gene_id "XLOC_095715"; transcript_id "XLOC_095715"; exon_number "3"; lncRNA_name "TCONS_00149767";
Pg_scaffold6168	Novegene	lncRNA	92512	96417	.	+	.	gene_id "XLOC_205346"; transcript_id "XLOC_205346"; exon_number "3"; lncRNA_name "TCONS_00324435";
Pg_scaffold1617	Novegene	lncRNA	445365	451205	.	-	.	gene_id "XLOC_096856"; transcript_id "XLOC_096856"; exon_number "5"; lncRNA_name "TCONS_00151584";
Pg_scaffold2782	Novegene	lncRNA	179566	181760	.	+	.	gene_id "Pg_S2782.9"; transcript_id "Pg_S2782.9"; exon_number "2"; lncRNA_name "TCONS_00216812";
Pg_scaffold1617	Novegene	lncRNA	445365	451216	.	-	.	gene_id "XLOC_096856"; transcript_id "XLOC_096856"; exon_number "4"; lncRNA_name "TCONS_00151586";
Pg_scaffold4143	Novegene	lncRNA	45903	48838	.	-	.	gene_id "XLOC_172140"; transcript_id "XLOC_172140"; exon_number "2"; lncRNA_name "TCONS_00271594";
Pg_scaffold2635	Novegene	lncRNA	351375	352773	.	+	.	gene_id "XLOC_133171"; transcript_id "XLOC_133171"; exon_number "2"; lncRNA_name "TCONS_00209965";
Pg_scaffold0578	Novegene	lncRNA	227445	286832	.	-	.	gene_id "XLOC_044460"; transcript_id "XLOC_044460"; exon_number "3"; lncRNA_name "TCONS_00069589";
Pg_scaffold6158	Novegene	lncRNA	68458	69326	.	-	.	gene_id "XLOC_205180"; transcript_id "XLOC_205180"; exon_number "2"; lncRNA_name "TCONS_00324160";
Pg_scaffold6158	Novegene	lncRNA	68458	69343	.	-	.	gene_id "XLOC_205180"; transcript_id "XLOC_205180"; exon_number "3"; lncRNA_name "TCONS_00324161";
Pg_scaffold0022	Novegene	lncRNA	80477	84528	.	-	.	gene_id "Pg_S0022.12"; transcript_id "Pg_S0022.12"; exon_number "3"; lncRNA_name "TCONS_00003867";
Pg_scaffold0272	Novegene	lncRNA	936913	944457	.	+	.	gene_id "XLOC_023813"; transcript_id "XLOC_023813"; exon_number "3"; lncRNA_name "TCONS_00037846";
Pg_scaffold1617	Novegene	lncRNA	445365	451256	.	-	.	gene_id "XLOC_096856"; transcript_id "XLOC_096856"; exon_number "6"; lncRNA_name "TCONS_00151589";
Pg_scaffold0638	Novegene	lncRNA	552641	554242	.	+	.	gene_id "XLOC_047935"; transcript_id "XLOC_047935"; exon_number "3"; lncRNA_name "TCONS_00074917";
Pg_scaffold0638	Novegene	lncRNA	552165	556569	.	+	.	gene_id "Pg_S0638.6"; transcript_id "Pg_S0638.6"; exon_number "7"; lncRNA_name "TCONS_00074916";
Pg_scaffold0089	Novegene	lncRNA	1104127	1108706	.	+	.	gene_id "XLOC_008223"; transcript_id "XLOC_008223"; exon_number "2"; lncRNA_name "TCONS_00012982";
Pg_scaffold0426	Novegene	lncRNA	374957	378777	.	-	.	gene_id "XLOC_034998"; transcript_id "XLOC_034998"; exon_number "2"; lncRNA_name "TCONS_00055013";
Pg_scaffold3562	Novegene	lncRNA	235821	239177	.	-	.	gene_id "Pg_S3562.2"; transcript_id "Pg_S3562.2"; exon_number "6"; lncRNA_name "TCONS_00250313";
Pg_scaffold0089	Novegene	lncRNA	1577998	1607132	.	+	.	gene_id "Pg_S0089.8"; transcript_id "Pg_S0089.8"; exon_number "3"; lncRNA_name "TCONS_00012987";
Pg_scaffold1804	Novegene	lncRNA	380913	381392	.	+	.	gene_id "Pg_S1804.15"; transcript_id "Pg_S1804.15"; exon_number "2"; lncRNA_name "TCONS_00163396";
Pg_scaffold2890	Novegene	lncRNA	23844	25690	.	-	.	gene_id "XLOC_140704"; transcript_id "XLOC_140704"; exon_number "2"; lncRNA_name "TCONS_00221521";
Pg_scaffold0043	Novegene	lncRNA	1399694	1401770	.	-	.	gene_id "XLOC_004162"; transcript_id "XLOC_004162"; exon_number "2"; lncRNA_name "TCONS_00006667";
Pg_scaffold0189	Novegene	lncRNA	208070	214867	.	-	.	gene_id "Pg_S0189.17"; transcript_id "Pg_S0189.17"; exon_number "4"; lncRNA_name "TCONS_00027028";
Pg_scaffold1518	Novegene	lncRNA	550446	552888	.	+	.	gene_id "XLOC_092811"; transcript_id "XLOC_092811"; exon_number "4"; lncRNA_name "TCONS_00145086";
Pg_scaffold0705	Novegene	lncRNA	247899	251197	.	-	.	gene_id "XLOC_051568"; transcript_id "XLOC_051568"; exon_number "4"; lncRNA_name "TCONS_00080574";
Pg_scaffold4671	Novegene	lncRNA	32765	37829	.	+	.	gene_id "XLOC_182716"; transcript_id "XLOC_182716"; exon_number "3"; lncRNA_name "TCONS_00288343";
Pg_scaffold4491	Novegene	lncRNA	18283	19967	.	+	.	gene_id "Pg_S4491.3"; transcript_id "Pg_S4491.3"; exon_number "4"; lncRNA_name "TCONS_00282805";
Pg_scaffold1583	Novegene	lncRNA	325267	329084	.	+	.	gene_id "XLOC_095643"; transcript_id "XLOC_095643"; exon_number "3"; lncRNA_name "TCONS_00149642";
Pg_scaffold2817	Novegene	lncRNA	118226	119592	.	+	.	gene_id "XLOC_138861"; transcript_id "XLOC_138861"; exon_number "3"; lncRNA_name "TCONS_00218697";
Pg_scaffold0705	Novegene	lncRNA	247899	251157	.	-	.	gene_id "XLOC_051568"; transcript_id "XLOC_051568"; exon_number "5"; lncRNA_name "TCONS_00080573";
Pg_scaffold3353	Novegene	lncRNA	5037	7926	.	-	.	gene_id "XLOC_153899"; transcript_id "XLOC_153899"; exon_number "2"; lncRNA_name "TCONS_00242066";
Pg_scaffold3353	Novegene	lncRNA	5037	7978	.	-	.	gene_id "XLOC_153899"; transcript_id "XLOC_153899"; exon_number "3"; lncRNA_name "TCONS_00242067";
Pg_scaffold0089	Novegene	lncRNA	1069342	1069984	.	-	.	gene_id "XLOC_008283"; transcript_id "XLOC_008283"; exon_number "2"; lncRNA_name "TCONS_00013055";
Pg_scaffold5394	Novegene	lncRNA	117808	118232	.	-	.	gene_id "XLOC_194240"; transcript_id "XLOC_194240"; exon_number "2"; lncRNA_name "TCONS_00306776";
Pg_scaffold3353	Novegene	lncRNA	243149	244851	.	+	.	gene_id "XLOC_153894"; transcript_id "XLOC_153894"; exon_number "2"; lncRNA_name "TCONS_00242060";
Pg_scaffold0754	Novegene	lncRNA	192770	195824	.	-	.	gene_id "XLOC_054601"; transcript_id "XLOC_054601"; exon_number "2"; lncRNA_name "TCONS_00085277";
Pg_scaffold0745	Novegene	lncRNA	372462	373538	.	+	.	gene_id "XLOC_053816"; transcript_id "XLOC_053816"; exon_number "2"; lncRNA_name "TCONS_00084057";
Pg_scaffold1059	Novegene	lncRNA	483909	485129	.	+	.	gene_id "XLOC_071751"; transcript_id "XLOC_071751"; exon_number "2"; lncRNA_name "TCONS_00112419";
Pg_scaffold0745	Novegene	lncRNA	350670	357092	.	+	.	gene_id "XLOC_053813"; transcript_id "XLOC_053813"; exon_number "10"; lncRNA_name "TCONS_00084053";
Pg_scaffold3408	Novegene	lncRNA	161673	164426	.	-	.	gene_id "XLOC_155294"; transcript_id "XLOC_155294"; exon_number "2"; lncRNA_name "TCONS_00244388";
Pg_scaffold3408	Novegene	lncRNA	161673	164426	.	-	.	gene_id "XLOC_155294"; transcript_id "XLOC_155294"; exon_number "4"; lncRNA_name "TCONS_00244387";
Pg_scaffold3408	Novegene	lncRNA	161673	164418	.	-	.	gene_id "XLOC_155294"; transcript_id "XLOC_155294"; exon_number "2"; lncRNA_name "TCONS_00244386";
Pg_scaffold1501	Novegene	lncRNA	211640	216427	.	+	.	gene_id "Pg_S1501.14"; transcript_id "Pg_S1501.14"; exon_number "4"; lncRNA_name "TCONS_00143919";
Pg_scaffold1132	Novegene	lncRNA	416445	423718	.	-	.	gene_id "XLOC_074891"; transcript_id "XLOC_074891"; exon_number "8"; lncRNA_name "TCONS_00117420";
Pg_scaffold0745	Novegene	lncRNA	374929	375293	.	+	.	gene_id "XLOC_053818"; transcript_id "XLOC_053818"; exon_number "2"; lncRNA_name "TCONS_00084059";
Pg_scaffold0745	Novegene	lncRNA	374087	374530	.	+	.	gene_id "XLOC_053817"; transcript_id "XLOC_053817"; exon_number "3"; lncRNA_name "TCONS_00084058";
Pg_scaffold5454	Novegene	lncRNA	115440	116145	.	-	.	gene_id "Pg_S5454.8"; transcript_id "Pg_S5454.8"; exon_number "2"; lncRNA_name "TCONS_00308315";
Pg_scaffold4683	Novegene	lncRNA	128999	130492	.	+	.	gene_id "XLOC_182905"; transcript_id "XLOC_182905"; exon_number "3"; lncRNA_name "TCONS_00288617";
Pg_scaffold1998	Novegene	lncRNA	21809	27609	.	+	.	gene_id "Pg_S1998.1"; transcript_id "Pg_S1998.1"; exon_number "2"; lncRNA_name "TCONS_00175661";
Pg_scaffold5713	Novegene	lncRNA	123395	125844	.	+	.	gene_id "XLOC_199022"; transcript_id "XLOC_199022"; exon_number "3"; lncRNA_name "TCONS_00314380";
Pg_scaffold0022	Novegene	lncRNA	80477	84509	.	-	.	gene_id "Pg_S0022.12"; transcript_id "Pg_S0022.12"; exon_number "5"; lncRNA_name "TCONS_00003865";
Pg_scaffold2311	Novegene	lncRNA	331252	336237	.	-	.	gene_id "XLOC_122929"; transcript_id "XLOC_122929"; exon_number "5"; lncRNA_name "TCONS_00193659";
Pg_scaffold3197	Novegene	lncRNA	10871	34075	.	-	.	gene_id "Pg_S3197.1"; transcript_id "Pg_S3197.1"; exon_number "5"; lncRNA_name "TCONS_00236111";
Pg_scaffold2311	Novegene	lncRNA	329812	333243	.	-	.	gene_id "XLOC_122929"; transcript_id "XLOC_122929"; exon_number "4"; lncRNA_name "TCONS_00193657";
Pg_scaffold0999	Novegene	lncRNA	113011	114579	.	+	.	gene_id "XLOC_068481"; transcript_id "XLOC_068481"; exon_number "2"; lncRNA_name "TCONS_00107310";
Pg_scaffold4639	Novegene	lncRNA	70150	70961	.	+	.	gene_id "Pg_S4639.1"; transcript_id "Pg_S4639.1"; exon_number "3"; lncRNA_name "TCONS_00287286";
Pg_scaffold3492	Novegene	lncRNA	78207	81541	.	+	.	gene_id "Pg_S3492.1"; transcript_id "Pg_S3492.1"; exon_number "2"; lncRNA_name "TCONS_00247728";
Pg_scaffold1526	Novegene	lncRNA	550228	557426	.	-	.	gene_id "XLOC_093110"; transcript_id "XLOC_093110"; exon_number "2"; lncRNA_name "TCONS_00145553";
Pg_scaffold1594	Novegene	lncRNA	94633	131602	.	-	.	gene_id "XLOC_095991"; transcript_id "XLOC_095991"; exon_number "2"; lncRNA_name "TCONS_00150188";
Pg_scaffold1109	Novegene	lncRNA	392312	393150	.	-	.	gene_id "XLOC_074051"; transcript_id "XLOC_074051"; exon_number "2"; lncRNA_name "TCONS_00116080";
Pg_scaffold2182	Novegene	lncRNA	278829	291064	.	+	.	gene_id "Pg_S2182.4"; transcript_id "Pg_S2182.4"; exon_number "3"; lncRNA_name "TCONS_00186866";
Pg_scaffold3131	Novegene	lncRNA	57274	67820	.	+	.	gene_id "XLOC_148252"; transcript_id "XLOC_148252"; exon_number "2"; lncRNA_name "TCONS_00233344";
Pg_scaffold2776	Novegene	lncRNA	25601	31926	.	-	.	gene_id "Pg_S2776.15"; transcript_id "Pg_S2776.15"; exon_number "2"; lncRNA_name "TCONS_00216555";
Pg_scaffold3202	Novegene	lncRNA	147699	148609	.	+	.	gene_id "XLOC_150098"; transcript_id "XLOC_150098"; exon_number "2"; lncRNA_name "TCONS_00236193";
Pg_scaffold3202	Novegene	lncRNA	147689	153361	.	+	.	gene_id "XLOC_150098"; transcript_id "XLOC_150098"; exon_number "5"; lncRNA_name "TCONS_00236192";
Pg_scaffold3202	Novegene	lncRNA	147713	153361	.	+	.	gene_id "XLOC_150098"; transcript_id "XLOC_150098"; exon_number "6"; lncRNA_name "TCONS_00236195";
Pg_scaffold3202	Novegene	lncRNA	147713	153361	.	+	.	gene_id "XLOC_150098"; transcript_id "XLOC_150098"; exon_number "5"; lncRNA_name "TCONS_00236194";
Pg_scaffold3202	Novegene	lncRNA	148673	153361	.	+	.	gene_id "XLOC_150098"; transcript_id "XLOC_150098"; exon_number "2"; lncRNA_name "TCONS_00236197";
Pg_scaffold3202	Novegene	lncRNA	147716	153361	.	+	.	gene_id "XLOC_150098"; transcript_id "XLOC_150098"; exon_number "4"; lncRNA_name "TCONS_00236196";
Pg_scaffold0093	Novegene	lncRNA	1461663	1462674	.	+	.	gene_id "XLOC_008657"; transcript_id "XLOC_008657"; exon_number "2"; lncRNA_name "TCONS_00013632";
Pg_scaffold5257	Novegene	lncRNA	7085	7786	.	+	.	gene_id "Pg_S5257.1"; transcript_id "Pg_S5257.1"; exon_number "3"; lncRNA_name "TCONS_00303699";
Pg_scaffold0071	Novegene	lncRNA	978176	984531	.	-	.	gene_id "XLOC_006701"; transcript_id "XLOC_006701"; exon_number "3"; lncRNA_name "TCONS_00010584";
Pg_scaffold1342	Novegene	lncRNA	15804	23489	.	-	.	gene_id "XLOC_084483"; transcript_id "XLOC_084483"; exon_number "2"; lncRNA_name "TCONS_00132200";
Pg_scaffold6898	Novegene	lncRNA	15102	18839	.	+	.	gene_id "XLOC_212681"; transcript_id "XLOC_212681"; exon_number "3"; lncRNA_name "TCONS_00336234";
Pg_scaffold6476	Novegene	lncRNA	17452	20887	.	+	.	gene_id "XLOC_208753"; transcript_id "XLOC_208753"; exon_number "4"; lncRNA_name "TCONS_00329979";
Pg_scaffold0102	Novegene	lncRNA	506836	513777	.	+	.	gene_id "Pg_S0102.32"; transcript_id "Pg_S0102.32"; exon_number "5"; lncRNA_name "TCONS_00015061";
Pg_scaffold1896	Novegene	lncRNA	188884	190592	.	+	.	gene_id "XLOC_107722"; transcript_id "XLOC_107722"; exon_number "2"; lncRNA_name "TCONS_00169079";
Pg_scaffold1896	Novegene	lncRNA	188860	190592	.	+	.	gene_id "XLOC_107722"; transcript_id "XLOC_107722"; exon_number "3"; lncRNA_name "TCONS_00169078";
Pg_scaffold1896	Novegene	lncRNA	188860	189682	.	+	.	gene_id "XLOC_107722"; transcript_id "XLOC_107722"; exon_number "2"; lncRNA_name "TCONS_00169077";
Pg_scaffold1023	Novegene	lncRNA	70001	71131	.	-	.	gene_id "XLOC_069631"; transcript_id "XLOC_069631"; exon_number "2"; lncRNA_name "TCONS_00109105";
Pg_scaffold1896	Novegene	lncRNA	185986	187474	.	+	.	gene_id "XLOC_107730"; transcript_id "XLOC_107730"; exon_number "3"; lncRNA_name "TCONS_00169075";
Pg_scaffold6947	Novegene	lncRNA	23370	29612	.	-	.	gene_id "XLOC_213093"; transcript_id "XLOC_213093"; exon_number "2"; lncRNA_name "TCONS_00336825";
Pg_scaffold1210	Novegene	lncRNA	555498	560828	.	-	.	gene_id "Pg_S1210.4"; transcript_id "Pg_S1210.4"; exon_number "2"; lncRNA_name "TCONS_00122803";
Pg_scaffold2063	Novegene	lncRNA	375539	399657	.	+	.	gene_id "Pg_S2063.25"; transcript_id "Pg_S2063.25"; exon_number "4"; lncRNA_name "TCONS_00180070";
Pg_scaffold1210	Novegene	lncRNA	522943	526670	.	-	.	gene_id "XLOC_078391"; transcript_id "XLOC_078391"; exon_number "2"; lncRNA_name "TCONS_00122800";
Pg_scaffold1459	Novegene	lncRNA	10635	13897	.	+	.	gene_id "XLOC_090071"; transcript_id "XLOC_090071"; exon_number "4"; lncRNA_name "TCONS_00140919";
Pg_scaffold1505	Novegene	lncRNA	291513	298538	.	-	.	gene_id "XLOC_092347"; transcript_id "XLOC_092347"; exon_number "2"; lncRNA_name "TCONS_00144375";
Pg_scaffold2063	Novegene	lncRNA	376824	380638	.	+	.	gene_id "XLOC_114393"; transcript_id "XLOC_114393"; exon_number "3"; lncRNA_name "TCONS_00180071";
Pg_scaffold1001	Novegene	lncRNA	550641	553315	.	+	.	gene_id "XLOC_068568"; transcript_id "XLOC_068568"; exon_number "2"; lncRNA_name "TCONS_00107445";
Pg_scaffold2458	Novegene	lncRNA	148428	149306	.	+	.	gene_id "Pg_S2458.1"; transcript_id "Pg_S2458.1"; exon_number "2"; lncRNA_name "TCONS_00201337";
Pg_scaffold5329	Novegene	lncRNA	56373	59050	.	+	.	gene_id "XLOC_193295"; transcript_id "XLOC_193295"; exon_number "2"; lncRNA_name "TCONS_00305142";
Pg_scaffold2844	Novegene	lncRNA	251796	252993	.	-	.	gene_id "Pg_S2844.8"; transcript_id "Pg_S2844.8"; exon_number "2"; lncRNA_name "TCONS_00219637";
Pg_scaffold0035	Novegene	lncRNA	588586	590585	.	+	.	gene_id "XLOC_003324"; transcript_id "XLOC_003324"; exon_number "3"; lncRNA_name "TCONS_00005368";
Pg_scaffold1485	Novegene	lncRNA	200436	201365	.	+	.	gene_id "XLOC_091362"; transcript_id "XLOC_091362"; exon_number "2"; lncRNA_name "TCONS_00142864";
Pg_scaffold1188	Novegene	lncRNA	506075	511539	.	-	.	gene_id "XLOC_077463"; transcript_id "XLOC_077463"; exon_number "2"; lncRNA_name "TCONS_00121345";
Pg_scaffold2924	Novegene	lncRNA	214542	214876	.	-	.	gene_id "XLOC_141748"; transcript_id "XLOC_141748"; exon_number "2"; lncRNA_name "TCONS_00223070";
Pg_scaffold3125	Novegene	lncRNA	82987	85376	.	-	.	gene_id "Pg_S3125.24"; transcript_id "Pg_S3125.24"; exon_number "2"; lncRNA_name "TCONS_00233122";
Pg_scaffold2061	Novegene	lncRNA	181161	189360	.	+	.	gene_id "Pg_S2061.24"; transcript_id "Pg_S2061.24"; exon_number "3"; lncRNA_name "TCONS_00179840";
Pg_scaffold2063	Novegene	lncRNA	378768	398521	.	+	.	gene_id "Pg_S2063.25"; transcript_id "Pg_S2063.25"; exon_number "2"; lncRNA_name "TCONS_00180075";
Pg_scaffold0035	Novegene	lncRNA	513977	516111	.	+	.	gene_id "XLOC_003323"; transcript_id "XLOC_003323"; exon_number "2"; lncRNA_name "TCONS_00005366";
Pg_scaffold0035	Novegene	lncRNA	513947	516111	.	+	.	gene_id "XLOC_003323"; transcript_id "XLOC_003323"; exon_number "2"; lncRNA_name "TCONS_00005365";
Pg_scaffold0507	Novegene	lncRNA	109199	114431	.	+	.	gene_id "XLOC_040398"; transcript_id "XLOC_040398"; exon_number "2"; lncRNA_name "TCONS_00063320";
Pg_scaffold3641	Novegene	lncRNA	103278	153764	.	+	.	gene_id "Pg_S3641.5"; transcript_id "Pg_S3641.5"; exon_number "2"; lncRNA_name "TCONS_00253589";
Pg_scaffold3426	Novegene	lncRNA	128239	133625	.	+	.	gene_id "Pg_S3426.6"; transcript_id "Pg_S3426.6"; exon_number "7"; lncRNA_name "TCONS_00245129";
Pg_scaffold0507	Novegene	lncRNA	594321	597514	.	+	.	gene_id "XLOC_040406"; transcript_id "XLOC_040406"; exon_number "2"; lncRNA_name "TCONS_00063328";
Pg_scaffold2818	Novegene	lncRNA	30932	36388	.	-	.	gene_id "XLOC_138937"; transcript_id "XLOC_138937"; exon_number "4"; lncRNA_name "TCONS_00218798";
Pg_scaffold2376	Novegene	lncRNA	375349	381345	.	+	.	gene_id "XLOC_124980"; transcript_id "XLOC_124980"; exon_number "2"; lncRNA_name "TCONS_00196877";
Pg_scaffold1333	Novegene	lncRNA	349892	352190	.	+	.	gene_id "XLOC_083895"; transcript_id "XLOC_083895"; exon_number "2"; lncRNA_name "TCONS_00131276";
Pg_scaffold4173	Novegene	lncRNA	25331	29866	.	-	.	gene_id "Pg_S4173.2"; transcript_id "Pg_S4173.2"; exon_number "3"; lncRNA_name "TCONS_00272814";
Pg_scaffold4173	Novegene	lncRNA	25331	29866	.	-	.	gene_id "Pg_S4173.2"; transcript_id "Pg_S4173.2"; exon_number "4"; lncRNA_name "TCONS_00272815";
Pg_scaffold4173	Novegene	lncRNA	25331	29866	.	-	.	gene_id "Pg_S4173.2"; transcript_id "Pg_S4173.2"; exon_number "4"; lncRNA_name "TCONS_00272816";
Pg_scaffold0134	Novegene	lncRNA	1252066	1253760	.	-	.	gene_id "XLOC_012774"; transcript_id "XLOC_012774"; exon_number "2"; lncRNA_name "TCONS_00020319";
Pg_scaffold7362	Novegene	lncRNA	48026	53232	.	-	.	gene_id "Pg_S7362.2"; transcript_id "Pg_S7362.2"; exon_number "2"; lncRNA_name "TCONS_00341864";
Pg_scaffold0134	Novegene	lncRNA	557993	567362	.	-	.	gene_id "Pg_S0134.14"; transcript_id "Pg_S0134.14"; exon_number "3"; lncRNA_name "TCONS_00020312";
Pg_scaffold1043	Novegene	lncRNA	685589	693507	.	-	.	gene_id "XLOC_070830"; transcript_id "XLOC_070830"; exon_number "2"; lncRNA_name "TCONS_00110947";
Pg_scaffold1428	Novegene	lncRNA	429068	429857	.	+	.	gene_id "Pg_S1428.17"; transcript_id "Pg_S1428.17"; exon_number "2"; lncRNA_name "TCONS_00138602";
Pg_scaffold6356	Novegene	lncRNA	25460	27987	.	-	.	gene_id "XLOC_207463"; transcript_id "XLOC_207463"; exon_number "2"; lncRNA_name "TCONS_00327920";
Pg_scaffold6990	Novegene	lncRNA	36325	37534	.	-	.	gene_id "Pg_S6990.2"; transcript_id "Pg_S6990.2"; exon_number "2"; lncRNA_name "TCONS_00337434";
Pg_scaffold3991	Novegene	lncRNA	83761	112359	.	-	.	gene_id "Pg_S3991.10"; transcript_id "Pg_S3991.10"; exon_number "5"; lncRNA_name "TCONS_00266734";
Pg_scaffold0940	Novegene	lncRNA	149819	151585	.	+	.	gene_id "XLOC_065310"; transcript_id "XLOC_065310"; exon_number "2"; lncRNA_name "TCONS_00102494";
Pg_scaffold3991	Novegene	lncRNA	92555	98070	.	-	.	gene_id "Pg_S3991.10"; transcript_id "Pg_S3991.10"; exon_number "5"; lncRNA_name "TCONS_00266736";
Pg_scaffold5399	Novegene	lncRNA	142379	145101	.	-	.	gene_id "XLOC_194327"; transcript_id "XLOC_194327"; exon_number "3"; lncRNA_name "TCONS_00306954";
Pg_scaffold4255	Novegene	lncRNA	29184	30536	.	-	.	gene_id "XLOC_174560"; transcript_id "XLOC_174560"; exon_number "2"; lncRNA_name "TCONS_00275477";
Pg_scaffold4060	Novegene	lncRNA	219285	222258	.	-	.	gene_id "XLOC_170462"; transcript_id "XLOC_170462"; exon_number "3"; lncRNA_name "TCONS_00268979";
Pg_scaffold1428	Novegene	lncRNA	581665	595195	.	+	.	gene_id "XLOC_088670"; transcript_id "XLOC_088670"; exon_number "3"; lncRNA_name "TCONS_00138609";
Pg_scaffold2818	Novegene	lncRNA	248375	250015	.	-	.	gene_id "XLOC_138958"; transcript_id "XLOC_138958"; exon_number "3"; lncRNA_name "TCONS_00218833";
Pg_scaffold0054	Novegene	lncRNA	418492	435447	.	+	.	gene_id "Pg_S0054.7"; transcript_id "Pg_S0054.7"; exon_number "2"; lncRNA_name "TCONS_00008186";
Pg_scaffold1169	Novegene	lncRNA	387886	391219	.	-	.	gene_id "XLOC_076436"; transcript_id "XLOC_076436"; exon_number "2"; lncRNA_name "TCONS_00119776";
Pg_scaffold6658	Novegene	lncRNA	29942	31796	.	+	.	gene_id "XLOC_210626"; transcript_id "XLOC_210626"; exon_number "2"; lncRNA_name "TCONS_00333033";
Pg_scaffold2503	Novegene	lncRNA	114995	127977	.	-	.	gene_id "Pg_S2503.4"; transcript_id "Pg_S2503.4"; exon_number "2"; lncRNA_name "TCONS_00203663";
Pg_scaffold0232	Novegene	lncRNA	600031	602177	.	-	.	gene_id "XLOC_020566"; transcript_id "XLOC_020566"; exon_number "3"; lncRNA_name "TCONS_00032727";
Pg_scaffold0917	Novegene	lncRNA	297468	299785	.	+	.	gene_id "XLOC_063934"; transcript_id "XLOC_063934"; exon_number "2"; lncRNA_name "TCONS_00100331";
Pg_scaffold0917	Novegene	lncRNA	297468	299785	.	+	.	gene_id "XLOC_063934"; transcript_id "XLOC_063934"; exon_number "2"; lncRNA_name "TCONS_00100330";
Pg_scaffold4857	Novegene	lncRNA	168692	171898	.	-	.	gene_id "Pg_S4857.2"; transcript_id "Pg_S4857.2"; exon_number "6"; lncRNA_name "TCONS_00293134";
Pg_scaffold2753	Novegene	lncRNA	250475	251479	.	+	.	gene_id "XLOC_136823"; transcript_id "XLOC_136823"; exon_number "2"; lncRNA_name "TCONS_00215551";
Pg_scaffold0812	Novegene	lncRNA	501665	507445	.	-	.	gene_id "Pg_S0812.29"; transcript_id "Pg_S0812.29"; exon_number "2"; lncRNA_name "TCONS_00091077";
Pg_scaffold1134	Novegene	lncRNA	308517	385613	.	+	.	gene_id "XLOC_074960"; transcript_id "XLOC_074960"; exon_number "2"; lncRNA_name "TCONS_00117506";
Pg_scaffold0426	Novegene	lncRNA	329336	330361	.	+	.	gene_id "XLOC_034918"; transcript_id "XLOC_034918"; exon_number "2"; lncRNA_name "TCONS_00054861";
Pg_scaffold2010	Novegene	lncRNA	169972	176335	.	-	.	gene_id "XLOC_112143"; transcript_id "XLOC_112143"; exon_number "3"; lncRNA_name "TCONS_00176354";
Pg_scaffold3761	Novegene	lncRNA	51918	52811	.	+	.	gene_id "XLOC_164354"; transcript_id "XLOC_164354"; exon_number "3"; lncRNA_name "TCONS_00259008";
Pg_scaffold2826	Novegene	lncRNA	175144	178062	.	+	.	gene_id "Pg_S2826.14"; transcript_id "Pg_S2826.14"; exon_number "2"; lncRNA_name "TCONS_00219126";
Pg_scaffold5118	Novegene	lncRNA	150110	156885	.	-	.	gene_id "XLOC_190214"; transcript_id "XLOC_190214"; exon_number "2"; lncRNA_name "TCONS_00300176";
Pg_scaffold1573	Novegene	lncRNA	87700	90517	.	-	.	gene_id "XLOC_095185"; transcript_id "XLOC_095185"; exon_number "2"; lncRNA_name "TCONS_00148910";
Pg_scaffold2069	Novegene	lncRNA	273556	276527	.	+	.	gene_id "XLOC_114625"; transcript_id "XLOC_114625"; exon_number "4"; lncRNA_name "TCONS_00180420";
Pg_scaffold1573	Novegene	lncRNA	87700	90535	.	-	.	gene_id "XLOC_095185"; transcript_id "XLOC_095185"; exon_number "3"; lncRNA_name "TCONS_00148913";
Pg_scaffold0077	Novegene	lncRNA	1345027	1345888	.	+	.	gene_id "Pg_S0077.23"; transcript_id "Pg_S0077.23"; exon_number "2"; lncRNA_name "TCONS_00011367";
Pg_scaffold2235	Novegene	lncRNA	65551	71550	.	+	.	gene_id "XLOC_120311"; transcript_id "XLOC_120311"; exon_number "2"; lncRNA_name "TCONS_00189485";
Pg_scaffold5490	Novegene	lncRNA	124203	128923	.	+	.	gene_id "XLOC_195655"; transcript_id "XLOC_195655"; exon_number "2"; lncRNA_name "TCONS_00309101";
Pg_scaffold0036	Novegene	lncRNA	1274304	1275251	.	+	.	gene_id "XLOC_003507"; transcript_id "XLOC_003507"; exon_number "2"; lncRNA_name "TCONS_00005589";
Pg_scaffold2213	Novegene	lncRNA	249332	252495	.	-	.	gene_id "XLOC_119559"; transcript_id "XLOC_119559"; exon_number "4"; lncRNA_name "TCONS_00188402";
Pg_scaffold4541	Novegene	lncRNA	33581	34534	.	+	.	gene_id "XLOC_180108"; transcript_id "XLOC_180108"; exon_number "2"; lncRNA_name "TCONS_00284280";
Pg_scaffold6814	Novegene	lncRNA	72717	74132	.	+	.	gene_id "XLOC_211926"; transcript_id "XLOC_211926"; exon_number "2"; lncRNA_name "TCONS_00335163";
Pg_scaffold3155	Novegene	lncRNA	274217	274865	.	-	.	gene_id "XLOC_148915"; transcript_id "XLOC_148915"; exon_number "2"; lncRNA_name "TCONS_00234368";
Pg_scaffold3328	Novegene	lncRNA	50535	51933	.	-	.	gene_id "XLOC_153165"; transcript_id "XLOC_153165"; exon_number "2"; lncRNA_name "TCONS_00240809";
Pg_scaffold1687	Novegene	lncRNA	338591	343128	.	-	.	gene_id "Pg_S1687.4"; transcript_id "Pg_S1687.4"; exon_number "8"; lncRNA_name "TCONS_00156336";
Pg_scaffold0401	Novegene	lncRNA	170465	173673	.	-	.	gene_id "XLOC_033093"; transcript_id "XLOC_033093"; exon_number "3"; lncRNA_name "TCONS_00052113";
Pg_scaffold1687	Novegene	lncRNA	338591	343128	.	-	.	gene_id "Pg_S1687.4"; transcript_id "Pg_S1687.4"; exon_number "2"; lncRNA_name "TCONS_00156335";
Pg_scaffold4191	Novegene	lncRNA	158387	160677	.	+	.	gene_id "Pg_S4191.2"; transcript_id "Pg_S4191.2"; exon_number "2"; lncRNA_name "TCONS_00273497";
Pg_scaffold8617	Novegene	lncRNA	11129	15919	.	+	.	gene_id "Pg_S8617.1"; transcript_id "Pg_S8617.1"; exon_number "5"; lncRNA_name "TCONS_00351024";
Pg_scaffold8617	Novegene	lncRNA	11129	15919	.	+	.	gene_id "Pg_S8617.1"; transcript_id "Pg_S8617.1"; exon_number "7"; lncRNA_name "TCONS_00351027";
Pg_scaffold1687	Novegene	lncRNA	338591	343132	.	-	.	gene_id "Pg_S1687.4"; transcript_id "Pg_S1687.4"; exon_number "7"; lncRNA_name "TCONS_00156339";
Pg_scaffold8617	Novegene	lncRNA	11129	15919	.	+	.	gene_id "Pg_S8617.1"; transcript_id "Pg_S8617.1"; exon_number "5"; lncRNA_name "TCONS_00351021";
Pg_scaffold0777	Novegene	lncRNA	791687	795325	.	-	.	gene_id "XLOC_056086"; transcript_id "XLOC_056086"; exon_number "2"; lncRNA_name "TCONS_00087659";
Pg_scaffold8617	Novegene	lncRNA	11129	15919	.	+	.	gene_id "Pg_S8617.1"; transcript_id "Pg_S8617.1"; exon_number "4"; lncRNA_name "TCONS_00351023";
Pg_scaffold8617	Novegene	lncRNA	11129	15919	.	+	.	gene_id "Pg_S8617.1"; transcript_id "Pg_S8617.1"; exon_number "4"; lncRNA_name "TCONS_00351022";
Pg_scaffold3243	Novegene	lncRNA	244216	245451	.	+	.	gene_id "XLOC_150840"; transcript_id "XLOC_150840"; exon_number "2"; lncRNA_name "TCONS_00237319";
Pg_scaffold4481	Novegene	lncRNA	80256	81059	.	+	.	gene_id "XLOC_178898"; transcript_id "XLOC_178898"; exon_number "2"; lncRNA_name "TCONS_00282388";
Pg_scaffold0568	Novegene	lncRNA	642117	644138	.	+	.	gene_id "Pg_S0568.4"; transcript_id "Pg_S0568.4"; exon_number "2"; lncRNA_name "TCONS_00068478";
Pg_scaffold0016	Novegene	lncRNA	1683365	1684148	.	+	.	gene_id "Pg_S0016.5"; transcript_id "Pg_S0016.5"; exon_number "3"; lncRNA_name "TCONS_00002807";
Pg_scaffold0568	Novegene	lncRNA	635568	644138	.	+	.	gene_id "Pg_S0568.4"; transcript_id "Pg_S0568.4"; exon_number "6"; lncRNA_name "TCONS_00068474";
Pg_scaffold0379	Novegene	lncRNA	1076115	1076492	.	+	.	gene_id "XLOC_031459"; transcript_id "XLOC_031459"; exon_number "2"; lncRNA_name "TCONS_00049560";
Pg_scaffold7756	Novegene	lncRNA	50112	51365	.	+	.	gene_id "XLOC_218859"; transcript_id "XLOC_218859"; exon_number "2"; lncRNA_name "TCONS_00345717";
Pg_scaffold0016	Novegene	lncRNA	1593614	1594452	.	+	.	gene_id "XLOC_001805"; transcript_id "XLOC_001805"; exon_number "2"; lncRNA_name "TCONS_00002800";
Pg_scaffold0379	Novegene	lncRNA	1078294	1079091	.	+	.	gene_id "XLOC_031461"; transcript_id "XLOC_031461"; exon_number "3"; lncRNA_name "TCONS_00049563";
Pg_scaffold2471	Novegene	lncRNA	18400	22890	.	-	.	gene_id "XLOC_128139"; transcript_id "XLOC_128139"; exon_number "5"; lncRNA_name "TCONS_00202044";
Pg_scaffold2471	Novegene	lncRNA	29625	30271	.	-	.	gene_id "XLOC_128140"; transcript_id "XLOC_128140"; exon_number "3"; lncRNA_name "TCONS_00202045";
Pg_scaffold0015	Novegene	lncRNA	2389621	2401382	.	-	.	gene_id "XLOC_001788"; transcript_id "XLOC_001788"; exon_number "2"; lncRNA_name "TCONS_00002754";
Pg_scaffold2471	Novegene	lncRNA	18400	22868	.	-	.	gene_id "XLOC_128139"; transcript_id "XLOC_128139"; exon_number "3"; lncRNA_name "TCONS_00202040";
Pg_scaffold2471	Novegene	lncRNA	18400	22877	.	-	.	gene_id "XLOC_128139"; transcript_id "XLOC_128139"; exon_number "4"; lncRNA_name "TCONS_00202041";
Pg_scaffold0015	Novegene	lncRNA	1977481	1980697	.	-	.	gene_id "XLOC_001785"; transcript_id "XLOC_001785"; exon_number "6"; lncRNA_name "TCONS_00002750";
Pg_scaffold0015	Novegene	lncRNA	1978443	1980697	.	-	.	gene_id "XLOC_001785"; transcript_id "XLOC_001785"; exon_number "6"; lncRNA_name "TCONS_00002751";
Pg_scaffold0367	Novegene	lncRNA	752865	764635	.	+	.	gene_id "Pg_S0367.18"; transcript_id "Pg_S0367.18"; exon_number "5"; lncRNA_name "TCONS_00048214";
Pg_scaffold0048	Novegene	lncRNA	1796402	1797092	.	-	.	gene_id "Pg_S0048.9"; transcript_id "Pg_S0048.9"; exon_number "2"; lncRNA_name "TCONS_00007328";
Pg_scaffold0367	Novegene	lncRNA	749093	759333	.	+	.	gene_id "Pg_S0367.18"; transcript_id "Pg_S0367.18"; exon_number "2"; lncRNA_name "TCONS_00048213";
Pg_scaffold0367	Novegene	lncRNA	749084	759333	.	+	.	gene_id "Pg_S0367.18"; transcript_id "Pg_S0367.18"; exon_number "3"; lncRNA_name "TCONS_00048212";
Pg_scaffold5538	Novegene	lncRNA	124037	129755	.	-	.	gene_id "Pg_S5538.5"; transcript_id "Pg_S5538.5"; exon_number "4"; lncRNA_name "TCONS_00310592";
Pg_scaffold0632	Novegene	lncRNA	330984	332450	.	-	.	gene_id "XLOC_047487"; transcript_id "XLOC_047487"; exon_number "2"; lncRNA_name "TCONS_00074280";
Pg_scaffold0357	Novegene	lncRNA	629616	632169	.	+	.	gene_id "XLOC_029817"; transcript_id "XLOC_029817"; exon_number "5"; lncRNA_name "TCONS_00047094";
Pg_scaffold3378	Novegene	lncRNA	62447	66804	.	-	.	gene_id "XLOC_154522"; transcript_id "XLOC_154522"; exon_number "2"; lncRNA_name "TCONS_00243120";
Pg_scaffold4449	Novegene	lncRNA	202786	203859	.	+	.	gene_id "XLOC_178259"; transcript_id "XLOC_178259"; exon_number "2"; lncRNA_name "TCONS_00281372";
Pg_scaffold0004	Novegene	lncRNA	1284538	1286300	.	+	.	gene_id "XLOC_000356"; transcript_id "XLOC_000356"; exon_number "4"; lncRNA_name "TCONS_00000533";
Pg_scaffold7563	Novegene	lncRNA	1347	2082	.	+	.	gene_id "Pg_S7563.1"; transcript_id "Pg_S7563.1"; exon_number "2"; lncRNA_name "TCONS_00344001";
Pg_scaffold6789	Novegene	lncRNA	24782	27598	.	+	.	gene_id "XLOC_211680"; transcript_id "XLOC_211680"; exon_number "2"; lncRNA_name "TCONS_00334750";
Pg_scaffold2787	Novegene	lncRNA	325560	327365	.	+	.	gene_id "XLOC_137801"; transcript_id "XLOC_137801"; exon_number "4"; lncRNA_name "TCONS_00217070";
Pg_scaffold1444	Novegene	lncRNA	71389	88064	.	+	.	gene_id "Pg_S1444.5"; transcript_id "Pg_S1444.5"; exon_number "11"; lncRNA_name "TCONS_00139899";
Pg_scaffold1952	Novegene	lncRNA	198163	203531	.	-	.	gene_id "XLOC_109783"; transcript_id "XLOC_109783"; exon_number "2"; lncRNA_name "TCONS_00172476";
Pg_scaffold0661	Novegene	lncRNA	291640	292701	.	+	.	gene_id "XLOC_048986"; transcript_id "XLOC_048986"; exon_number "2"; lncRNA_name "TCONS_00076664";
Pg_scaffold0680	Novegene	lncRNA	784111	790124	.	+	.	gene_id "XLOC_050139"; transcript_id "XLOC_050139"; exon_number "2"; lncRNA_name "TCONS_00078426";
Pg_scaffold1044	Novegene	lncRNA	79530	94878	.	+	.	gene_id "XLOC_070832"; transcript_id "XLOC_070832"; exon_number "2"; lncRNA_name "TCONS_00110949";
Pg_scaffold0175	Novegene	lncRNA	225004	233308	.	-	.	gene_id "Pg_S0175.29"; transcript_id "Pg_S0175.29"; exon_number "2"; lncRNA_name "TCONS_00025532";
Pg_scaffold4589	Novegene	lncRNA	155007	160858	.	-	.	gene_id "XLOC_180955"; transcript_id "XLOC_180955"; exon_number "2"; lncRNA_name "TCONS_00285610";
Pg_scaffold1925	Novegene	lncRNA	67449	70373	.	+	.	gene_id "Pg_S1925.1"; transcript_id "Pg_S1925.1"; exon_number "6"; lncRNA_name "TCONS_00170908";
Pg_scaffold0047	Novegene	lncRNA	1858974	1860966	.	-	.	gene_id "XLOC_004532"; transcript_id "XLOC_004532"; exon_number "2"; lncRNA_name "TCONS_00007184";
Pg_scaffold0047	Novegene	lncRNA	1858974	1860966	.	-	.	gene_id "XLOC_004532"; transcript_id "XLOC_004532"; exon_number "2"; lncRNA_name "TCONS_00007185";
Pg_scaffold0047	Novegene	lncRNA	1858974	1860966	.	-	.	gene_id "XLOC_004532"; transcript_id "XLOC_004532"; exon_number "2"; lncRNA_name "TCONS_00007186";
Pg_scaffold0047	Novegene	lncRNA	1858974	1860976	.	-	.	gene_id "XLOC_004532"; transcript_id "XLOC_004532"; exon_number "2"; lncRNA_name "TCONS_00007187";
Pg_scaffold0047	Novegene	lncRNA	1858974	1860976	.	-	.	gene_id "XLOC_004532"; transcript_id "XLOC_004532"; exon_number "3"; lncRNA_name "TCONS_00007188";
Pg_scaffold1924	Novegene	lncRNA	461027	472019	.	-	.	gene_id "XLOC_108776"; transcript_id "XLOC_108776"; exon_number "2"; lncRNA_name "TCONS_00170900";
Pg_scaffold1775	Novegene	lncRNA	89482	93993	.	-	.	gene_id "XLOC_103509"; transcript_id "XLOC_103509"; exon_number "2"; lncRNA_name "TCONS_00162109";
Pg_scaffold0164	Novegene	lncRNA	257016	260074	.	-	.	gene_id "Pg_S0164.25"; transcript_id "Pg_S0164.25"; exon_number "2"; lncRNA_name "TCONS_00024117";
Pg_scaffold0921	Novegene	lncRNA	67631	70678	.	-	.	gene_id "XLOC_064239"; transcript_id "XLOC_064239"; exon_number "2"; lncRNA_name "TCONS_00100806";
Pg_scaffold0921	Novegene	lncRNA	67539	70678	.	-	.	gene_id "XLOC_064239"; transcript_id "XLOC_064239"; exon_number "3"; lncRNA_name "TCONS_00100805";
Pg_scaffold0921	Novegene	lncRNA	66044	70898	.	-	.	gene_id "XLOC_064239"; transcript_id "XLOC_064239"; exon_number "5"; lncRNA_name "TCONS_00100803";
Pg_scaffold0213	Novegene	lncRNA	595357	605192	.	+	.	gene_id "Pg_S0213.46"; transcript_id "Pg_S0213.46"; exon_number "4"; lncRNA_name "TCONS_00029790";
Pg_scaffold1729	Novegene	lncRNA	511472	519071	.	-	.	gene_id "Pg_S1729.14"; transcript_id "Pg_S1729.14"; exon_number "2"; lncRNA_name "TCONS_00159028";
Pg_scaffold2074	Novegene	lncRNA	97158	100925	.	+	.	gene_id "XLOC_114847"; transcript_id "XLOC_114847"; exon_number "2"; lncRNA_name "TCONS_00180849";
Pg_scaffold0108	Novegene	lncRNA	462209	466502	.	-	.	gene_id "Pg_S0108.11"; transcript_id "Pg_S0108.11"; exon_number "2"; lncRNA_name "TCONS_00016322";
Pg_scaffold0108	Novegene	lncRNA	462209	466507	.	-	.	gene_id "Pg_S0108.11"; transcript_id "Pg_S0108.11"; exon_number "2"; lncRNA_name "TCONS_00016323";
Pg_scaffold0274	Novegene	lncRNA	828594	829885	.	+	.	gene_id "Pg_S0274.27"; transcript_id "Pg_S0274.27"; exon_number "2"; lncRNA_name "TCONS_00038090";
Pg_scaffold2329	Novegene	lncRNA	117773	119784	.	+	.	gene_id "Pg_S2329.1"; transcript_id "Pg_S2329.1"; exon_number "3"; lncRNA_name "TCONS_00194704";
Pg_scaffold6389	Novegene	lncRNA	81927	82454	.	+	.	gene_id "XLOC_207947"; transcript_id "XLOC_207947"; exon_number "2"; lncRNA_name "TCONS_00328649";
Pg_scaffold0411	Novegene	lncRNA	300844	306427	.	-	.	gene_id "XLOC_034013"; transcript_id "XLOC_034013"; exon_number "2"; lncRNA_name "TCONS_00053557";
Pg_scaffold0411	Novegene	lncRNA	194653	199281	.	-	.	gene_id "Pg_S0411.1"; transcript_id "Pg_S0411.1"; exon_number "8"; lncRNA_name "TCONS_00053554";
Pg_scaffold0411	Novegene	lncRNA	194653	199283	.	-	.	gene_id "Pg_S0411.1"; transcript_id "Pg_S0411.1"; exon_number "6"; lncRNA_name "TCONS_00053555";
Pg_scaffold0767	Novegene	lncRNA	56396	57696	.	+	.	gene_id "XLOC_055613"; transcript_id "XLOC_055613"; exon_number "2"; lncRNA_name "TCONS_00086837";
Pg_scaffold0763	Novegene	lncRNA	349793	352297	.	+	.	gene_id "XLOC_055389"; transcript_id "XLOC_055389"; exon_number "2"; lncRNA_name "TCONS_00086520";
Pg_scaffold0967	Novegene	lncRNA	75458	77295	.	-	.	gene_id "Pg_S0967.2"; transcript_id "Pg_S0967.2"; exon_number "4"; lncRNA_name "TCONS_00104365";
Pg_scaffold5622	Novegene	lncRNA	63414	68006	.	+	.	gene_id "Pg_S5622.2"; transcript_id "Pg_S5622.2"; exon_number "6"; lncRNA_name "TCONS_00312548";
Pg_scaffold3598	Novegene	lncRNA	26880	30535	.	-	.	gene_id "XLOC_160010"; transcript_id "XLOC_160010"; exon_number "2"; lncRNA_name "TCONS_00251962";
Pg_scaffold3747	Novegene	lncRNA	82535	85381	.	-	.	gene_id "XLOC_163896"; transcript_id "XLOC_163896"; exon_number "4"; lncRNA_name "TCONS_00258331";
Pg_scaffold2253	Novegene	lncRNA	276020	280249	.	+	.	gene_id "Pg_S2253.13"; transcript_id "Pg_S2253.13"; exon_number "3"; lncRNA_name "TCONS_00190448";
Pg_scaffold5039	Novegene	lncRNA	58247	59024	.	-	.	gene_id "XLOC_188867"; transcript_id "XLOC_188867"; exon_number "3"; lncRNA_name "TCONS_00298012";
Pg_scaffold2866	Novegene	lncRNA	226135	231078	.	+	.	gene_id "XLOC_139982"; transcript_id "XLOC_139982"; exon_number "2"; lncRNA_name "TCONS_00220409";
Pg_scaffold2253	Novegene	lncRNA	276056	280249	.	+	.	gene_id "Pg_S2253.13"; transcript_id "Pg_S2253.13"; exon_number "5"; lncRNA_name "TCONS_00190449";
Pg_scaffold3575	Novegene	lncRNA	26593	27429	.	-	.	gene_id "XLOC_159294"; transcript_id "XLOC_159294"; exon_number "2"; lncRNA_name "TCONS_00250812";
Pg_scaffold2649	Novegene	lncRNA	142756	157888	.	-	.	gene_id "XLOC_133626"; transcript_id "XLOC_133626"; exon_number "2"; lncRNA_name "TCONS_00210695";
Pg_scaffold3332	Novegene	lncRNA	71614	83019	.	-	.	gene_id "XLOC_153304"; transcript_id "XLOC_153304"; exon_number "6"; lncRNA_name "TCONS_00241044";
Pg_scaffold0148	Novegene	lncRNA	415056	423841	.	-	.	gene_id "Pg_S0148.10"; transcript_id "Pg_S0148.10"; exon_number "2"; lncRNA_name "TCONS_00021899";
Pg_scaffold3332	Novegene	lncRNA	20033	27389	.	-	.	gene_id "Pg_S3332.5"; transcript_id "Pg_S3332.5"; exon_number "2"; lncRNA_name "TCONS_00241040";
Pg_scaffold0039	Novegene	lncRNA	238046	246956	.	-	.	gene_id "XLOC_003788"; transcript_id "XLOC_003788"; exon_number "2"; lncRNA_name "TCONS_00006053";
Pg_scaffold4464	Novegene	lncRNA	6747	7733	.	+	.	gene_id "XLOC_178582"; transcript_id "XLOC_178582"; exon_number "2"; lncRNA_name "TCONS_00281880";
Pg_scaffold1139	Novegene	lncRNA	524443	531222	.	-	.	gene_id "XLOC_075335"; transcript_id "XLOC_075335"; exon_number "2"; lncRNA_name "TCONS_00118017";
Pg_scaffold3366	Novegene	lncRNA	32790	34115	.	-	.	gene_id "Pg_S3366.7"; transcript_id "Pg_S3366.7"; exon_number "2"; lncRNA_name "TCONS_00242650";
Pg_scaffold3435	Novegene	lncRNA	206499	209458	.	-	.	gene_id "Pg_S3435.3"; transcript_id "Pg_S3435.3"; exon_number "4"; lncRNA_name "TCONS_00245609";
Pg_scaffold2055	Novegene	lncRNA	367894	369496	.	-	.	gene_id "XLOC_114044"; transcript_id "XLOC_114044"; exon_number "2"; lncRNA_name "TCONS_00179460";
Pg_scaffold4400	Novegene	lncRNA	37691	38031	.	+	.	gene_id "XLOC_177377"; transcript_id "XLOC_177377"; exon_number "2"; lncRNA_name "TCONS_00280025";
Pg_scaffold2677	Novegene	lncRNA	113466	119514	.	-	.	gene_id "Pg_S2677.24"; transcript_id "Pg_S2677.24"; exon_number "2"; lncRNA_name "TCONS_00211925";
Pg_scaffold2253	Novegene	lncRNA	275992	280249	.	+	.	gene_id "Pg_S2253.13"; transcript_id "Pg_S2253.13"; exon_number "5"; lncRNA_name "TCONS_00190443";
Pg_scaffold2115	Novegene	lncRNA	352915	359669	.	-	.	gene_id "XLOC_116132"; transcript_id "XLOC_116132"; exon_number "2"; lncRNA_name "TCONS_00182931";
Pg_scaffold1480	Novegene	lncRNA	157773	158787	.	-	.	gene_id "Pg_S1480.48"; transcript_id "Pg_S1480.48"; exon_number "2"; lncRNA_name "TCONS_00142660";
Pg_scaffold0693	Novegene	lncRNA	597200	605488	.	+	.	gene_id "XLOC_050890"; transcript_id "XLOC_050890"; exon_number "2"; lncRNA_name "TCONS_00079558";
Pg_scaffold0693	Novegene	lncRNA	597305	605488	.	+	.	gene_id "XLOC_050890"; transcript_id "XLOC_050890"; exon_number "2"; lncRNA_name "TCONS_00079559";
Pg_scaffold0765	Novegene	lncRNA	612784	614394	.	-	.	gene_id "Pg_S0765.30"; transcript_id "Pg_S0765.30"; exon_number "2"; lncRNA_name "TCONS_00086745";
Pg_scaffold7323	Novegene	lncRNA	5088	6398	.	-	.	gene_id "Pg_S7323.1"; transcript_id "Pg_S7323.1"; exon_number "2"; lncRNA_name "TCONS_00341477";
Pg_scaffold0693	Novegene	lncRNA	359633	361660	.	+	.	gene_id "Pg_S0693.20"; transcript_id "Pg_S0693.20"; exon_number "3"; lncRNA_name "TCONS_00079552";
Pg_scaffold5131	Novegene	lncRNA	144335	145334	.	-	.	gene_id "Pg_S5131.15"; transcript_id "Pg_S5131.15"; exon_number "2"; lncRNA_name "TCONS_00300575";
Pg_scaffold0693	Novegene	lncRNA	359633	361660	.	+	.	gene_id "Pg_S0693.20"; transcript_id "Pg_S0693.20"; exon_number "3"; lncRNA_name "TCONS_00079551";
Pg_scaffold0244	Novegene	lncRNA	597880	598325	.	-	.	gene_id "Pg_S0244.59"; transcript_id "Pg_S0244.59"; exon_number "3"; lncRNA_name "TCONS_00034182";
Pg_scaffold0244	Novegene	lncRNA	599292	601476	.	-	.	gene_id "Pg_S0244.60"; transcript_id "Pg_S0244.60"; exon_number "4"; lncRNA_name "TCONS_00034183";
Pg_scaffold3468	Novegene	lncRNA	277778	282420	.	+	.	gene_id "XLOC_156749"; transcript_id "XLOC_156749"; exon_number "5"; lncRNA_name "TCONS_00246772";
Pg_scaffold3468	Novegene	lncRNA	277898	281769	.	+	.	gene_id "XLOC_156749"; transcript_id "XLOC_156749"; exon_number "4"; lncRNA_name "TCONS_00246773";
Pg_scaffold2315	Novegene	lncRNA	299035	300907	.	+	.	gene_id "XLOC_123061"; transcript_id "XLOC_123061"; exon_number "2"; lncRNA_name "TCONS_00193827";
Pg_scaffold2315	Novegene	lncRNA	295300	300907	.	+	.	gene_id "Pg_S2315.8"; transcript_id "Pg_S2315.8"; exon_number "2"; lncRNA_name "TCONS_00193826";
Pg_scaffold0254	Novegene	lncRNA	101350	110507	.	+	.	gene_id "Pg_S0254.3"; transcript_id "Pg_S0254.3"; exon_number "6"; lncRNA_name "TCONS_00035589";
Pg_scaffold0120	Novegene	lncRNA	194031	203590	.	+	.	gene_id "XLOC_011137"; transcript_id "XLOC_011137"; exon_number "2"; lncRNA_name "TCONS_00017745";
Pg_scaffold2395	Novegene	lncRNA	401077	404086	.	+	.	gene_id "XLOC_125663"; transcript_id "XLOC_125663"; exon_number "3"; lncRNA_name "TCONS_00198110";
Pg_scaffold2395	Novegene	lncRNA	1484	9362	.	-	.	gene_id "XLOC_125664"; transcript_id "XLOC_125664"; exon_number "2"; lncRNA_name "TCONS_00198111";
Pg_scaffold2627	Novegene	lncRNA	97882	104351	.	-	.	gene_id "XLOC_132928"; transcript_id "XLOC_132928"; exon_number "5"; lncRNA_name "TCONS_00209568";
Pg_scaffold2395	Novegene	lncRNA	41838	43526	.	-	.	gene_id "XLOC_125666"; transcript_id "XLOC_125666"; exon_number "2"; lncRNA_name "TCONS_00198113";
Pg_scaffold2395	Novegene	lncRNA	52550	57208	.	-	.	gene_id "XLOC_125668"; transcript_id "XLOC_125668"; exon_number "2"; lncRNA_name "TCONS_00198115";
Pg_scaffold3088	Novegene	lncRNA	250082	253823	.	-	.	gene_id "XLOC_146998"; transcript_id "XLOC_146998"; exon_number "2"; lncRNA_name "TCONS_00231270";
Pg_scaffold2053	Novegene	lncRNA	56837	57679	.	+	.	gene_id "XLOC_113886"; transcript_id "XLOC_113886"; exon_number "2"; lncRNA_name "TCONS_00179216";
Pg_scaffold2777	Novegene	lncRNA	300104	300455	.	+	.	gene_id "XLOC_137470"; transcript_id "XLOC_137470"; exon_number "2"; lncRNA_name "TCONS_00216592";
Pg_scaffold0318	Novegene	lncRNA	1074620	1076365	.	-	.	gene_id "Pg_S0318.65"; transcript_id "Pg_S0318.65"; exon_number "2"; lncRNA_name "TCONS_00043308";
Pg_scaffold0318	Novegene	lncRNA	1074620	1076380	.	-	.	gene_id "Pg_S0318.65"; transcript_id "Pg_S0318.65"; exon_number "3"; lncRNA_name "TCONS_00043309";
Pg_scaffold2052	Novegene	lncRNA	198831	200689	.	-	.	gene_id "XLOC_113884"; transcript_id "XLOC_113884"; exon_number "4"; lncRNA_name "TCONS_00179211";
Pg_scaffold5162	Novegene	lncRNA	87012	90174	.	-	.	gene_id "XLOC_190928"; transcript_id "XLOC_190928"; exon_number "3"; lncRNA_name "TCONS_00301319";
Pg_scaffold3360	Novegene	lncRNA	10547	12106	.	+	.	gene_id "XLOC_154080"; transcript_id "XLOC_154080"; exon_number "2"; lncRNA_name "TCONS_00242385";
Pg_scaffold3089	Novegene	lncRNA	97768	100198	.	+	.	gene_id "XLOC_147000"; transcript_id "XLOC_147000"; exon_number "2"; lncRNA_name "TCONS_00231272";
Pg_scaffold0318	Novegene	lncRNA	1007316	1008520	.	-	.	gene_id "Pg_S0318.56"; transcript_id "Pg_S0318.56"; exon_number "2"; lncRNA_name "TCONS_00043306";
Pg_scaffold4942	Novegene	lncRNA	139753	141492	.	-	.	gene_id "Pg_S4942.8"; transcript_id "Pg_S4942.8"; exon_number "2"; lncRNA_name "TCONS_00295870";
Pg_scaffold0855	Novegene	lncRNA	115224	117070	.	+	.	gene_id "Pg_S0855.1"; transcript_id "Pg_S0855.1"; exon_number "2"; lncRNA_name "TCONS_00094160";
Pg_scaffold0318	Novegene	lncRNA	992771	996721	.	-	.	gene_id "XLOC_027335"; transcript_id "XLOC_027335"; exon_number "6"; lncRNA_name "TCONS_00043305";
Pg_scaffold0106	Novegene	lncRNA	1533401	1539614	.	-	.	gene_id "XLOC_010005"; transcript_id "XLOC_010005"; exon_number "3"; lncRNA_name "TCONS_00015894";
Pg_scaffold0106	Novegene	lncRNA	1538360	1567645	.	-	.	gene_id "Pg_S0106.29"; transcript_id "Pg_S0106.29"; exon_number "3"; lncRNA_name "TCONS_00015897";
Pg_scaffold1715	Novegene	lncRNA	318638	321166	.	+	.	gene_id "XLOC_100924"; transcript_id "XLOC_100924"; exon_number "8"; lncRNA_name "TCONS_00158045";
Pg_scaffold0201	Novegene	lncRNA	1378958	1379563	.	+	.	gene_id "XLOC_017816"; transcript_id "XLOC_017816"; exon_number "2"; lncRNA_name "TCONS_00028444";
Pg_scaffold0106	Novegene	lncRNA	1524295	1531649	.	-	.	gene_id "Pg_S0106.28"; transcript_id "Pg_S0106.28"; exon_number "2"; lncRNA_name "TCONS_00015892";
Pg_scaffold6812	Novegene	lncRNA	74104	75587	.	+	.	gene_id "Pg_S6812.6"; transcript_id "Pg_S6812.6"; exon_number "2"; lncRNA_name "TCONS_00335127";
Pg_scaffold8689	Novegene	lncRNA	1660	6220	.	-	.	gene_id "Pg_S8689.1"; transcript_id "Pg_S8689.1"; exon_number "5"; lncRNA_name "TCONS_00351398";
Pg_scaffold5590	Novegene	lncRNA	25976	31173	.	+	.	gene_id "XLOC_197390"; transcript_id "XLOC_197390"; exon_number "2"; lncRNA_name "TCONS_00311878";
Pg_scaffold0282	Novegene	lncRNA	1219567	1225608	.	+	.	gene_id "XLOC_024685"; transcript_id "XLOC_024685"; exon_number "5"; lncRNA_name "TCONS_00039272";
Pg_scaffold1347	Novegene	lncRNA	242540	245287	.	-	.	gene_id "Pg_S1347.18"; transcript_id "Pg_S1347.18"; exon_number "2"; lncRNA_name "TCONS_00132831";
Pg_scaffold2025	Novegene	lncRNA	132505	142506	.	-	.	gene_id "XLOC_112910"; transcript_id "XLOC_112910"; exon_number "2"; lncRNA_name "TCONS_00177684";
Pg_scaffold4587	Novegene	lncRNA	69151	72731	.	+	.	gene_id "Pg_S4587.2"; transcript_id "Pg_S4587.2"; exon_number "4"; lncRNA_name "TCONS_00285478";
Pg_scaffold4587	Novegene	lncRNA	124759	126699	.	+	.	gene_id "XLOC_180890"; transcript_id "XLOC_180890"; exon_number "2"; lncRNA_name "TCONS_00285479";
Pg_scaffold0282	Novegene	lncRNA	17489	51048	.	-	.	gene_id "Pg_S0282.2"; transcript_id "Pg_S0282.2"; exon_number "2"; lncRNA_name "TCONS_00039275";
Pg_scaffold5518	Novegene	lncRNA	40542	63748	.	-	.	gene_id "XLOC_196163"; transcript_id "XLOC_196163"; exon_number "3"; lncRNA_name "TCONS_00309865";
Pg_scaffold0122	Novegene	lncRNA	899556	902186	.	+	.	gene_id "XLOC_011468"; transcript_id "XLOC_011468"; exon_number "3"; lncRNA_name "TCONS_00018394";
Pg_scaffold0282	Novegene	lncRNA	39568	51048	.	-	.	gene_id "XLOC_024688"; transcript_id "XLOC_024688"; exon_number "2"; lncRNA_name "TCONS_00039279";
Pg_scaffold0866	Novegene	lncRNA	449274	451702	.	-	.	gene_id "XLOC_060904"; transcript_id "XLOC_060904"; exon_number "2"; lncRNA_name "TCONS_00095345";
Pg_scaffold0866	Novegene	lncRNA	449274	451702	.	-	.	gene_id "XLOC_060904"; transcript_id "XLOC_060904"; exon_number "3"; lncRNA_name "TCONS_00095344";
Pg_scaffold0866	Novegene	lncRNA	449274	451708	.	-	.	gene_id "XLOC_060904"; transcript_id "XLOC_060904"; exon_number "2"; lncRNA_name "TCONS_00095347";
Pg_scaffold0866	Novegene	lncRNA	449274	451708	.	-	.	gene_id "XLOC_060904"; transcript_id "XLOC_060904"; exon_number "2"; lncRNA_name "TCONS_00095346";
Pg_scaffold5518	Novegene	lncRNA	42668	63748	.	-	.	gene_id "XLOC_196163"; transcript_id "XLOC_196163"; exon_number "3"; lncRNA_name "TCONS_00309867";
Pg_scaffold0553	Novegene	lncRNA	180911	182464	.	+	.	gene_id "XLOC_043041"; transcript_id "XLOC_043041"; exon_number "2"; lncRNA_name "TCONS_00067461";
Pg_scaffold0553	Novegene	lncRNA	179353	179684	.	+	.	gene_id "XLOC_043040"; transcript_id "XLOC_043040"; exon_number "2"; lncRNA_name "TCONS_00067460";
Pg_scaffold6332	Novegene	lncRNA	3493	5031	.	-	.	gene_id "XLOC_207249"; transcript_id "XLOC_207249"; exon_number "2"; lncRNA_name "TCONS_00327563";
Pg_scaffold5076	Novegene	lncRNA	120877	134545	.	+	.	gene_id "XLOC_189475"; transcript_id "XLOC_189475"; exon_number "4"; lncRNA_name "TCONS_00299042";
Pg_scaffold0463	Novegene	lncRNA	589884	591636	.	+	.	gene_id "XLOC_037679"; transcript_id "XLOC_037679"; exon_number "3"; lncRNA_name "TCONS_00059017";
Pg_scaffold0912	Novegene	lncRNA	55664	56166	.	+	.	gene_id "XLOC_063602"; transcript_id "XLOC_063602"; exon_number "2"; lncRNA_name "TCONS_00099874";
Pg_scaffold1849	Novegene	lncRNA	209039	209844	.	+	.	gene_id "XLOC_105880"; transcript_id "XLOC_105880"; exon_number "2"; lncRNA_name "TCONS_00165950";
Pg_scaffold1988	Novegene	lncRNA	125407	126990	.	-	.	gene_id "Pg_S1988.7"; transcript_id "Pg_S1988.7"; exon_number "2"; lncRNA_name "TCONS_00174954";
Pg_scaffold1376	Novegene	lncRNA	40875	41393	.	-	.	gene_id "Pg_S1376.4"; transcript_id "Pg_S1376.4"; exon_number "2"; lncRNA_name "TCONS_00134968";
Pg_scaffold1715	Novegene	lncRNA	26209	27177	.	-	.	gene_id "XLOC_100945"; transcript_id "XLOC_100945"; exon_number "2"; lncRNA_name "TCONS_00158082";
Pg_scaffold1715	Novegene	lncRNA	40095	41886	.	-	.	gene_id "XLOC_100946"; transcript_id "XLOC_100946"; exon_number "2"; lncRNA_name "TCONS_00158083";
Pg_scaffold1715	Novegene	lncRNA	515128	516478	.	+	.	gene_id "Pg_S1715.28"; transcript_id "Pg_S1715.28"; exon_number "2"; lncRNA_name "TCONS_00158080";
Pg_scaffold3554	Novegene	lncRNA	26784	32473	.	-	.	gene_id "XLOC_158772"; transcript_id "XLOC_158772"; exon_number "2"; lncRNA_name "TCONS_00249965";
Pg_scaffold1958	Novegene	lncRNA	185905	193470	.	-	.	gene_id "XLOC_110149"; transcript_id "XLOC_110149"; exon_number "2"; lncRNA_name "TCONS_00173136";
Pg_scaffold0404	Novegene	lncRNA	191764	195871	.	-	.	gene_id "Pg_S0404.8"; transcript_id "Pg_S0404.8"; exon_number "2"; lncRNA_name "TCONS_00052738";
Pg_scaffold0158	Novegene	lncRNA	1397048	1398290	.	+	.	gene_id "XLOC_014526"; transcript_id "XLOC_014526"; exon_number "2"; lncRNA_name "TCONS_00023027";
Pg_scaffold8351	Novegene	lncRNA	16398	17265	.	+	.	gene_id "Pg_S8351.2"; transcript_id "Pg_S8351.2"; exon_number "2"; lncRNA_name "TCONS_00349682";
Pg_scaffold2790	Novegene	lncRNA	37148	38618	.	-	.	gene_id "Pg_S2790.2"; transcript_id "Pg_S2790.2"; exon_number "2"; lncRNA_name "TCONS_00217177";
Pg_scaffold6819	Novegene	lncRNA	3341	4567	.	-	.	gene_id "XLOC_211996"; transcript_id "XLOC_211996"; exon_number "2"; lncRNA_name "TCONS_00335267";
Pg_scaffold2017	Novegene	lncRNA	274982	275354	.	+	.	gene_id "XLOC_112462"; transcript_id "XLOC_112462"; exon_number "2"; lncRNA_name "TCONS_00176846";
Pg_scaffold3319	Novegene	lncRNA	75198	83245	.	-	.	gene_id "Pg_S3319.3"; transcript_id "Pg_S3319.3"; exon_number "2"; lncRNA_name "TCONS_00240395";
Pg_scaffold1954	Novegene	lncRNA	117655	118755	.	-	.	gene_id "XLOC_109876"; transcript_id "XLOC_109876"; exon_number "2"; lncRNA_name "TCONS_00172632";
Pg_scaffold3250	Novegene	lncRNA	36810	41997	.	+	.	gene_id "XLOC_151001"; transcript_id "XLOC_151001"; exon_number "3"; lncRNA_name "TCONS_00237552";
Pg_scaffold0534	Novegene	lncRNA	638873	643308	.	-	.	gene_id "Pg_S0534.54"; transcript_id "Pg_S0534.54"; exon_number "4"; lncRNA_name "TCONS_00065775";
Pg_scaffold5135	Novegene	lncRNA	1518	6015	.	+	.	gene_id "XLOC_190508"; transcript_id "XLOC_190508"; exon_number "2"; lncRNA_name "TCONS_00300640";
Pg_scaffold3411	Novegene	lncRNA	234897	237148	.	+	.	gene_id "XLOC_155370"; transcript_id "XLOC_155370"; exon_number "2"; lncRNA_name "TCONS_00244551";
Pg_scaffold3411	Novegene	lncRNA	234897	237148	.	+	.	gene_id "XLOC_155370"; transcript_id "XLOC_155370"; exon_number "2"; lncRNA_name "TCONS_00244552";
Pg_scaffold4405	Novegene	lncRNA	39965	46897	.	+	.	gene_id "Pg_S4405.3"; transcript_id "Pg_S4405.3"; exon_number "4"; lncRNA_name "TCONS_00280115";
Pg_scaffold2208	Novegene	lncRNA	406548	407906	.	+	.	gene_id "XLOC_119409"; transcript_id "XLOC_119409"; exon_number "2"; lncRNA_name "TCONS_00188186";
Pg_scaffold3450	Novegene	lncRNA	36785	41159	.	-	.	gene_id "XLOC_156285"; transcript_id "XLOC_156285"; exon_number "2"; lncRNA_name "TCONS_00246075";
Pg_scaffold1570	Novegene	lncRNA	441687	458374	.	+	.	gene_id "Pg_S1570.10"; transcript_id "Pg_S1570.10"; exon_number "3"; lncRNA_name "TCONS_00148707";
Pg_scaffold1570	Novegene	lncRNA	325423	327697	.	+	.	gene_id "XLOC_095052"; transcript_id "XLOC_095052"; exon_number "3"; lncRNA_name "TCONS_00148701";
Pg_scaffold1563	Novegene	lncRNA	360619	362300	.	-	.	gene_id "Pg_S1563.26"; transcript_id "Pg_S1563.26"; exon_number "2"; lncRNA_name "TCONS_00148251";
Pg_scaffold6589	Novegene	lncRNA	73535	74971	.	+	.	gene_id "Pg_S6589.4"; transcript_id "Pg_S6589.4"; exon_number "2"; lncRNA_name "TCONS_00331922";
Pg_scaffold3450	Novegene	lncRNA	38732	41159	.	-	.	gene_id "XLOC_156285"; transcript_id "XLOC_156285"; exon_number "2"; lncRNA_name "TCONS_00246077";
Pg_scaffold3767	Novegene	lncRNA	76650	78078	.	+	.	gene_id "XLOC_164483"; transcript_id "XLOC_164483"; exon_number "2"; lncRNA_name "TCONS_00259227";
Pg_scaffold1204	Novegene	lncRNA	275136	281352	.	+	.	gene_id "XLOC_078142"; transcript_id "XLOC_078142"; exon_number "2"; lncRNA_name "TCONS_00122350";
Pg_scaffold3001	Novegene	lncRNA	273821	310403	.	+	.	gene_id "Pg_S3001.4"; transcript_id "Pg_S3001.4"; exon_number "13"; lncRNA_name "TCONS_00226494";
Pg_scaffold1979	Novegene	lncRNA	387782	388300	.	+	.	gene_id "XLOC_110982"; transcript_id "XLOC_110982"; exon_number "2"; lncRNA_name "TCONS_00174500";
Pg_scaffold3718	Novegene	lncRNA	59232	66946	.	+	.	gene_id "XLOC_163068"; transcript_id "XLOC_163068"; exon_number "4"; lncRNA_name "TCONS_00256885";
Pg_scaffold4861	Novegene	lncRNA	63142	64599	.	-	.	gene_id "XLOC_185830"; transcript_id "XLOC_185830"; exon_number "4"; lncRNA_name "TCONS_00293304";
Pg_scaffold0423	Novegene	lncRNA	82591	85954	.	-	.	gene_id "XLOC_034793"; transcript_id "XLOC_034793"; exon_number "5"; lncRNA_name "TCONS_00054679";
Pg_scaffold4861	Novegene	lncRNA	63142	64583	.	-	.	gene_id "XLOC_185830"; transcript_id "XLOC_185830"; exon_number "3"; lncRNA_name "TCONS_00293301";
Pg_scaffold0161	Novegene	lncRNA	1433449	1433979	.	-	.	gene_id "XLOC_014960"; transcript_id "XLOC_014960"; exon_number "2"; lncRNA_name "TCONS_00023796";
Pg_scaffold4861	Novegene	lncRNA	63142	64599	.	-	.	gene_id "XLOC_185830"; transcript_id "XLOC_185830"; exon_number "3"; lncRNA_name "TCONS_00293303";
Pg_scaffold0161	Novegene	lncRNA	1368115	1385479	.	-	.	gene_id "XLOC_014958"; transcript_id "XLOC_014958"; exon_number "2"; lncRNA_name "TCONS_00023794";
Pg_scaffold0094	Novegene	lncRNA	1562211	1562660	.	-	.	gene_id "XLOC_008849"; transcript_id "XLOC_008849"; exon_number "3"; lncRNA_name "TCONS_00013938";
Pg_scaffold1293	Novegene	lncRNA	171553	172397	.	-	.	gene_id "XLOC_082000"; transcript_id "XLOC_082000"; exon_number "2"; lncRNA_name "TCONS_00128167";
Pg_scaffold2088	Novegene	lncRNA	380808	384159	.	-	.	gene_id "XLOC_115150"; transcript_id "XLOC_115150"; exon_number "2"; lncRNA_name "TCONS_00181352";
Pg_scaffold2325	Novegene	lncRNA	79902	83591	.	-	.	gene_id "Pg_S2325.6"; transcript_id "Pg_S2325.6"; exon_number "3"; lncRNA_name "TCONS_00194443";
Pg_scaffold2325	Novegene	lncRNA	79902	83629	.	-	.	gene_id "Pg_S2325.6"; transcript_id "Pg_S2325.6"; exon_number "3"; lncRNA_name "TCONS_00194446";
Pg_scaffold2325	Novegene	lncRNA	79902	83629	.	-	.	gene_id "Pg_S2325.6"; transcript_id "Pg_S2325.6"; exon_number "3"; lncRNA_name "TCONS_00194447";
Pg_scaffold0653	Novegene	lncRNA	536247	547019	.	+	.	gene_id "Pg_S0653.4"; transcript_id "Pg_S0653.4"; exon_number "2"; lncRNA_name "TCONS_00076061";
Pg_scaffold0653	Novegene	lncRNA	536247	547019	.	+	.	gene_id "Pg_S0653.4"; transcript_id "Pg_S0653.4"; exon_number "3"; lncRNA_name "TCONS_00076060";
Pg_scaffold4899	Novegene	lncRNA	54132	54569	.	+	.	gene_id "XLOC_186540"; transcript_id "XLOC_186540"; exon_number "2"; lncRNA_name "TCONS_00294439";
Pg_scaffold1180	Novegene	lncRNA	560325	560676	.	-	.	gene_id "XLOC_077038"; transcript_id "XLOC_077038"; exon_number "2"; lncRNA_name "TCONS_00120756";
Pg_scaffold2325	Novegene	lncRNA	139624	143127	.	+	.	gene_id "XLOC_123385"; transcript_id "XLOC_123385"; exon_number "3"; lncRNA_name "TCONS_00194384";
Pg_scaffold4128	Novegene	lncRNA	53284	59059	.	+	.	gene_id "Pg_S4128.4"; transcript_id "Pg_S4128.4"; exon_number "4"; lncRNA_name "TCONS_00270934";
Pg_scaffold2225	Novegene	lncRNA	354909	357521	.	-	.	gene_id "XLOC_119956"; transcript_id "XLOC_119956"; exon_number "2"; lncRNA_name "TCONS_00188982";
Pg_scaffold2148	Novegene	lncRNA	207629	209232	.	-	.	gene_id "XLOC_117551"; transcript_id "XLOC_117551"; exon_number "2"; lncRNA_name "TCONS_00185276";
Pg_scaffold7440	Novegene	lncRNA	59455	62514	.	+	.	gene_id "XLOC_216929"; transcript_id "XLOC_216929"; exon_number "5"; lncRNA_name "TCONS_00342730";
Pg_scaffold2810	Novegene	lncRNA	67295	68143	.	+	.	gene_id "Pg_S2810.6"; transcript_id "Pg_S2810.6"; exon_number "2"; lncRNA_name "TCONS_00218302";
Pg_scaffold0288	Novegene	lncRNA	268657	269624	.	-	.	gene_id "Pg_S0288.8"; transcript_id "Pg_S0288.8"; exon_number "2"; lncRNA_name "TCONS_00040012";
Pg_scaffold5202	Novegene	lncRNA	73338	126004	.	+	.	gene_id "XLOC_191622"; transcript_id "XLOC_191622"; exon_number "2"; lncRNA_name "TCONS_00302481";
Pg_scaffold6318	Novegene	lncRNA	69684	71829	.	-	.	gene_id "XLOC_207045"; transcript_id "XLOC_207045"; exon_number "4"; lncRNA_name "TCONS_00327236";
Pg_scaffold2124	Novegene	lncRNA	257248	258583	.	-	.	gene_id "Pg_S2124.18"; transcript_id "Pg_S2124.18"; exon_number "2"; lncRNA_name "TCONS_00183605";
Pg_scaffold5202	Novegene	lncRNA	53329	54244	.	-	.	gene_id "XLOC_191626"; transcript_id "XLOC_191626"; exon_number "2"; lncRNA_name "TCONS_00302485";
Pg_scaffold0260	Novegene	lncRNA	65030	77444	.	+	.	gene_id "XLOC_022658"; transcript_id "XLOC_022658"; exon_number "2"; lncRNA_name "TCONS_00035968";
Pg_scaffold4141	Novegene	lncRNA	89928	90295	.	-	.	gene_id "XLOC_172092"; transcript_id "XLOC_172092"; exon_number "2"; lncRNA_name "TCONS_00271522";
Pg_scaffold0095	Novegene	lncRNA	617322	688531	.	-	.	gene_id "Pg_S0095.13"; transcript_id "Pg_S0095.13"; exon_number "3"; lncRNA_name "TCONS_00014076";
Pg_scaffold0593	Novegene	lncRNA	780332	783354	.	+	.	gene_id "Pg_S0593.8"; transcript_id "Pg_S0593.8"; exon_number "3"; lncRNA_name "TCONS_00070934";
Pg_scaffold0355	Novegene	lncRNA	609809	617917	.	-	.	gene_id "Pg_S0355.6"; transcript_id "Pg_S0355.6"; exon_number "8"; lncRNA_name "TCONS_00046914";
Pg_scaffold0259	Novegene	lncRNA	484892	488281	.	-	.	gene_id "XLOC_022651"; transcript_id "XLOC_022651"; exon_number "4"; lncRNA_name "TCONS_00035961";
Pg_scaffold0259	Novegene	lncRNA	484892	488274	.	-	.	gene_id "XLOC_022651"; transcript_id "XLOC_022651"; exon_number "4"; lncRNA_name "TCONS_00035960";
Pg_scaffold1705	Novegene	lncRNA	465544	470483	.	-	.	gene_id "XLOC_100576"; transcript_id "XLOC_100576"; exon_number "4"; lncRNA_name "TCONS_00157518";
Pg_scaffold6468	Novegene	lncRNA	36174	39579	.	-	.	gene_id "XLOC_208634"; transcript_id "XLOC_208634"; exon_number "5"; lncRNA_name "TCONS_00329804";
Pg_scaffold1367	Novegene	lncRNA	82724	108716	.	-	.	gene_id "Pg_S1367.4"; transcript_id "Pg_S1367.4"; exon_number "6"; lncRNA_name "TCONS_00134297";
Pg_scaffold3232	Novegene	lncRNA	288812	294400	.	-	.	gene_id "XLOC_150701"; transcript_id "XLOC_150701"; exon_number "3"; lncRNA_name "TCONS_00237127";
Pg_scaffold1435	Novegene	lncRNA	40446	43498	.	-	.	gene_id "XLOC_088992"; transcript_id "XLOC_088992"; exon_number "2"; lncRNA_name "TCONS_00139075";
Pg_scaffold1705	Novegene	lncRNA	465544	469539	.	-	.	gene_id "XLOC_100576"; transcript_id "XLOC_100576"; exon_number "4"; lncRNA_name "TCONS_00157515";
Pg_scaffold1705	Novegene	lncRNA	465544	469429	.	-	.	gene_id "XLOC_100576"; transcript_id "XLOC_100576"; exon_number "4"; lncRNA_name "TCONS_00157514";
Pg_scaffold1705	Novegene	lncRNA	465544	470424	.	-	.	gene_id "XLOC_100576"; transcript_id "XLOC_100576"; exon_number "4"; lncRNA_name "TCONS_00157517";
Pg_scaffold0488	Novegene	lncRNA	383241	385617	.	-	.	gene_id "Pg_S0488.21"; transcript_id "Pg_S0488.21"; exon_number "2"; lncRNA_name "TCONS_00061459";
Pg_scaffold0155	Novegene	lncRNA	34437	41781	.	-	.	gene_id "XLOC_014363"; transcript_id "XLOC_014363"; exon_number "2"; lncRNA_name "TCONS_00022776";
Pg_scaffold1913	Novegene	lncRNA	356616	360713	.	-	.	gene_id "XLOC_108408"; transcript_id "XLOC_108408"; exon_number "3"; lncRNA_name "TCONS_00170339";
Pg_scaffold9075	Novegene	lncRNA	6412	7994	.	+	.	gene_id "XLOC_223509"; transcript_id "XLOC_223509"; exon_number "3"; lncRNA_name "TCONS_00352625";
Pg_scaffold1418	Novegene	lncRNA	297670	298328	.	+	.	gene_id "XLOC_088240"; transcript_id "XLOC_088240"; exon_number "3"; lncRNA_name "TCONS_00137922";
Pg_scaffold8923	Novegene	lncRNA	14141	14609	.	+	.	gene_id "XLOC_223239"; transcript_id "XLOC_223239"; exon_number "2"; lncRNA_name "TCONS_00352236";
Pg_scaffold0974	Novegene	lncRNA	695264	698589	.	-	.	gene_id "XLOC_066971"; transcript_id "XLOC_066971"; exon_number "2"; lncRNA_name "TCONS_00104962";
Pg_scaffold0974	Novegene	lncRNA	697274	698587	.	-	.	gene_id "XLOC_066971"; transcript_id "XLOC_066971"; exon_number "3"; lncRNA_name "TCONS_00104963";
Pg_scaffold2382	Novegene	lncRNA	319154	320552	.	-	.	gene_id "XLOC_125164"; transcript_id "XLOC_125164"; exon_number "2"; lncRNA_name "TCONS_00197238";
Pg_scaffold1957	Novegene	lncRNA	266746	271348	.	-	.	gene_id "Pg_S1957.21"; transcript_id "Pg_S1957.21"; exon_number "8"; lncRNA_name "TCONS_00172985";
Pg_scaffold3016	Novegene	lncRNA	186851	255815	.	+	.	gene_id "Pg_S3016.10"; transcript_id "Pg_S3016.10"; exon_number "2"; lncRNA_name "TCONS_00227010";
Pg_scaffold0270	Novegene	lncRNA	1014323	1015505	.	+	.	gene_id "XLOC_023690"; transcript_id "XLOC_023690"; exon_number "4"; lncRNA_name "TCONS_00037671";
Pg_scaffold0270	Novegene	lncRNA	1011408	1014588	.	+	.	gene_id "XLOC_023690"; transcript_id "XLOC_023690"; exon_number "6"; lncRNA_name "TCONS_00037670";
Pg_scaffold0534	Novegene	lncRNA	901934	907041	.	-	.	gene_id "Pg_S0534.74"; transcript_id "Pg_S0534.74"; exon_number "2"; lncRNA_name "TCONS_00065820";
Pg_scaffold1819	Novegene	lncRNA	200599	205860	.	-	.	gene_id "Pg_S1819.5"; transcript_id "Pg_S1819.5"; exon_number "5"; lncRNA_name "TCONS_00164391";
Pg_scaffold0519	Novegene	lncRNA	648973	650181	.	-	.	gene_id "Pg_S0519.28"; transcript_id "Pg_S0519.28"; exon_number "2"; lncRNA_name "TCONS_00064422";
Pg_scaffold0728	Novegene	lncRNA	421604	423541	.	+	.	gene_id "XLOC_052804"; transcript_id "XLOC_052804"; exon_number "2"; lncRNA_name "TCONS_00082525";
Pg_scaffold6104	Novegene	lncRNA	70464	79437	.	+	.	gene_id "XLOC_204575"; transcript_id "XLOC_204575"; exon_number "4"; lncRNA_name "TCONS_00323233";
Pg_scaffold1651	Novegene	lncRNA	117964	118622	.	+	.	gene_id "XLOC_098220"; transcript_id "XLOC_098220"; exon_number "2"; lncRNA_name "TCONS_00153684";
Pg_scaffold1837	Novegene	lncRNA	353935	355481	.	+	.	gene_id "XLOC_105365"; transcript_id "XLOC_105365"; exon_number "2"; lncRNA_name "TCONS_00165041";
Pg_scaffold6138	Novegene	lncRNA	89296	117693	.	+	.	gene_id "Pg_S6138.1"; transcript_id "Pg_S6138.1"; exon_number "2"; lncRNA_name "TCONS_00323909";
Pg_scaffold5054	Novegene	lncRNA	91416	94897	.	+	.	gene_id "XLOC_189095"; transcript_id "XLOC_189095"; exon_number "2"; lncRNA_name "TCONS_00298385";
Pg_scaffold1363	Novegene	lncRNA	341257	362256	.	+	.	gene_id "XLOC_085738"; transcript_id "XLOC_085738"; exon_number "2"; lncRNA_name "TCONS_00134031";
Pg_scaffold3374	Novegene	lncRNA	59302	63184	.	-	.	gene_id "XLOC_154381"; transcript_id "XLOC_154381"; exon_number "3"; lncRNA_name "TCONS_00242899";
Pg_scaffold0659	Novegene	lncRNA	11558	13677	.	-	.	gene_id "XLOC_048880"; transcript_id "XLOC_048880"; exon_number "2"; lncRNA_name "TCONS_00076477";
Pg_scaffold0616	Novegene	lncRNA	494989	500075	.	-	.	gene_id "Pg_S0616.16"; transcript_id "Pg_S0616.16"; exon_number "2"; lncRNA_name "TCONS_00073150";
Pg_scaffold5032	Novegene	lncRNA	77286	84646	.	+	.	gene_id "XLOC_188738"; transcript_id "XLOC_188738"; exon_number "2"; lncRNA_name "TCONS_00297798";
Pg_scaffold4441	Novegene	lncRNA	88596	92821	.	+	.	gene_id "XLOC_178131"; transcript_id "XLOC_178131"; exon_number "2"; lncRNA_name "TCONS_00281171";
Pg_scaffold0659	Novegene	lncRNA	13748	18165	.	-	.	gene_id "XLOC_048881"; transcript_id "XLOC_048881"; exon_number "4"; lncRNA_name "TCONS_00076478";
Pg_scaffold6725	Novegene	lncRNA	48639	51294	.	+	.	gene_id "Pg_S6725.2"; transcript_id "Pg_S6725.2"; exon_number "3"; lncRNA_name "TCONS_00333965";
Pg_scaffold2666	Novegene	lncRNA	238820	240613	.	+	.	gene_id "XLOC_134070"; transcript_id "XLOC_134070"; exon_number "2"; lncRNA_name "TCONS_00211321";
Pg_scaffold2666	Novegene	lncRNA	236460	240031	.	+	.	gene_id "Pg_S2666.8"; transcript_id "Pg_S2666.8"; exon_number "3"; lncRNA_name "TCONS_00211320";
Pg_scaffold3547	Novegene	lncRNA	33717	37786	.	-	.	gene_id "XLOC_158632"; transcript_id "XLOC_158632"; exon_number "3"; lncRNA_name "TCONS_00249719";
Pg_scaffold2161	Novegene	lncRNA	141485	146697	.	-	.	gene_id "XLOC_117931"; transcript_id "XLOC_117931"; exon_number "5"; lncRNA_name "TCONS_00185850";
Pg_scaffold0878	Novegene	lncRNA	126496	128244	.	+	.	gene_id "Pg_S0878.3"; transcript_id "Pg_S0878.3"; exon_number "2"; lncRNA_name "TCONS_00096063";
Pg_scaffold0431	Novegene	lncRNA	838347	840432	.	+	.	gene_id "XLOC_035529"; transcript_id "XLOC_035529"; exon_number "2"; lncRNA_name "TCONS_00055812";
Pg_scaffold5621	Novegene	lncRNA	39381	41194	.	+	.	gene_id "XLOC_197819"; transcript_id "XLOC_197819"; exon_number "3"; lncRNA_name "TCONS_00312515";
Pg_scaffold0016	Novegene	lncRNA	2194975	2195349	.	-	.	gene_id "XLOC_001865"; transcript_id "XLOC_001865"; exon_number "2"; lncRNA_name "TCONS_00002943";
Pg_scaffold0726	Novegene	lncRNA	250063	250493	.	+	.	gene_id "XLOC_052666"; transcript_id "XLOC_052666"; exon_number "3"; lncRNA_name "TCONS_00082291";
Pg_scaffold1591	Novegene	lncRNA	5275	33425	.	+	.	gene_id "XLOC_095934"; transcript_id "XLOC_095934"; exon_number "2"; lncRNA_name "TCONS_00150100";
Pg_scaffold5931	Novegene	lncRNA	109628	117526	.	+	.	gene_id "Pg_S5931.8"; transcript_id "Pg_S5931.8"; exon_number "4"; lncRNA_name "TCONS_00319276";
Pg_scaffold0372	Novegene	lncRNA	489771	513126	.	-	.	gene_id "Pg_S0372.3"; transcript_id "Pg_S0372.3"; exon_number "8"; lncRNA_name "TCONS_00048771";
Pg_scaffold3739	Novegene	lncRNA	226375	232060	.	-	.	gene_id "XLOC_163692"; transcript_id "XLOC_163692"; exon_number "2"; lncRNA_name "TCONS_00258016";
Pg_scaffold8923	Novegene	lncRNA	13843	17090	.	-	.	gene_id "XLOC_223243"; transcript_id "XLOC_223243"; exon_number "4"; lncRNA_name "TCONS_00352244";
Pg_scaffold1607	Novegene	lncRNA	342686	345015	.	+	.	gene_id "Pg_S1607.4"; transcript_id "Pg_S1607.4"; exon_number "2"; lncRNA_name "TCONS_00150793";
Pg_scaffold3751	Novegene	lncRNA	230493	230909	.	+	.	gene_id "Pg_S3751.15"; transcript_id "Pg_S3751.15"; exon_number "2"; lncRNA_name "TCONS_00258545";
Pg_scaffold6901	Novegene	lncRNA	28852	29161	.	+	.	gene_id "XLOC_212704"; transcript_id "XLOC_212704"; exon_number "2"; lncRNA_name "TCONS_00336260";
Pg_scaffold2243	Novegene	lncRNA	94076	100178	.	+	.	gene_id "Pg_S2243.1"; transcript_id "Pg_S2243.1"; exon_number "4"; lncRNA_name "TCONS_00189969";
Pg_scaffold1516	Novegene	lncRNA	17340	17844	.	-	.	gene_id "XLOC_092712"; transcript_id "XLOC_092712"; exon_number "3"; lncRNA_name "TCONS_00144938";
Pg_scaffold0932	Novegene	lncRNA	269741	271541	.	+	.	gene_id "XLOC_064936"; transcript_id "XLOC_064936"; exon_number "2"; lncRNA_name "TCONS_00101894";
Pg_scaffold1270	Novegene	lncRNA	302035	304178	.	+	.	gene_id "Pg_S1270.9"; transcript_id "Pg_S1270.9"; exon_number "3"; lncRNA_name "TCONS_00126548";
Pg_scaffold2242	Novegene	lncRNA	292645	296637	.	-	.	gene_id "XLOC_120573"; transcript_id "XLOC_120573"; exon_number "5"; lncRNA_name "TCONS_00189961";
Pg_scaffold5398	Novegene	lncRNA	26654	28236	.	-	.	gene_id "Pg_S5398.3"; transcript_id "Pg_S5398.3"; exon_number "2"; lncRNA_name "TCONS_00306902";
Pg_scaffold2229	Novegene	lncRNA	290860	296309	.	+	.	gene_id "Pg_S2229.12"; transcript_id "Pg_S2229.12"; exon_number "2"; lncRNA_name "TCONS_00189192";
Pg_scaffold7208	Novegene	lncRNA	18018	59834	.	-	.	gene_id "XLOC_215321"; transcript_id "XLOC_215321"; exon_number "7"; lncRNA_name "TCONS_00340267";
Pg_scaffold2387	Novegene	lncRNA	382816	397455	.	-	.	gene_id "XLOC_125306"; transcript_id "XLOC_125306"; exon_number "4"; lncRNA_name "TCONS_00197490";
Pg_scaffold3284	Novegene	lncRNA	85733	92037	.	+	.	gene_id "Pg_S3284.1"; transcript_id "Pg_S3284.1"; exon_number "5"; lncRNA_name "TCONS_00238677";
Pg_scaffold0434	Novegene	lncRNA	416438	425863	.	+	.	gene_id "XLOC_035725"; transcript_id "XLOC_035725"; exon_number "2"; lncRNA_name "TCONS_00056139";
Pg_scaffold5398	Novegene	lncRNA	41995	43553	.	-	.	gene_id "XLOC_194302"; transcript_id "XLOC_194302"; exon_number "2"; lncRNA_name "TCONS_00306909";
Pg_scaffold0073	Novegene	lncRNA	1495078	1496298	.	+	.	gene_id "XLOC_006842"; transcript_id "XLOC_006842"; exon_number "2"; lncRNA_name "TCONS_00010777";
Pg_scaffold0073	Novegene	lncRNA	1491847	1494107	.	+	.	gene_id "Pg_S0073.24"; transcript_id "Pg_S0073.24"; exon_number "2"; lncRNA_name "TCONS_00010776";
Pg_scaffold1632	Novegene	lncRNA	229398	231079	.	+	.	gene_id "XLOC_097302"; transcript_id "XLOC_097302"; exon_number "2"; lncRNA_name "TCONS_00152338";
Pg_scaffold7899	Novegene	lncRNA	5648	5985	.	+	.	gene_id "XLOC_219677"; transcript_id "XLOC_219677"; exon_number "2"; lncRNA_name "TCONS_00346925";
Pg_scaffold8116	Novegene	lncRNA	3320	7205	.	+	.	gene_id "XLOC_220555"; transcript_id "XLOC_220555"; exon_number "2"; lncRNA_name "TCONS_00348243";
Pg_scaffold0880	Novegene	lncRNA	534755	538815	.	+	.	gene_id "XLOC_061464"; transcript_id "XLOC_061464"; exon_number "2"; lncRNA_name "TCONS_00096280";
Pg_scaffold8054	Novegene	lncRNA	32047	33540	.	-	.	gene_id "XLOC_220362"; transcript_id "XLOC_220362"; exon_number "2"; lncRNA_name "TCONS_00347961";
Pg_scaffold5351	Novegene	lncRNA	51430	55615	.	-	.	gene_id "XLOC_193633"; transcript_id "XLOC_193633"; exon_number "3"; lncRNA_name "TCONS_00305705";
Pg_scaffold4604	Novegene	lncRNA	2951	5204	.	-	.	gene_id "Pg_S4604.1"; transcript_id "Pg_S4604.1"; exon_number "2"; lncRNA_name "TCONS_00286086";
Pg_scaffold0123	Novegene	lncRNA	1285825	1287820	.	-	.	gene_id "XLOC_011602"; transcript_id "XLOC_011602"; exon_number "2"; lncRNA_name "TCONS_00018569";
Pg_scaffold2370	Novegene	lncRNA	395566	411665	.	-	.	gene_id "XLOC_124781"; transcript_id "XLOC_124781"; exon_number "2"; lncRNA_name "TCONS_00196544";
Pg_scaffold0057	Novegene	lncRNA	285664	291075	.	+	.	gene_id "Pg_S0057.1"; transcript_id "Pg_S0057.1"; exon_number "4"; lncRNA_name "TCONS_00008534";
Pg_scaffold1616	Novegene	lncRNA	547175	550788	.	-	.	gene_id "XLOC_096784"; transcript_id "XLOC_096784"; exon_number "4"; lncRNA_name "TCONS_00151454";
Pg_scaffold0612	Novegene	lncRNA	108446	109625	.	-	.	gene_id "XLOC_046271"; transcript_id "XLOC_046271"; exon_number "2"; lncRNA_name "TCONS_00072396";
Pg_scaffold3138	Novegene	lncRNA	112423	113904	.	+	.	gene_id "Pg_S3138.15"; transcript_id "Pg_S3138.15"; exon_number "2"; lncRNA_name "TCONS_00233660";
Pg_scaffold0649	Novegene	lncRNA	306445	309804	.	-	.	gene_id "Pg_S0649.21"; transcript_id "Pg_S0649.21"; exon_number "5"; lncRNA_name "TCONS_00075870";
Pg_scaffold1965	Novegene	lncRNA	130971	131709	.	-	.	gene_id "Pg_S1965.3"; transcript_id "Pg_S1965.3"; exon_number "2"; lncRNA_name "TCONS_00173685";
Pg_scaffold4767	Novegene	lncRNA	188235	190180	.	+	.	gene_id "XLOC_184254"; transcript_id "XLOC_184254"; exon_number "2"; lncRNA_name "TCONS_00290797";
Pg_scaffold4767	Novegene	lncRNA	188235	190180	.	+	.	gene_id "XLOC_184254"; transcript_id "XLOC_184254"; exon_number "3"; lncRNA_name "TCONS_00290796";
Pg_scaffold0019	Novegene	lncRNA	81167	85982	.	-	.	gene_id "XLOC_002089"; transcript_id "XLOC_002089"; exon_number "4"; lncRNA_name "TCONS_00003348";
Pg_scaffold0019	Novegene	lncRNA	81167	86004	.	-	.	gene_id "XLOC_002089"; transcript_id "XLOC_002089"; exon_number "4"; lncRNA_name "TCONS_00003349";
Pg_scaffold4767	Novegene	lncRNA	88367	88657	.	+	.	gene_id "XLOC_184251"; transcript_id "XLOC_184251"; exon_number "2"; lncRNA_name "TCONS_00290793";
Pg_scaffold7685	Novegene	lncRNA	9304	13111	.	+	.	gene_id "XLOC_218418"; transcript_id "XLOC_218418"; exon_number "2"; lncRNA_name "TCONS_00345034";
Pg_scaffold5942	Novegene	lncRNA	120980	122812	.	-	.	gene_id "XLOC_202340"; transcript_id "XLOC_202340"; exon_number "2"; lncRNA_name "TCONS_00319681";
Pg_scaffold0675	Novegene	lncRNA	766793	771477	.	-	.	gene_id "Pg_S0675.5"; transcript_id "Pg_S0675.5"; exon_number "6"; lncRNA_name "TCONS_00078095";
Pg_scaffold4767	Novegene	lncRNA	188327	190180	.	+	.	gene_id "XLOC_184254"; transcript_id "XLOC_184254"; exon_number "3"; lncRNA_name "TCONS_00290799";
Pg_scaffold4767	Novegene	lncRNA	188293	190180	.	+	.	gene_id "XLOC_184254"; transcript_id "XLOC_184254"; exon_number "3"; lncRNA_name "TCONS_00290798";
Pg_scaffold1627	Novegene	lncRNA	270139	271226	.	-	.	gene_id "Pg_S1627.12"; transcript_id "Pg_S1627.12"; exon_number "3"; lncRNA_name "TCONS_00152152";
Pg_scaffold5341	Novegene	lncRNA	55957	61330	.	+	.	gene_id "XLOC_193470"; transcript_id "XLOC_193470"; exon_number "3"; lncRNA_name "TCONS_00305458";
Pg_scaffold1550	Novegene	lncRNA	203552	223093	.	-	.	gene_id "XLOC_094077"; transcript_id "XLOC_094077"; exon_number "2"; lncRNA_name "TCONS_00147157";
Pg_scaffold7729	Novegene	lncRNA	43444	55711	.	+	.	gene_id "XLOC_218736"; transcript_id "XLOC_218736"; exon_number "2"; lncRNA_name "TCONS_00345525";
Pg_scaffold0227	Novegene	lncRNA	499423	550223	.	-	.	gene_id "Pg_S0227.33"; transcript_id "Pg_S0227.33"; exon_number "2"; lncRNA_name "TCONS_00031934";
Pg_scaffold5341	Novegene	lncRNA	55956	61330	.	+	.	gene_id "XLOC_193470"; transcript_id "XLOC_193470"; exon_number "3"; lncRNA_name "TCONS_00305457";
Pg_scaffold0227	Novegene	lncRNA	523331	529157	.	-	.	gene_id "Pg_S0227.33"; transcript_id "Pg_S0227.33"; exon_number "4"; lncRNA_name "TCONS_00031937";
Pg_scaffold0528	Novegene	lncRNA	9939	11870	.	-	.	gene_id "XLOC_041671"; transcript_id "XLOC_041671"; exon_number "3"; lncRNA_name "TCONS_00065170";
Pg_scaffold0476	Novegene	lncRNA	505970	524658	.	-	.	gene_id "XLOC_038541"; transcript_id "XLOC_038541"; exon_number "4"; lncRNA_name "TCONS_00060412";
Pg_scaffold5351	Novegene	lncRNA	51430	55616	.	-	.	gene_id "XLOC_193633"; transcript_id "XLOC_193633"; exon_number "2"; lncRNA_name "TCONS_00305707";
Pg_scaffold0671	Novegene	lncRNA	113845	115107	.	-	.	gene_id "XLOC_049655"; transcript_id "XLOC_049655"; exon_number "2"; lncRNA_name "TCONS_00077702";
Pg_scaffold1947	Novegene	lncRNA	262904	265184	.	-	.	gene_id "XLOC_109591"; transcript_id "XLOC_109591"; exon_number "2"; lncRNA_name "TCONS_00172194";
Pg_scaffold6613	Novegene	lncRNA	46741	50092	.	+	.	gene_id "XLOC_210175"; transcript_id "XLOC_210175"; exon_number "4"; lncRNA_name "TCONS_00332367";
Pg_scaffold6613	Novegene	lncRNA	46741	50092	.	+	.	gene_id "XLOC_210175"; transcript_id "XLOC_210175"; exon_number "3"; lncRNA_name "TCONS_00332366";
Pg_scaffold0671	Novegene	lncRNA	145235	148673	.	-	.	gene_id "Pg_S0671.6"; transcript_id "Pg_S0671.6"; exon_number "3"; lncRNA_name "TCONS_00077709";
Pg_scaffold4378	Novegene	lncRNA	133242	139928	.	-	.	gene_id "Pg_S4378.17"; transcript_id "Pg_S4378.17"; exon_number "2"; lncRNA_name "TCONS_00279237";
Pg_scaffold0205	Novegene	lncRNA	643549	644818	.	-	.	gene_id "XLOC_018254"; transcript_id "XLOC_018254"; exon_number "2"; lncRNA_name "TCONS_00029099";
Pg_scaffold0233	Novegene	lncRNA	560499	563596	.	-	.	gene_id "XLOC_020695"; transcript_id "XLOC_020695"; exon_number "2"; lncRNA_name "TCONS_00032913";
Pg_scaffold4186	Novegene	lncRNA	122424	149794	.	-	.	gene_id "XLOC_173246"; transcript_id "XLOC_173246"; exon_number "12"; lncRNA_name "TCONS_00273351";
Pg_scaffold1358	Novegene	lncRNA	406499	407581	.	-	.	gene_id "Pg_S1358.30"; transcript_id "Pg_S1358.30"; exon_number "2"; lncRNA_name "TCONS_00133804";
Pg_scaffold7729	Novegene	lncRNA	31866	38625	.	-	.	gene_id "XLOC_218740"; transcript_id "XLOC_218740"; exon_number "2"; lncRNA_name "TCONS_00345530";
Pg_scaffold7069	Novegene	lncRNA	36811	37578	.	-	.	gene_id "Pg_S7069.5"; transcript_id "Pg_S7069.5"; exon_number "2"; lncRNA_name "TCONS_00338495";
Pg_scaffold1399	Novegene	lncRNA	403123	407851	.	+	.	gene_id "Pg_S1399.5"; transcript_id "Pg_S1399.5"; exon_number "5"; lncRNA_name "TCONS_00136299";
Pg_scaffold0524	Novegene	lncRNA	888777	889924	.	-	.	gene_id "XLOC_041453"; transcript_id "XLOC_041453"; exon_number "2"; lncRNA_name "TCONS_00064881";
Pg_scaffold1948	Novegene	lncRNA	1064	1397	.	+	.	gene_id "XLOC_109608"; transcript_id "XLOC_109608"; exon_number "2"; lncRNA_name "TCONS_00172222";
Pg_scaffold4743	Novegene	lncRNA	78045	78849	.	+	.	gene_id "Pg_S4743.3"; transcript_id "Pg_S4743.3"; exon_number "2"; lncRNA_name "TCONS_00290243";
Pg_scaffold4129	Novegene	lncRNA	8901	17543	.	+	.	gene_id "XLOC_171801"; transcript_id "XLOC_171801"; exon_number "2"; lncRNA_name "TCONS_00270992";
Pg_scaffold0036	Novegene	lncRNA	938158	944434	.	-	.	gene_id "XLOC_003533"; transcript_id "XLOC_003533"; exon_number "2"; lncRNA_name "TCONS_00005626";
Pg_scaffold0514	Novegene	lncRNA	288918	291678	.	+	.	gene_id "XLOC_040669"; transcript_id "XLOC_040669"; exon_number "2"; lncRNA_name "TCONS_00063683";
Pg_scaffold4346	Novegene	lncRNA	70840	73238	.	+	.	gene_id "XLOC_176291"; transcript_id "XLOC_176291"; exon_number "4"; lncRNA_name "TCONS_00278276";
Pg_scaffold0514	Novegene	lncRNA	488565	489464	.	+	.	gene_id "Pg_S0514.2"; transcript_id "Pg_S0514.2"; exon_number "3"; lncRNA_name "TCONS_00063687";
Pg_scaffold0200	Novegene	lncRNA	46516	47759	.	+	.	gene_id "Pg_S0200.5"; transcript_id "Pg_S0200.5"; exon_number "3"; lncRNA_name "TCONS_00028324";
Pg_scaffold8173	Novegene	lncRNA	30772	36329	.	-	.	gene_id "Pg_S8173.4"; transcript_id "Pg_S8173.4"; exon_number "3"; lncRNA_name "TCONS_00348657";
Pg_scaffold0802	Novegene	lncRNA	603986	611024	.	-	.	gene_id "XLOC_057393"; transcript_id "XLOC_057393"; exon_number "2"; lncRNA_name "TCONS_00089749";
Pg_scaffold2078	Novegene	lncRNA	20036	29855	.	-	.	gene_id "Pg_S2078.2"; transcript_id "Pg_S2078.2"; exon_number "2"; lncRNA_name "TCONS_00180989";
Pg_scaffold6315	Novegene	lncRNA	21256	24398	.	+	.	gene_id "XLOC_206966"; transcript_id "XLOC_206966"; exon_number "2"; lncRNA_name "TCONS_00327125";
Pg_scaffold4045	Novegene	lncRNA	198062	199384	.	-	.	gene_id "XLOC_170152"; transcript_id "XLOC_170152"; exon_number "2"; lncRNA_name "TCONS_00268516";
Pg_scaffold6330	Novegene	lncRNA	91512	95147	.	+	.	gene_id "XLOC_207216"; transcript_id "XLOC_207216"; exon_number "2"; lncRNA_name "TCONS_00327506";
Pg_scaffold4347	Novegene	lncRNA	162908	172117	.	-	.	gene_id "Pg_S4347.1"; transcript_id "Pg_S4347.1"; exon_number "9"; lncRNA_name "TCONS_00278320";
Pg_scaffold1094	Novegene	lncRNA	302644	306939	.	+	.	gene_id "Pg_S1094.2"; transcript_id "Pg_S1094.2"; exon_number "4"; lncRNA_name "TCONS_00114650";
Pg_scaffold1090	Novegene	lncRNA	304049	308821	.	+	.	gene_id "XLOC_073025"; transcript_id "XLOC_073025"; exon_number "8"; lncRNA_name "TCONS_00114381";
Pg_scaffold1090	Novegene	lncRNA	304049	308821	.	+	.	gene_id "XLOC_073025"; transcript_id "XLOC_073025"; exon_number "8"; lncRNA_name "TCONS_00114380";
Pg_scaffold1637	Novegene	lncRNA	195654	196886	.	+	.	gene_id "Pg_S1637.16"; transcript_id "Pg_S1637.16"; exon_number "2"; lncRNA_name "TCONS_00152654";
Pg_scaffold1090	Novegene	lncRNA	306168	308201	.	+	.	gene_id "XLOC_073025"; transcript_id "XLOC_073025"; exon_number "3"; lncRNA_name "TCONS_00114382";
Pg_scaffold0773	Novegene	lncRNA	159328	161631	.	-	.	gene_id "XLOC_055883"; transcript_id "XLOC_055883"; exon_number "3"; lncRNA_name "TCONS_00087359";
Pg_scaffold1775	Novegene	lncRNA	89482	93992	.	-	.	gene_id "XLOC_103509"; transcript_id "XLOC_103509"; exon_number "5"; lncRNA_name "TCONS_00162104";
Pg_scaffold0786	Novegene	lncRNA	370743	371497	.	-	.	gene_id "XLOC_056801"; transcript_id "XLOC_056801"; exon_number "2"; lncRNA_name "TCONS_00088835";
Pg_scaffold0406	Novegene	lncRNA	857423	858577	.	-	.	gene_id "XLOC_033588"; transcript_id "XLOC_033588"; exon_number "2"; lncRNA_name "TCONS_00052899";
Pg_scaffold0893	Novegene	lncRNA	479033	483385	.	-	.	gene_id "Pg_S0893.5"; transcript_id "Pg_S0893.5"; exon_number "2"; lncRNA_name "TCONS_00097458";
Pg_scaffold3712	Novegene	lncRNA	194645	195254	.	-	.	gene_id "XLOC_162863"; transcript_id "XLOC_162863"; exon_number "2"; lncRNA_name "TCONS_00256504";
Pg_scaffold7171	Novegene	lncRNA	10842	11658	.	-	.	gene_id "Pg_S7171.1"; transcript_id "Pg_S7171.1"; exon_number "2"; lncRNA_name "TCONS_00339829";
Pg_scaffold6468	Novegene	lncRNA	36174	39584	.	-	.	gene_id "XLOC_208634"; transcript_id "XLOC_208634"; exon_number "2"; lncRNA_name "TCONS_00329806";
Pg_scaffold0930	Novegene	lncRNA	706883	711284	.	+	.	gene_id "Pg_S0930.32"; transcript_id "Pg_S0930.32"; exon_number "3"; lncRNA_name "TCONS_00101695";
Pg_scaffold7053	Novegene	lncRNA	21910	24667	.	-	.	gene_id "XLOC_213963"; transcript_id "XLOC_213963"; exon_number "2"; lncRNA_name "TCONS_00338191";
Pg_scaffold0930	Novegene	lncRNA	715950	717113	.	+	.	gene_id "XLOC_064819"; transcript_id "XLOC_064819"; exon_number "2"; lncRNA_name "TCONS_00101697";
Pg_scaffold7053	Novegene	lncRNA	21910	24681	.	-	.	gene_id "XLOC_213963"; transcript_id "XLOC_213963"; exon_number "2"; lncRNA_name "TCONS_00338193";
Pg_scaffold7053	Novegene	lncRNA	21910	24681	.	-	.	gene_id "XLOC_213963"; transcript_id "XLOC_213963"; exon_number "3"; lncRNA_name "TCONS_00338194";
Pg_scaffold0414	Novegene	lncRNA	958788	960582	.	+	.	gene_id "XLOC_034144"; transcript_id "XLOC_034144"; exon_number "2"; lncRNA_name "TCONS_00053764";
Pg_scaffold2321	Novegene	lncRNA	125238	128445	.	-	.	gene_id "XLOC_123238"; transcript_id "XLOC_123238"; exon_number "2"; lncRNA_name "TCONS_00194147";
Pg_scaffold7134	Novegene	lncRNA	33090	45046	.	+	.	gene_id "XLOC_214722"; transcript_id "XLOC_214722"; exon_number "2"; lncRNA_name "TCONS_00339392";
Pg_scaffold5573	Novegene	lncRNA	136150	138818	.	-	.	gene_id "XLOC_197123"; transcript_id "XLOC_197123"; exon_number "2"; lncRNA_name "TCONS_00311459";
Pg_scaffold2066	Novegene	lncRNA	7546	10972	.	+	.	gene_id "XLOC_114461"; transcript_id "XLOC_114461"; exon_number "2"; lncRNA_name "TCONS_00180184";
Pg_scaffold0314	Novegene	lncRNA	358399	365076	.	+	.	gene_id "XLOC_027047"; transcript_id "XLOC_027047"; exon_number "2"; lncRNA_name "TCONS_00042858";
Pg_scaffold2940	Novegene	lncRNA	291390	295748	.	+	.	gene_id "Pg_S2940.11"; transcript_id "Pg_S2940.11"; exon_number "3"; lncRNA_name "TCONS_00223963";
Pg_scaffold2473	Novegene	lncRNA	174266	177010	.	+	.	gene_id "XLOC_128271"; transcript_id "XLOC_128271"; exon_number "2"; lncRNA_name "TCONS_00202232";
Pg_scaffold3597	Novegene	lncRNA	180930	221568	.	+	.	gene_id "Pg_S3597.7"; transcript_id "Pg_S3597.7"; exon_number "3"; lncRNA_name "TCONS_00251859";
Pg_scaffold2759	Novegene	lncRNA	114976	115515	.	-	.	gene_id "Pg_S2759.1"; transcript_id "Pg_S2759.1"; exon_number "2"; lncRNA_name "TCONS_00215924";
Pg_scaffold9019	Novegene	lncRNA	5511	10874	.	+	.	gene_id "XLOC_223426"; transcript_id "XLOC_223426"; exon_number "2"; lncRNA_name "TCONS_00352508";
Pg_scaffold4216	Novegene	lncRNA	13435	14138	.	-	.	gene_id "XLOC_173779"; transcript_id "XLOC_173779"; exon_number "2"; lncRNA_name "TCONS_00274298";
Pg_scaffold1661	Novegene	lncRNA	479272	480492	.	+	.	gene_id "XLOC_098676"; transcript_id "XLOC_098676"; exon_number "2"; lncRNA_name "TCONS_00154412";
Pg_scaffold1563	Novegene	lncRNA	233168	238849	.	+	.	gene_id "Pg_S1563.18"; transcript_id "Pg_S1563.18"; exon_number "2"; lncRNA_name "TCONS_00148137";
Pg_scaffold5861	Novegene	lncRNA	5414	7596	.	+	.	gene_id "Pg_S5861.1"; transcript_id "Pg_S5861.1"; exon_number "2"; lncRNA_name "TCONS_00317591";
Pg_scaffold1661	Novegene	lncRNA	26643	27653	.	-	.	gene_id "XLOC_098680"; transcript_id "XLOC_098680"; exon_number "2"; lncRNA_name "TCONS_00154416";
Pg_scaffold0192	Novegene	lncRNA	179667	183962	.	+	.	gene_id "XLOC_017238"; transcript_id "XLOC_017238"; exon_number "6"; lncRNA_name "TCONS_00027476";
Pg_scaffold1831	Novegene	lncRNA	412322	486752	.	-	.	gene_id "Pg_S1831.9"; transcript_id "Pg_S1831.9"; exon_number "2"; lncRNA_name "TCONS_00164806";
Pg_scaffold2213	Novegene	lncRNA	141087	141523	.	+	.	gene_id "XLOC_119540"; transcript_id "XLOC_119540"; exon_number "2"; lncRNA_name "TCONS_00188378";
Pg_scaffold2400	Novegene	lncRNA	354417	357494	.	-	.	gene_id "XLOC_125812"; transcript_id "XLOC_125812"; exon_number "2"; lncRNA_name "TCONS_00198321";
Pg_scaffold2400	Novegene	lncRNA	354417	357494	.	-	.	gene_id "XLOC_125812"; transcript_id "XLOC_125812"; exon_number "4"; lncRNA_name "TCONS_00198320";
Pg_scaffold2335	Novegene	lncRNA	398986	413269	.	-	.	gene_id "XLOC_123815"; transcript_id "XLOC_123815"; exon_number "2"; lncRNA_name "TCONS_00195098";
Pg_scaffold0643	Novegene	lncRNA	593978	595259	.	+	.	gene_id "Pg_S0643.4"; transcript_id "Pg_S0643.4"; exon_number "2"; lncRNA_name "TCONS_00075417";
Pg_scaffold0281	Novegene	lncRNA	169627	170117	.	+	.	gene_id "XLOC_024651"; transcript_id "XLOC_024651"; exon_number "3"; lncRNA_name "TCONS_00039199";
Pg_scaffold2335	Novegene	lncRNA	238043	239540	.	-	.	gene_id "XLOC_123814"; transcript_id "XLOC_123814"; exon_number "2"; lncRNA_name "TCONS_00195097";
Pg_scaffold1255	Novegene	lncRNA	291132	291562	.	+	.	gene_id "XLOC_080273"; transcript_id "XLOC_080273"; exon_number "2"; lncRNA_name "TCONS_00125647";
Pg_scaffold0008	Novegene	lncRNA	1355938	1356543	.	+	.	gene_id "XLOC_000822"; transcript_id "XLOC_000822"; exon_number "2"; lncRNA_name "TCONS_00001263";
Pg_scaffold0008	Novegene	lncRNA	1354761	1356543	.	+	.	gene_id "XLOC_000822"; transcript_id "XLOC_000822"; exon_number "3"; lncRNA_name "TCONS_00001261";
Pg_scaffold1348	Novegene	lncRNA	355028	357070	.	-	.	gene_id "XLOC_085042"; transcript_id "XLOC_085042"; exon_number "4"; lncRNA_name "TCONS_00132998";
Pg_scaffold4775	Novegene	lncRNA	131557	137359	.	+	.	gene_id "XLOC_184413"; transcript_id "XLOC_184413"; exon_number "2"; lncRNA_name "TCONS_00291049";
Pg_scaffold1297	Novegene	lncRNA	463467	470304	.	-	.	gene_id "Pg_S1297.3"; transcript_id "Pg_S1297.3"; exon_number "2"; lncRNA_name "TCONS_00128753";
Pg_scaffold4014	Novegene	lncRNA	135053	136508	.	+	.	gene_id "XLOC_169445"; transcript_id "XLOC_169445"; exon_number "2"; lncRNA_name "TCONS_00267318";
Pg_scaffold1348	Novegene	lncRNA	355028	357009	.	-	.	gene_id "XLOC_085042"; transcript_id "XLOC_085042"; exon_number "4"; lncRNA_name "TCONS_00132996";
Pg_scaffold3248	Novegene	lncRNA	190744	192661	.	-	.	gene_id "Pg_S3248.4"; transcript_id "Pg_S3248.4"; exon_number "2"; lncRNA_name "TCONS_00237494";
Pg_scaffold7287	Novegene	lncRNA	57331	61627	.	-	.	gene_id "XLOC_215923"; transcript_id "XLOC_215923"; exon_number "4"; lncRNA_name "TCONS_00341177";
Pg_scaffold4915	Novegene	lncRNA	11576	12128	.	-	.	gene_id "XLOC_186923"; transcript_id "XLOC_186923"; exon_number "2"; lncRNA_name "TCONS_00295015";
Pg_scaffold1992	Novegene	lncRNA	123346	124642	.	-	.	gene_id "Pg_S1992.3"; transcript_id "Pg_S1992.3"; exon_number "2"; lncRNA_name "TCONS_00175238";
Pg_scaffold0061	Novegene	lncRNA	1255178	1258679	.	-	.	gene_id "Pg_S0061.47"; transcript_id "Pg_S0061.47"; exon_number "2"; lncRNA_name "TCONS_00009282";
Pg_scaffold3108	Novegene	lncRNA	275329	276897	.	+	.	gene_id "XLOC_147648"; transcript_id "XLOC_147648"; exon_number "2"; lncRNA_name "TCONS_00232320";
Pg_scaffold1992	Novegene	lncRNA	123326	127366	.	+	.	gene_id "Pg_S1992.3"; transcript_id "Pg_S1992.3"; exon_number "4"; lncRNA_name "TCONS_00175232";
Pg_scaffold3356	Novegene	lncRNA	153102	156379	.	+	.	gene_id "XLOC_153979"; transcript_id "XLOC_153979"; exon_number "5"; lncRNA_name "TCONS_00242201";
Pg_scaffold8364	Novegene	lncRNA	31250	36075	.	+	.	gene_id "XLOC_221573"; transcript_id "XLOC_221573"; exon_number "5"; lncRNA_name "TCONS_00349832";
Pg_scaffold4374	Novegene	lncRNA	65615	68020	.	-	.	gene_id "Pg_S4374.3"; transcript_id "Pg_S4374.3"; exon_number "4"; lncRNA_name "TCONS_00279000";
Pg_scaffold8364	Novegene	lncRNA	31250	36075	.	+	.	gene_id "XLOC_221573"; transcript_id "XLOC_221573"; exon_number "4"; lncRNA_name "TCONS_00349830";
Pg_scaffold4374	Novegene	lncRNA	98699	106119	.	-	.	gene_id "Pg_S4374.7"; transcript_id "Pg_S4374.7"; exon_number "2"; lncRNA_name "TCONS_00279007";
Pg_scaffold7624	Novegene	lncRNA	36856	50990	.	+	.	gene_id "XLOC_218118"; transcript_id "XLOC_218118"; exon_number "2"; lncRNA_name "TCONS_00344559";
Pg_scaffold2078	Novegene	lncRNA	20903	29850	.	-	.	gene_id "Pg_S2078.2"; transcript_id "Pg_S2078.2"; exon_number "2"; lncRNA_name "TCONS_00180995";
Pg_scaffold0585	Novegene	lncRNA	590272	591627	.	-	.	gene_id "XLOC_044837"; transcript_id "XLOC_044837"; exon_number "3"; lncRNA_name "TCONS_00070165";
Pg_scaffold0585	Novegene	lncRNA	599055	600180	.	-	.	gene_id "XLOC_044838"; transcript_id "XLOC_044838"; exon_number "4"; lncRNA_name "TCONS_00070166";
Pg_scaffold0585	Novegene	lncRNA	158719	161031	.	-	.	gene_id "Pg_S0585.1"; transcript_id "Pg_S0585.1"; exon_number "3"; lncRNA_name "TCONS_00070160";
Pg_scaffold5954	Novegene	lncRNA	95417	97551	.	+	.	gene_id "XLOC_202553"; transcript_id "XLOC_202553"; exon_number "3"; lncRNA_name "TCONS_00320034";
Pg_scaffold6837	Novegene	lncRNA	22178	32347	.	-	.	gene_id "Pg_S6837.1"; transcript_id "Pg_S6837.1"; exon_number "2"; lncRNA_name "TCONS_00335510";
Pg_scaffold0503	Novegene	lncRNA	570862	571801	.	+	.	gene_id "Pg_S0503.8"; transcript_id "Pg_S0503.8"; exon_number "2"; lncRNA_name "TCONS_00062902";
Pg_scaffold0753	Novegene	lncRNA	39478	42239	.	-	.	gene_id "XLOC_054462"; transcript_id "XLOC_054462"; exon_number "2"; lncRNA_name "TCONS_00085072";
Pg_scaffold3811	Novegene	lncRNA	239486	241628	.	+	.	gene_id "Pg_S3811.2"; transcript_id "Pg_S3811.2"; exon_number "3"; lncRNA_name "TCONS_00260875";
Pg_scaffold1862	Novegene	lncRNA	470431	472665	.	-	.	gene_id "Pg_S1862.15"; transcript_id "Pg_S1862.15"; exon_number "2"; lncRNA_name "TCONS_00166898";
Pg_scaffold0277	Novegene	lncRNA	908012	908532	.	+	.	gene_id "Pg_S0277.48"; transcript_id "Pg_S0277.48"; exon_number "3"; lncRNA_name "TCONS_00038661";
Pg_scaffold4947	Novegene	lncRNA	151137	153237	.	+	.	gene_id "XLOC_187543"; transcript_id "XLOC_187543"; exon_number "2"; lncRNA_name "TCONS_00295989";
Pg_scaffold0856	Novegene	lncRNA	188043	190121	.	-	.	gene_id "Pg_S0856.13"; transcript_id "Pg_S0856.13"; exon_number "2"; lncRNA_name "TCONS_00094283";
Pg_scaffold2915	Novegene	lncRNA	161367	163294	.	+	.	gene_id "XLOC_141399"; transcript_id "XLOC_141399"; exon_number "2"; lncRNA_name "TCONS_00222523";
Pg_scaffold1437	Novegene	lncRNA	50149	53636	.	-	.	gene_id "XLOC_089095"; transcript_id "XLOC_089095"; exon_number "2"; lncRNA_name "TCONS_00139245";
Pg_scaffold1877	Novegene	lncRNA	68089	72301	.	-	.	gene_id "XLOC_106932"; transcript_id "XLOC_106932"; exon_number "2"; lncRNA_name "TCONS_00167760";
Pg_scaffold4135	Novegene	lncRNA	74641	75659	.	+	.	gene_id "XLOC_171950"; transcript_id "XLOC_171950"; exon_number "2"; lncRNA_name "TCONS_00271248";
Pg_scaffold1877	Novegene	lncRNA	308125	446511	.	-	.	gene_id "Pg_S1877.4"; transcript_id "Pg_S1877.4"; exon_number "2"; lncRNA_name "TCONS_00167767";
Pg_scaffold1877	Novegene	lncRNA	308125	446511	.	-	.	gene_id "Pg_S1877.4"; transcript_id "Pg_S1877.4"; exon_number "2"; lncRNA_name "TCONS_00167766";
Pg_scaffold1877	Novegene	lncRNA	348189	352850	.	-	.	gene_id "XLOC_106942"; transcript_id "XLOC_106942"; exon_number "4"; lncRNA_name "TCONS_00167769";
Pg_scaffold4014	Novegene	lncRNA	135045	146813	.	+	.	gene_id "XLOC_169445"; transcript_id "XLOC_169445"; exon_number "3"; lncRNA_name "TCONS_00267315";
Pg_scaffold2382	Novegene	lncRNA	319176	321578	.	+	.	gene_id "XLOC_125141"; transcript_id "XLOC_125141"; exon_number "2"; lncRNA_name "TCONS_00197199";
Pg_scaffold0938	Novegene	lncRNA	235745	236861	.	-	.	gene_id "XLOC_065231"; transcript_id "XLOC_065231"; exon_number "2"; lncRNA_name "TCONS_00102342";
Pg_scaffold2665	Novegene	lncRNA	229034	231720	.	+	.	gene_id "XLOC_134044"; transcript_id "XLOC_134044"; exon_number "4"; lncRNA_name "TCONS_00211274";
Pg_scaffold2871	Novegene	lncRNA	136828	137849	.	+	.	gene_id "XLOC_140148"; transcript_id "XLOC_140148"; exon_number "2"; lncRNA_name "TCONS_00220673";
Pg_scaffold0638	Novegene	lncRNA	655189	663261	.	+	.	gene_id "XLOC_047944"; transcript_id "XLOC_047944"; exon_number "2"; lncRNA_name "TCONS_00074936";
Pg_scaffold5843	Novegene	lncRNA	95677	99267	.	-	.	gene_id "Pg_S5843.9"; transcript_id "Pg_S5843.9"; exon_number "2"; lncRNA_name "TCONS_00317103";
Pg_scaffold0450	Novegene	lncRNA	581717	586366	.	+	.	gene_id "XLOC_036957"; transcript_id "XLOC_036957"; exon_number "2"; lncRNA_name "TCONS_00058005";
Pg_scaffold0450	Novegene	lncRNA	581717	586366	.	+	.	gene_id "XLOC_036957"; transcript_id "XLOC_036957"; exon_number "2"; lncRNA_name "TCONS_00058004";
Pg_scaffold0450	Novegene	lncRNA	581874	588048	.	+	.	gene_id "XLOC_036957"; transcript_id "XLOC_036957"; exon_number "2"; lncRNA_name "TCONS_00058006";
Pg_scaffold1754	Novegene	lncRNA	67733	72645	.	-	.	gene_id "XLOC_102629"; transcript_id "XLOC_102629"; exon_number "5"; lncRNA_name "TCONS_00160725";
Pg_scaffold4672	Novegene	lncRNA	191964	193019	.	+	.	gene_id "XLOC_182739"; transcript_id "XLOC_182739"; exon_number "3"; lncRNA_name "TCONS_00288369";
Pg_scaffold0399	Novegene	lncRNA	244871	246741	.	-	.	gene_id "Pg_S0399.21"; transcript_id "Pg_S0399.21"; exon_number "2"; lncRNA_name "TCONS_00051728";
Pg_scaffold1120	Novegene	lncRNA	31736	88863	.	-	.	gene_id "XLOC_074415"; transcript_id "XLOC_074415"; exon_number "2"; lncRNA_name "TCONS_00116710";
Pg_scaffold1381	Novegene	lncRNA	190707	195220	.	+	.	gene_id "XLOC_086504"; transcript_id "XLOC_086504"; exon_number "4"; lncRNA_name "TCONS_00135176";
Pg_scaffold0960	Novegene	lncRNA	453153	463255	.	-	.	gene_id "XLOC_066108"; transcript_id "XLOC_066108"; exon_number "4"; lncRNA_name "TCONS_00103699";
Pg_scaffold0804	Novegene	lncRNA	403710	405855	.	-	.	gene_id "XLOC_057573"; transcript_id "XLOC_057573"; exon_number "2"; lncRNA_name "TCONS_00090051";
Pg_scaffold0960	Novegene	lncRNA	453153	463253	.	-	.	gene_id "XLOC_066108"; transcript_id "XLOC_066108"; exon_number "4"; lncRNA_name "TCONS_00103697";
Pg_scaffold0960	Novegene	lncRNA	453153	463253	.	-	.	gene_id "XLOC_066108"; transcript_id "XLOC_066108"; exon_number "3"; lncRNA_name "TCONS_00103696";
Pg_scaffold0960	Novegene	lncRNA	453153	463253	.	-	.	gene_id "XLOC_066108"; transcript_id "XLOC_066108"; exon_number "4"; lncRNA_name "TCONS_00103695";
Pg_scaffold0960	Novegene	lncRNA	453153	463252	.	-	.	gene_id "XLOC_066108"; transcript_id "XLOC_066108"; exon_number "4"; lncRNA_name "TCONS_00103694";
Pg_scaffold0960	Novegene	lncRNA	453153	463252	.	-	.	gene_id "XLOC_066108"; transcript_id "XLOC_066108"; exon_number "4"; lncRNA_name "TCONS_00103693";
Pg_scaffold0960	Novegene	lncRNA	453153	463221	.	-	.	gene_id "XLOC_066108"; transcript_id "XLOC_066108"; exon_number "4"; lncRNA_name "TCONS_00103692";
Pg_scaffold0960	Novegene	lncRNA	453153	463221	.	-	.	gene_id "XLOC_066108"; transcript_id "XLOC_066108"; exon_number "3"; lncRNA_name "TCONS_00103691";
Pg_scaffold0960	Novegene	lncRNA	453153	463191	.	-	.	gene_id "XLOC_066108"; transcript_id "XLOC_066108"; exon_number "5"; lncRNA_name "TCONS_00103690";
Pg_scaffold2599	Novegene	lncRNA	59556	61730	.	+	.	gene_id "XLOC_132163"; transcript_id "XLOC_132163"; exon_number "2"; lncRNA_name "TCONS_00208377";
Pg_scaffold2599	Novegene	lncRNA	54516	58266	.	+	.	gene_id "XLOC_132163"; transcript_id "XLOC_132163"; exon_number "2"; lncRNA_name "TCONS_00208370";
Pg_scaffold2599	Novegene	lncRNA	54516	61730	.	+	.	gene_id "XLOC_132163"; transcript_id "XLOC_132163"; exon_number "4"; lncRNA_name "TCONS_00208371";
Pg_scaffold0107	Novegene	lncRNA	380555	383616	.	+	.	gene_id "XLOC_010026"; transcript_id "XLOC_010026"; exon_number "5"; lncRNA_name "TCONS_00015938";
Pg_scaffold0107	Novegene	lncRNA	380555	383616	.	+	.	gene_id "XLOC_010026"; transcript_id "XLOC_010026"; exon_number "3"; lncRNA_name "TCONS_00015939";
Pg_scaffold0107	Novegene	lncRNA	380555	383616	.	+	.	gene_id "XLOC_010026"; transcript_id "XLOC_010026"; exon_number "5"; lncRNA_name "TCONS_00015937";
Pg_scaffold0753	Novegene	lncRNA	811612	813982	.	-	.	gene_id "XLOC_054553"; transcript_id "XLOC_054553"; exon_number "3"; lncRNA_name "TCONS_00085219";
Pg_scaffold2599	Novegene	lncRNA	59556	61730	.	+	.	gene_id "XLOC_132163"; transcript_id "XLOC_132163"; exon_number "2"; lncRNA_name "TCONS_00208378";
Pg_scaffold2599	Novegene	lncRNA	59556	61730	.	+	.	gene_id "XLOC_132163"; transcript_id "XLOC_132163"; exon_number "3"; lncRNA_name "TCONS_00208379";
Pg_scaffold0745	Novegene	lncRNA	120681	123087	.	+	.	gene_id "Pg_S0745.40"; transcript_id "Pg_S0745.40"; exon_number "3"; lncRNA_name "TCONS_00084031";
Pg_scaffold4586	Novegene	lncRNA	146183	147933	.	-	.	gene_id "Pg_S4586.10"; transcript_id "Pg_S4586.10"; exon_number "3"; lncRNA_name "TCONS_00285452";
Pg_scaffold2098	Novegene	lncRNA	206277	206799	.	-	.	gene_id "Pg_S2098.3"; transcript_id "Pg_S2098.3"; exon_number "2"; lncRNA_name "TCONS_00182129";
Pg_scaffold0745	Novegene	lncRNA	138370	139736	.	+	.	gene_id "XLOC_053804"; transcript_id "XLOC_053804"; exon_number "3"; lncRNA_name "TCONS_00084035";
Pg_scaffold2661	Novegene	lncRNA	366455	368957	.	+	.	gene_id "Pg_S2661.8"; transcript_id "Pg_S2661.8"; exon_number "2"; lncRNA_name "TCONS_00211131";
Pg_scaffold0465	Novegene	lncRNA	201972	206286	.	-	.	gene_id "Pg_S0465.7"; transcript_id "Pg_S0465.7"; exon_number "4"; lncRNA_name "TCONS_00059212";
Pg_scaffold0745	Novegene	lncRNA	174936	180555	.	+	.	gene_id "XLOC_053806"; transcript_id "XLOC_053806"; exon_number "3"; lncRNA_name "TCONS_00084039";
Pg_scaffold2274	Novegene	lncRNA	211436	213429	.	-	.	gene_id "XLOC_121518"; transcript_id "XLOC_121518"; exon_number "2"; lncRNA_name "TCONS_00191473";
Pg_scaffold2661	Novegene	lncRNA	341190	341823	.	-	.	gene_id "XLOC_133919"; transcript_id "XLOC_133919"; exon_number "2"; lncRNA_name "TCONS_00211139";
Pg_scaffold1552	Novegene	lncRNA	308582	312305	.	-	.	gene_id "XLOC_094248"; transcript_id "XLOC_094248"; exon_number "4"; lncRNA_name "TCONS_00147450";
Pg_scaffold6734	Novegene	lncRNA	68208	71300	.	+	.	gene_id "XLOC_211327"; transcript_id "XLOC_211327"; exon_number "4"; lncRNA_name "TCONS_00334147";
Pg_scaffold1305	Novegene	lncRNA	386529	389558	.	+	.	gene_id "Pg_S1305.26"; transcript_id "Pg_S1305.26"; exon_number "4"; lncRNA_name "TCONS_00129480";
Pg_scaffold2646	Novegene	lncRNA	105368	110571	.	-	.	gene_id "XLOC_133510"; transcript_id "XLOC_133510"; exon_number "2"; lncRNA_name "TCONS_00210520";
Pg_scaffold2526	Novegene	lncRNA	389912	398593	.	-	.	gene_id "XLOC_129926"; transcript_id "XLOC_129926"; exon_number "4"; lncRNA_name "TCONS_00204809";
Pg_scaffold4834	Novegene	lncRNA	160390	166121	.	+	.	gene_id "Pg_S4834.1"; transcript_id "Pg_S4834.1"; exon_number "3"; lncRNA_name "TCONS_00292531";
Pg_scaffold2647	Novegene	lncRNA	65976	84599	.	+	.	gene_id "XLOC_133524"; transcript_id "XLOC_133524"; exon_number "2"; lncRNA_name "TCONS_00210529";
Pg_scaffold1361	Novegene	lncRNA	582341	588258	.	+	.	gene_id "XLOC_085701"; transcript_id "XLOC_085701"; exon_number "2"; lncRNA_name "TCONS_00133986";
Pg_scaffold8650	Novegene	lncRNA	9609	11645	.	+	.	gene_id "XLOC_222519"; transcript_id "XLOC_222519"; exon_number "5"; lncRNA_name "TCONS_00351170";
Pg_scaffold3771	Novegene	lncRNA	149506	150379	.	-	.	gene_id "XLOC_164582"; transcript_id "XLOC_164582"; exon_number "2"; lncRNA_name "TCONS_00259369";
Pg_scaffold2898	Novegene	lncRNA	166316	167668	.	+	.	gene_id "Pg_S2898.17"; transcript_id "Pg_S2898.17"; exon_number "2"; lncRNA_name "TCONS_00221844";
Pg_scaffold2049	Novegene	lncRNA	452241	453379	.	+	.	gene_id "XLOC_113757"; transcript_id "XLOC_113757"; exon_number "2"; lncRNA_name "TCONS_00179028";
Pg_scaffold6913	Novegene	lncRNA	76899	79477	.	+	.	gene_id "XLOC_212843"; transcript_id "XLOC_212843"; exon_number "2"; lncRNA_name "TCONS_00336445";
Pg_scaffold2898	Novegene	lncRNA	162837	163167	.	+	.	gene_id "XLOC_140944"; transcript_id "XLOC_140944"; exon_number "2"; lncRNA_name "TCONS_00221843";
Pg_scaffold2049	Novegene	lncRNA	449679	451042	.	+	.	gene_id "XLOC_113756"; transcript_id "XLOC_113756"; exon_number "3"; lncRNA_name "TCONS_00179027";
Pg_scaffold1502	Novegene	lncRNA	91797	100748	.	-	.	gene_id "Pg_S1502.2"; transcript_id "Pg_S1502.2"; exon_number "3"; lncRNA_name "TCONS_00144167";
Pg_scaffold0607	Novegene	lncRNA	10017	27124	.	-	.	gene_id "XLOC_046055"; transcript_id "XLOC_046055"; exon_number "2"; lncRNA_name "TCONS_00072001";
Pg_scaffold2228	Novegene	lncRNA	306265	308089	.	-	.	gene_id "XLOC_120048"; transcript_id "XLOC_120048"; exon_number "3"; lncRNA_name "TCONS_00189131";
Pg_scaffold2143	Novegene	lncRNA	242662	246511	.	-	.	gene_id "Pg_S2143.14"; transcript_id "Pg_S2143.14"; exon_number "3"; lncRNA_name "TCONS_00184669";
Pg_scaffold0098	Novegene	lncRNA	1180058	1184174	.	-	.	gene_id "XLOC_009264"; transcript_id "XLOC_009264"; exon_number "6"; lncRNA_name "TCONS_00014687";
Pg_scaffold0098	Novegene	lncRNA	1180058	1184174	.	-	.	gene_id "XLOC_009264"; transcript_id "XLOC_009264"; exon_number "3"; lncRNA_name "TCONS_00014686";
Pg_scaffold5040	Novegene	lncRNA	87169	103609	.	+	.	gene_id "Pg_S5040.9"; transcript_id "Pg_S5040.9"; exon_number "10"; lncRNA_name "TCONS_00298054";
Pg_scaffold0321	Novegene	lncRNA	509959	511706	.	+	.	gene_id "XLOC_027496"; transcript_id "XLOC_027496"; exon_number "3"; lncRNA_name "TCONS_00043539";
Pg_scaffold6644	Novegene	lncRNA	56219	60060	.	-	.	gene_id "Pg_S6644.1"; transcript_id "Pg_S6644.1"; exon_number "5"; lncRNA_name "TCONS_00332851";
Pg_scaffold0098	Novegene	lncRNA	1180058	1184176	.	-	.	gene_id "XLOC_009264"; transcript_id "XLOC_009264"; exon_number "5"; lncRNA_name "TCONS_00014689";
Pg_scaffold0098	Novegene	lncRNA	1180058	1184176	.	-	.	gene_id "XLOC_009264"; transcript_id "XLOC_009264"; exon_number "3"; lncRNA_name "TCONS_00014688";
Pg_scaffold7624	Novegene	lncRNA	36856	50990	.	+	.	gene_id "XLOC_218118"; transcript_id "XLOC_218118"; exon_number "3"; lncRNA_name "TCONS_00344558";
Pg_scaffold6004	Novegene	lncRNA	37185	38693	.	-	.	gene_id "XLOC_203262"; transcript_id "XLOC_203262"; exon_number "3"; lncRNA_name "TCONS_00321129";
Pg_scaffold2087	Novegene	lncRNA	47662	55830	.	-	.	gene_id "Pg_S2087.2"; transcript_id "Pg_S2087.2"; exon_number "2"; lncRNA_name "TCONS_00181297";
Pg_scaffold7500	Novegene	lncRNA	43122	44421	.	+	.	gene_id "XLOC_217382"; transcript_id "XLOC_217382"; exon_number "2"; lncRNA_name "TCONS_00343397";
Pg_scaffold6004	Novegene	lncRNA	83716	86881	.	+	.	gene_id "XLOC_203261"; transcript_id "XLOC_203261"; exon_number "2"; lncRNA_name "TCONS_00321128";
Pg_scaffold3398	Novegene	lncRNA	276159	280046	.	+	.	gene_id "Pg_S3398.2"; transcript_id "Pg_S3398.2"; exon_number "2"; lncRNA_name "TCONS_00244059";
Pg_scaffold1816	Novegene	lncRNA	249439	255584	.	+	.	gene_id "XLOC_104869"; transcript_id "XLOC_104869"; exon_number "2"; lncRNA_name "TCONS_00164237";
Pg_scaffold8066	Novegene	lncRNA	29339	30084	.	+	.	gene_id "Pg_S8066.3"; transcript_id "Pg_S8066.3"; exon_number "2"; lncRNA_name "TCONS_00348011";
Pg_scaffold3275	Novegene	lncRNA	225916	226656	.	-	.	gene_id "Pg_S3275.10"; transcript_id "Pg_S3275.10"; exon_number "2"; lncRNA_name "TCONS_00238448";
Pg_scaffold0266	Novegene	lncRNA	1043538	1044766	.	-	.	gene_id "Pg_S0266.76"; transcript_id "Pg_S0266.76"; exon_number "2"; lncRNA_name "TCONS_00037247";
Pg_scaffold0449	Novegene	lncRNA	635988	639780	.	+	.	gene_id "XLOC_036874"; transcript_id "XLOC_036874"; exon_number "5"; lncRNA_name "TCONS_00057865";
Pg_scaffold0496	Novegene	lncRNA	166014	167449	.	+	.	gene_id "Pg_S0496.11"; transcript_id "Pg_S0496.11"; exon_number "2"; lncRNA_name "TCONS_00062318";
Pg_scaffold1419	Novegene	lncRNA	137510	138560	.	+	.	gene_id "Pg_S1419.10"; transcript_id "Pg_S1419.10"; exon_number "3"; lncRNA_name "TCONS_00138045";
Pg_scaffold1419	Novegene	lncRNA	137827	138560	.	+	.	gene_id "Pg_S1419.10"; transcript_id "Pg_S1419.10"; exon_number "2"; lncRNA_name "TCONS_00138046";
Pg_scaffold4686	Novegene	lncRNA	173559	175249	.	-	.	gene_id "XLOC_182995"; transcript_id "XLOC_182995"; exon_number "3"; lncRNA_name "TCONS_00288815";
Pg_scaffold4686	Novegene	lncRNA	173559	175250	.	-	.	gene_id "XLOC_182995"; transcript_id "XLOC_182995"; exon_number "2"; lncRNA_name "TCONS_00288816";
Pg_scaffold0338	Novegene	lncRNA	938000	940680	.	-	.	gene_id "XLOC_028721"; transcript_id "XLOC_028721"; exon_number "2"; lncRNA_name "TCONS_00045245";
Pg_scaffold4654	Novegene	lncRNA	175076	176836	.	+	.	gene_id "Pg_S4654.3"; transcript_id "Pg_S4654.3"; exon_number "2"; lncRNA_name "TCONS_00287806";
Pg_scaffold2322	Novegene	lncRNA	81055	84155	.	-	.	gene_id "XLOC_123254"; transcript_id "XLOC_123254"; exon_number "2"; lncRNA_name "TCONS_00194176";
Pg_scaffold3218	Novegene	lncRNA	252616	254800	.	-	.	gene_id "Pg_S3218.18"; transcript_id "Pg_S3218.18"; exon_number "2"; lncRNA_name "TCONS_00236663";
Pg_scaffold0609	Novegene	lncRNA	532220	532882	.	-	.	gene_id "XLOC_046137"; transcript_id "XLOC_046137"; exon_number "2"; lncRNA_name "TCONS_00072144";
Pg_scaffold5798	Novegene	lncRNA	29715	36492	.	-	.	gene_id "Pg_S5798.1"; transcript_id "Pg_S5798.1"; exon_number "2"; lncRNA_name "TCONS_00316273";
Pg_scaffold5798	Novegene	lncRNA	29715	36451	.	-	.	gene_id "Pg_S5798.1"; transcript_id "Pg_S5798.1"; exon_number "2"; lncRNA_name "TCONS_00316272";
Pg_scaffold7772	Novegene	lncRNA	33460	34641	.	-	.	gene_id "XLOC_218967"; transcript_id "XLOC_218967"; exon_number "2"; lncRNA_name "TCONS_00345864";
Pg_scaffold3586	Novegene	lncRNA	267716	277340	.	+	.	gene_id "Pg_S3586.5"; transcript_id "Pg_S3586.5"; exon_number "3"; lncRNA_name "TCONS_00251427";
Pg_scaffold7507	Novegene	lncRNA	6740	7903	.	+	.	gene_id "XLOC_217429"; transcript_id "XLOC_217429"; exon_number "3"; lncRNA_name "TCONS_00343473";
Pg_scaffold3134	Novegene	lncRNA	306647	312608	.	-	.	gene_id "XLOC_148350"; transcript_id "XLOC_148350"; exon_number "2"; lncRNA_name "TCONS_00233498";
Pg_scaffold7507	Novegene	lncRNA	6740	9250	.	+	.	gene_id "XLOC_217429"; transcript_id "XLOC_217429"; exon_number "3"; lncRNA_name "TCONS_00343475";
Pg_scaffold7507	Novegene	lncRNA	9534	12653	.	+	.	gene_id "XLOC_217430"; transcript_id "XLOC_217430"; exon_number "2"; lncRNA_name "TCONS_00343477";
Pg_scaffold3671	Novegene	lncRNA	32646	35157	.	-	.	gene_id "XLOC_161864"; transcript_id "XLOC_161864"; exon_number "3"; lncRNA_name "TCONS_00254851";
Pg_scaffold3671	Novegene	lncRNA	32646	35158	.	-	.	gene_id "XLOC_161864"; transcript_id "XLOC_161864"; exon_number "2"; lncRNA_name "TCONS_00254852";
Pg_scaffold2022	Novegene	lncRNA	329829	330919	.	-	.	gene_id "XLOC_112805"; transcript_id "XLOC_112805"; exon_number "2"; lncRNA_name "TCONS_00177457";
Pg_scaffold2014	Novegene	lncRNA	29252	34660	.	-	.	gene_id "XLOC_112290"; transcript_id "XLOC_112290"; exon_number "2"; lncRNA_name "TCONS_00176600";
Pg_scaffold2784	Novegene	lncRNA	157359	160934	.	-	.	gene_id "Pg_S2784.13"; transcript_id "Pg_S2784.13"; exon_number "2"; lncRNA_name "TCONS_00216976";
Pg_scaffold1031	Novegene	lncRNA	546419	549084	.	+	.	gene_id "XLOC_070015"; transcript_id "XLOC_070015"; exon_number "2"; lncRNA_name "TCONS_00109692";
Pg_scaffold3401	Novegene	lncRNA	91906	97621	.	-	.	gene_id "Pg_S3401.6"; transcript_id "Pg_S3401.6"; exon_number "5"; lncRNA_name "TCONS_00244173";
Pg_scaffold0734	Novegene	lncRNA	368339	393129	.	-	.	gene_id "XLOC_053049"; transcript_id "XLOC_053049"; exon_number "2"; lncRNA_name "TCONS_00082889";
Pg_scaffold0805	Novegene	lncRNA	727446	729370	.	-	.	gene_id "Pg_S0805.7"; transcript_id "Pg_S0805.7"; exon_number "3"; lncRNA_name "TCONS_00090210";
Pg_scaffold0135	Novegene	lncRNA	680075	683763	.	+	.	gene_id "Pg_S0135.11"; transcript_id "Pg_S0135.11"; exon_number "2"; lncRNA_name "TCONS_00020338";
Pg_scaffold0135	Novegene	lncRNA	680075	683763	.	+	.	gene_id "Pg_S0135.11"; transcript_id "Pg_S0135.11"; exon_number "2"; lncRNA_name "TCONS_00020339";
Pg_scaffold2690	Novegene	lncRNA	347286	349599	.	+	.	gene_id "XLOC_134776"; transcript_id "XLOC_134776"; exon_number "2"; lncRNA_name "TCONS_00212447";
Pg_scaffold0167	Novegene	lncRNA	384653	389457	.	-	.	gene_id "XLOC_015379"; transcript_id "XLOC_015379"; exon_number "4"; lncRNA_name "TCONS_00024500";
Pg_scaffold0076	Novegene	lncRNA	1682334	1706707	.	+	.	gene_id "Pg_S0076.22"; transcript_id "Pg_S0076.22"; exon_number "5"; lncRNA_name "TCONS_00011160";
Pg_scaffold5510	Novegene	lncRNA	131518	134771	.	+	.	gene_id "Pg_S5510.2"; transcript_id "Pg_S5510.2"; exon_number "2"; lncRNA_name "TCONS_00309579";
Pg_scaffold2120	Novegene	lncRNA	247142	249345	.	-	.	gene_id "XLOC_116348"; transcript_id "XLOC_116348"; exon_number "3"; lncRNA_name "TCONS_00183291";
Pg_scaffold2120	Novegene	lncRNA	247142	249345	.	-	.	gene_id "XLOC_116348"; transcript_id "XLOC_116348"; exon_number "2"; lncRNA_name "TCONS_00183290";
Pg_scaffold5509	Novegene	lncRNA	142770	145572	.	-	.	gene_id "Pg_S5509.7"; transcript_id "Pg_S5509.7"; exon_number "2"; lncRNA_name "TCONS_00309572";
Pg_scaffold2818	Novegene	lncRNA	77730	83124	.	-	.	gene_id "XLOC_138947"; transcript_id "XLOC_138947"; exon_number "4"; lncRNA_name "TCONS_00218816";
Pg_scaffold6926	Novegene	lncRNA	31691	32636	.	+	.	gene_id "XLOC_212968"; transcript_id "XLOC_212968"; exon_number "2"; lncRNA_name "TCONS_00336629";
Pg_scaffold0917	Novegene	lncRNA	162742	166568	.	+	.	gene_id "XLOC_063924"; transcript_id "XLOC_063924"; exon_number "3"; lncRNA_name "TCONS_00100313";
Pg_scaffold1168	Novegene	lncRNA	20558	27819	.	-	.	gene_id "XLOC_076391"; transcript_id "XLOC_076391"; exon_number "2"; lncRNA_name "TCONS_00119710";
Pg_scaffold1227	Novegene	lncRNA	570711	572377	.	+	.	gene_id "Pg_S1227.43"; transcript_id "Pg_S1227.43"; exon_number "2"; lncRNA_name "TCONS_00123882";
Pg_scaffold0917	Novegene	lncRNA	152283	152744	.	+	.	gene_id "Pg_S0917.14"; transcript_id "Pg_S0917.14"; exon_number "2"; lncRNA_name "TCONS_00100310";
Pg_scaffold0917	Novegene	lncRNA	162814	166568	.	+	.	gene_id "XLOC_063924"; transcript_id "XLOC_063924"; exon_number "4"; lncRNA_name "TCONS_00100317";
Pg_scaffold1227	Novegene	lncRNA	592386	593446	.	+	.	gene_id "XLOC_079098"; transcript_id "XLOC_079098"; exon_number "2"; lncRNA_name "TCONS_00123885";
Pg_scaffold2590	Novegene	lncRNA	170442	182992	.	+	.	gene_id "XLOC_131905"; transcript_id "XLOC_131905"; exon_number "3"; lncRNA_name "TCONS_00207983";
Pg_scaffold0917	Novegene	lncRNA	162820	166568	.	+	.	gene_id "XLOC_063924"; transcript_id "XLOC_063924"; exon_number "3"; lncRNA_name "TCONS_00100318";
Pg_scaffold1042	Novegene	lncRNA	167369	169623	.	+	.	gene_id "Pg_S1042.2"; transcript_id "Pg_S1042.2"; exon_number "3"; lncRNA_name "TCONS_00110833";
Pg_scaffold1042	Novegene	lncRNA	167014	169623	.	+	.	gene_id "Pg_S1042.2"; transcript_id "Pg_S1042.2"; exon_number "2"; lncRNA_name "TCONS_00110832";
Pg_scaffold0581	Novegene	lncRNA	272136	301752	.	-	.	gene_id "XLOC_044676"; transcript_id "XLOC_044676"; exon_number "4"; lncRNA_name "TCONS_00069898";
Pg_scaffold0160	Novegene	lncRNA	1204089	1204733	.	-	.	gene_id "XLOC_014830"; transcript_id "XLOC_014830"; exon_number "2"; lncRNA_name "TCONS_00023589";
Pg_scaffold1488	Novegene	lncRNA	557422	559085	.	-	.	gene_id "Pg_S1488.5"; transcript_id "Pg_S1488.5"; exon_number "3"; lncRNA_name "TCONS_00142969";
Pg_scaffold0425	Novegene	lncRNA	82722	84889	.	+	.	gene_id "XLOC_034878"; transcript_id "XLOC_034878"; exon_number "2"; lncRNA_name "TCONS_00054805";
Pg_scaffold3101	Novegene	lncRNA	161010	163327	.	+	.	gene_id "Pg_S3101.3"; transcript_id "Pg_S3101.3"; exon_number "3"; lncRNA_name "TCONS_00232122";
Pg_scaffold2488	Novegene	lncRNA	117437	119153	.	-	.	gene_id "Pg_S2488.1"; transcript_id "Pg_S2488.1"; exon_number "2"; lncRNA_name "TCONS_00202956";
Pg_scaffold6470	Novegene	lncRNA	41001	42327	.	+	.	gene_id "XLOC_208674"; transcript_id "XLOC_208674"; exon_number "2"; lncRNA_name "TCONS_00329865";
Pg_scaffold0312	Novegene	lncRNA	947721	982146	.	+	.	gene_id "XLOC_026929"; transcript_id "XLOC_026929"; exon_number "2"; lncRNA_name "TCONS_00042663";
Pg_scaffold6638	Novegene	lncRNA	17217	17638	.	+	.	gene_id "Pg_S6638.1"; transcript_id "Pg_S6638.1"; exon_number "2"; lncRNA_name "TCONS_00332725";
Pg_scaffold2621	Novegene	lncRNA	256828	261317	.	+	.	gene_id "Pg_S2621.1"; transcript_id "Pg_S2621.1"; exon_number "3"; lncRNA_name "TCONS_00209392";
Pg_scaffold0804	Novegene	lncRNA	100281	104599	.	-	.	gene_id "XLOC_057528"; transcript_id "XLOC_057528"; exon_number "3"; lncRNA_name "TCONS_00089977";
Pg_scaffold0384	Novegene	lncRNA	798433	802123	.	-	.	gene_id "Pg_S0384.34"; transcript_id "Pg_S0384.34"; exon_number "3"; lncRNA_name "TCONS_00050192";
Pg_scaffold5036	Novegene	lncRNA	120975	122594	.	+	.	gene_id "XLOC_188822"; transcript_id "XLOC_188822"; exon_number "2"; lncRNA_name "TCONS_00297947";
Pg_scaffold0804	Novegene	lncRNA	100281	104618	.	-	.	gene_id "XLOC_057528"; transcript_id "XLOC_057528"; exon_number "4"; lncRNA_name "TCONS_00089979";
Pg_scaffold0804	Novegene	lncRNA	100281	104618	.	-	.	gene_id "XLOC_057528"; transcript_id "XLOC_057528"; exon_number "5"; lncRNA_name "TCONS_00089978";
Pg_scaffold5610	Novegene	lncRNA	23110	32815	.	+	.	gene_id "XLOC_197689"; transcript_id "XLOC_197689"; exon_number "2"; lncRNA_name "TCONS_00312314";
Pg_scaffold2063	Novegene	lncRNA	375512	381503	.	-	.	gene_id "XLOC_114433"; transcript_id "XLOC_114433"; exon_number "3"; lncRNA_name "TCONS_00180153";
Pg_scaffold7526	Novegene	lncRNA	26954	28790	.	+	.	gene_id "XLOC_217564"; transcript_id "XLOC_217564"; exon_number "3"; lncRNA_name "TCONS_00343688";
Pg_scaffold3139	Novegene	lncRNA	242429	244762	.	-	.	gene_id "Pg_S3139.3"; transcript_id "Pg_S3139.3"; exon_number "2"; lncRNA_name "TCONS_00233743";
Pg_scaffold2163	Novegene	lncRNA	372959	376575	.	+	.	gene_id "XLOC_118080"; transcript_id "XLOC_118080"; exon_number "2"; lncRNA_name "TCONS_00186116";
Pg_scaffold2163	Novegene	lncRNA	372959	376575	.	+	.	gene_id "XLOC_118080"; transcript_id "XLOC_118080"; exon_number "3"; lncRNA_name "TCONS_00186115";
Pg_scaffold2746	Novegene	lncRNA	310824	316722	.	+	.	gene_id "XLOC_136552"; transcript_id "XLOC_136552"; exon_number "4"; lncRNA_name "TCONS_00215145";
Pg_scaffold2123	Novegene	lncRNA	372643	374769	.	-	.	gene_id "XLOC_116478"; transcript_id "XLOC_116478"; exon_number "2"; lncRNA_name "TCONS_00183472";
Pg_scaffold2746	Novegene	lncRNA	310877	316722	.	+	.	gene_id "XLOC_136552"; transcript_id "XLOC_136552"; exon_number "3"; lncRNA_name "TCONS_00215147";
Pg_scaffold4800	Novegene	lncRNA	184521	187850	.	-	.	gene_id "Pg_S4800.14"; transcript_id "Pg_S4800.14"; exon_number "3"; lncRNA_name "TCONS_00291730";
Pg_scaffold0293	Novegene	lncRNA	652683	654436	.	-	.	gene_id "XLOC_025681"; transcript_id "XLOC_025681"; exon_number "3"; lncRNA_name "TCONS_00040750";
Pg_scaffold1642	Novegene	lncRNA	355795	357633	.	-	.	gene_id "Pg_S1642.16"; transcript_id "Pg_S1642.16"; exon_number "2"; lncRNA_name "TCONS_00153147";
Pg_scaffold0401	Novegene	lncRNA	1010278	1012364	.	-	.	gene_id "XLOC_033113"; transcript_id "XLOC_033113"; exon_number "2"; lncRNA_name "TCONS_00052153";
Pg_scaffold0401	Novegene	lncRNA	1008228	1010124	.	-	.	gene_id "XLOC_033112"; transcript_id "XLOC_033112"; exon_number "2"; lncRNA_name "TCONS_00052152";
Pg_scaffold6545	Novegene	lncRNA	1143	8778	.	+	.	gene_id "XLOC_209361"; transcript_id "XLOC_209361"; exon_number "10"; lncRNA_name "TCONS_00331011";
Pg_scaffold3866	Novegene	lncRNA	177277	178509	.	+	.	gene_id "XLOC_166727"; transcript_id "XLOC_166727"; exon_number "3"; lncRNA_name "TCONS_00262806";
Pg_scaffold5196	Novegene	lncRNA	82443	87953	.	+	.	gene_id "Pg_S5196.10"; transcript_id "Pg_S5196.10"; exon_number "11"; lncRNA_name "TCONS_00302298";
Pg_scaffold4671	Novegene	lncRNA	32766	37829	.	+	.	gene_id "XLOC_182716"; transcript_id "XLOC_182716"; exon_number "2"; lncRNA_name "TCONS_00288344";
Pg_scaffold3155	Novegene	lncRNA	172949	174180	.	+	.	gene_id "XLOC_148878"; transcript_id "XLOC_148878"; exon_number "2"; lncRNA_name "TCONS_00234302";
Pg_scaffold1858	Novegene	lncRNA	61467	66753	.	+	.	gene_id "Pg_S1858.4"; transcript_id "Pg_S1858.4"; exon_number "2"; lncRNA_name "TCONS_00166569";
Pg_scaffold0785	Novegene	lncRNA	627981	631220	.	-	.	gene_id "Pg_S0785.49"; transcript_id "Pg_S0785.49"; exon_number "3"; lncRNA_name "TCONS_00088624";
Pg_scaffold0785	Novegene	lncRNA	627981	631380	.	-	.	gene_id "Pg_S0785.49"; transcript_id "Pg_S0785.49"; exon_number "4"; lncRNA_name "TCONS_00088625";
Pg_scaffold2434	Novegene	lncRNA	138794	160237	.	-	.	gene_id "XLOC_126898"; transcript_id "XLOC_126898"; exon_number "2"; lncRNA_name "TCONS_00200000";
Pg_scaffold2434	Novegene	lncRNA	138794	160260	.	-	.	gene_id "XLOC_126898"; transcript_id "XLOC_126898"; exon_number "2"; lncRNA_name "TCONS_00200001";
Pg_scaffold1890	Novegene	lncRNA	248114	254138	.	-	.	gene_id "Pg_S1890.3"; transcript_id "Pg_S1890.3"; exon_number "6"; lncRNA_name "TCONS_00168720";
Pg_scaffold1890	Novegene	lncRNA	248114	254139	.	-	.	gene_id "Pg_S1890.3"; transcript_id "Pg_S1890.3"; exon_number "5"; lncRNA_name "TCONS_00168721";
Pg_scaffold1890	Novegene	lncRNA	248114	254139	.	-	.	gene_id "Pg_S1890.3"; transcript_id "Pg_S1890.3"; exon_number "6"; lncRNA_name "TCONS_00168722";
Pg_scaffold1890	Novegene	lncRNA	248114	254139	.	-	.	gene_id "Pg_S1890.3"; transcript_id "Pg_S1890.3"; exon_number "6"; lncRNA_name "TCONS_00168723";
Pg_scaffold1890	Novegene	lncRNA	248114	254166	.	-	.	gene_id "Pg_S1890.3"; transcript_id "Pg_S1890.3"; exon_number "5"; lncRNA_name "TCONS_00168724";
Pg_scaffold1740	Novegene	lncRNA	173460	176063	.	+	.	gene_id "Pg_S1740.11"; transcript_id "Pg_S1740.11"; exon_number "2"; lncRNA_name "TCONS_00159500";
Pg_scaffold2773	Novegene	lncRNA	279134	280392	.	+	.	gene_id "XLOC_137357"; transcript_id "XLOC_137357"; exon_number "2"; lncRNA_name "TCONS_00216433";
Pg_scaffold2213	Novegene	lncRNA	250991	252170	.	+	.	gene_id "XLOC_119546"; transcript_id "XLOC_119546"; exon_number "4"; lncRNA_name "TCONS_00188384";
Pg_scaffold3075	Novegene	lncRNA	90668	99519	.	-	.	gene_id "XLOC_146497"; transcript_id "XLOC_146497"; exon_number "2"; lncRNA_name "TCONS_00230410";
Pg_scaffold3139	Novegene	lncRNA	242429	244762	.	-	.	gene_id "Pg_S3139.3"; transcript_id "Pg_S3139.3"; exon_number "5"; lncRNA_name "TCONS_00233741";
Pg_scaffold4963	Novegene	lncRNA	40173	42317	.	-	.	gene_id "Pg_S4963.1"; transcript_id "Pg_S4963.1"; exon_number "3"; lncRNA_name "TCONS_00296329";
Pg_scaffold3244	Novegene	lncRNA	298349	303945	.	+	.	gene_id "XLOC_150878"; transcript_id "XLOC_150878"; exon_number "4"; lncRNA_name "TCONS_00237374";
Pg_scaffold1661	Novegene	lncRNA	477441	480391	.	-	.	gene_id "XLOC_098711"; transcript_id "XLOC_098711"; exon_number "2"; lncRNA_name "TCONS_00154461";
Pg_scaffold2179	Novegene	lncRNA	441376	443128	.	-	.	gene_id "Pg_S2179.25"; transcript_id "Pg_S2179.25"; exon_number "2"; lncRNA_name "TCONS_00186768";
Pg_scaffold0325	Novegene	lncRNA	778943	785791	.	+	.	gene_id "XLOC_027833"; transcript_id "XLOC_027833"; exon_number "4"; lncRNA_name "TCONS_00043958";
Pg_scaffold4210	Novegene	lncRNA	135461	141659	.	-	.	gene_id "XLOC_173670"; transcript_id "XLOC_173670"; exon_number "2"; lncRNA_name "TCONS_00274121";
Pg_scaffold0016	Novegene	lncRNA	2090161	2093618	.	+	.	gene_id "XLOC_001822"; transcript_id "XLOC_001822"; exon_number "5"; lncRNA_name "TCONS_00002826";
Pg_scaffold6738	Novegene	lncRNA	78840	82084	.	-	.	gene_id "Pg_S6738.2"; transcript_id "Pg_S6738.2"; exon_number "2"; lncRNA_name "TCONS_00334232";
Pg_scaffold0058	Novegene	lncRNA	686339	688472	.	+	.	gene_id "XLOC_005503"; transcript_id "XLOC_005503"; exon_number "2"; lncRNA_name "TCONS_00008707";
Pg_scaffold6468	Novegene	lncRNA	36174	39619	.	-	.	gene_id "XLOC_208634"; transcript_id "XLOC_208634"; exon_number "6"; lncRNA_name "TCONS_00329809";
Pg_scaffold7244	Novegene	lncRNA	52113	54038	.	+	.	gene_id "XLOC_215613"; transcript_id "XLOC_215613"; exon_number "3"; lncRNA_name "TCONS_00340705";
Pg_scaffold3087	Novegene	lncRNA	45627	61399	.	-	.	gene_id "XLOC_146978"; transcript_id "XLOC_146978"; exon_number "5"; lncRNA_name "TCONS_00231235";
Pg_scaffold5454	Novegene	lncRNA	1	908	.	+	.	gene_id "XLOC_195149"; transcript_id "XLOC_195149"; exon_number "3"; lncRNA_name "TCONS_00308272";
Pg_scaffold6982	Novegene	lncRNA	45610	47377	.	+	.	gene_id "XLOC_213412"; transcript_id "XLOC_213412"; exon_number "2"; lncRNA_name "TCONS_00337301";
Pg_scaffold1958	Novegene	lncRNA	422685	428741	.	+	.	gene_id "XLOC_110138"; transcript_id "XLOC_110138"; exon_number "2"; lncRNA_name "TCONS_00173097";
Pg_scaffold3299	Novegene	lncRNA	229065	238869	.	-	.	gene_id "Pg_S3299.2"; transcript_id "Pg_S3299.2"; exon_number "2"; lncRNA_name "TCONS_00239427";
Pg_scaffold7852	Novegene	lncRNA	45947	51567	.	+	.	gene_id "Pg_S7852.2"; transcript_id "Pg_S7852.2"; exon_number "2"; lncRNA_name "TCONS_00346514";
Pg_scaffold1661	Novegene	lncRNA	477441	480480	.	-	.	gene_id "XLOC_098711"; transcript_id "XLOC_098711"; exon_number "3"; lncRNA_name "TCONS_00154465";
Pg_scaffold0208	Novegene	lncRNA	252109	254675	.	-	.	gene_id "XLOC_018498"; transcript_id "XLOC_018498"; exon_number "2"; lncRNA_name "TCONS_00029405";
Pg_scaffold4452	Novegene	lncRNA	50578	52061	.	+	.	gene_id "Pg_S4452.1"; transcript_id "Pg_S4452.1"; exon_number "2"; lncRNA_name "TCONS_00281394";
Pg_scaffold0100	Novegene	lncRNA	1580778	1585030	.	+	.	gene_id "XLOC_009352"; transcript_id "XLOC_009352"; exon_number "4"; lncRNA_name "TCONS_00014876";
Pg_scaffold0129	Novegene	lncRNA	938067	940678	.	-	.	gene_id "XLOC_012223"; transcript_id "XLOC_012223"; exon_number "2"; lncRNA_name "TCONS_00019557";
Pg_scaffold3769	Novegene	lncRNA	48638	56947	.	-	.	gene_id "XLOC_164545"; transcript_id "XLOC_164545"; exon_number "2"; lncRNA_name "TCONS_00259321";
Pg_scaffold7564	Novegene	lncRNA	28495	36753	.	-	.	gene_id "XLOC_217787"; transcript_id "XLOC_217787"; exon_number "2"; lncRNA_name "TCONS_00344022";
Pg_scaffold8359	Novegene	lncRNA	17017	19537	.	-	.	gene_id "Pg_S8359.1"; transcript_id "Pg_S8359.1"; exon_number "2"; lncRNA_name "TCONS_00349781";
Pg_scaffold1662	Novegene	lncRNA	372718	375661	.	+	.	gene_id "Pg_S1662.2"; transcript_id "Pg_S1662.2"; exon_number "4"; lncRNA_name "TCONS_00154467";
Pg_scaffold7138	Novegene	lncRNA	59891	65930	.	+	.	gene_id "Pg_S7138.6"; transcript_id "Pg_S7138.6"; exon_number "3"; lncRNA_name "TCONS_00339438";
Pg_scaffold2237	Novegene	lncRNA	254770	257920	.	+	.	gene_id "XLOC_120347"; transcript_id "XLOC_120347"; exon_number "7"; lncRNA_name "TCONS_00189542";
Pg_scaffold0661	Novegene	lncRNA	88824	89433	.	+	.	gene_id "XLOC_048980"; transcript_id "XLOC_048980"; exon_number "2"; lncRNA_name "TCONS_00076649";
Pg_scaffold2356	Novegene	lncRNA	360806	364335	.	+	.	gene_id "Pg_S2356.13"; transcript_id "Pg_S2356.13"; exon_number "2"; lncRNA_name "TCONS_00195950";
Pg_scaffold0433	Novegene	lncRNA	871625	875906	.	+	.	gene_id "XLOC_035699"; transcript_id "XLOC_035699"; exon_number "3"; lncRNA_name "TCONS_00056098";
Pg_scaffold1443	Novegene	lncRNA	575724	577036	.	-	.	gene_id "XLOC_089455"; transcript_id "XLOC_089455"; exon_number "3"; lncRNA_name "TCONS_00139871";
Pg_scaffold0433	Novegene	lncRNA	871579	875906	.	+	.	gene_id "XLOC_035699"; transcript_id "XLOC_035699"; exon_number "5"; lncRNA_name "TCONS_00056094";
Pg_scaffold7708	Novegene	lncRNA	23841	25911	.	-	.	gene_id "Pg_S7708.4"; transcript_id "Pg_S7708.4"; exon_number "3"; lncRNA_name "TCONS_00345297";
Pg_scaffold0433	Novegene	lncRNA	871600	875906	.	+	.	gene_id "XLOC_035699"; transcript_id "XLOC_035699"; exon_number "4"; lncRNA_name "TCONS_00056096";
Pg_scaffold0433	Novegene	lncRNA	871600	875906	.	+	.	gene_id "XLOC_035699"; transcript_id "XLOC_035699"; exon_number "4"; lncRNA_name "TCONS_00056097";
Pg_scaffold0433	Novegene	lncRNA	871578	875906	.	+	.	gene_id "XLOC_035699"; transcript_id "XLOC_035699"; exon_number "5"; lncRNA_name "TCONS_00056090";
Pg_scaffold0852	Novegene	lncRNA	359489	370359	.	-	.	gene_id "Pg_S0852.2"; transcript_id "Pg_S0852.2"; exon_number "2"; lncRNA_name "TCONS_00093881";
Pg_scaffold0433	Novegene	lncRNA	871578	875906	.	+	.	gene_id "XLOC_035699"; transcript_id "XLOC_035699"; exon_number "4"; lncRNA_name "TCONS_00056092";
Pg_scaffold0433	Novegene	lncRNA	871578	875906	.	+	.	gene_id "XLOC_035699"; transcript_id "XLOC_035699"; exon_number "3"; lncRNA_name "TCONS_00056093";
Pg_scaffold3469	Novegene	lncRNA	8662	75552	.	+	.	gene_id "Pg_S3469.1"; transcript_id "Pg_S3469.1"; exon_number "2"; lncRNA_name "TCONS_00246817";
Pg_scaffold0690	Novegene	lncRNA	550732	560342	.	+	.	gene_id "Pg_S0690.6"; transcript_id "Pg_S0690.6"; exon_number "3"; lncRNA_name "TCONS_00079259";
Pg_scaffold0934	Novegene	lncRNA	437121	446566	.	+	.	gene_id "XLOC_065006"; transcript_id "XLOC_065006"; exon_number "2"; lncRNA_name "TCONS_00101996";
Pg_scaffold1755	Novegene	lncRNA	515770	521391	.	+	.	gene_id "XLOC_102672"; transcript_id "XLOC_102672"; exon_number "2"; lncRNA_name "TCONS_00160804";
Pg_scaffold0966	Novegene	lncRNA	659245	661710	.	+	.	gene_id "XLOC_066408"; transcript_id "XLOC_066408"; exon_number "4"; lncRNA_name "TCONS_00104169";
Pg_scaffold0902	Novegene	lncRNA	521106	521516	.	+	.	gene_id "XLOC_062906"; transcript_id "XLOC_062906"; exon_number "2"; lncRNA_name "TCONS_00098703";
Pg_scaffold3027	Novegene	lncRNA	242809	244613	.	+	.	gene_id "XLOC_144863"; transcript_id "XLOC_144863"; exon_number "3"; lncRNA_name "TCONS_00227818";
Pg_scaffold0150	Novegene	lncRNA	909570	913646	.	+	.	gene_id "XLOC_014001"; transcript_id "XLOC_014001"; exon_number "2"; lncRNA_name "TCONS_00022238";
Pg_scaffold0165	Novegene	lncRNA	491449	492225	.	+	.	gene_id "XLOC_015170"; transcript_id "XLOC_015170"; exon_number "2"; lncRNA_name "TCONS_00024173";
Pg_scaffold0165	Novegene	lncRNA	116409	118552	.	+	.	gene_id "Pg_S0165.1"; transcript_id "Pg_S0165.1"; exon_number "3"; lncRNA_name "TCONS_00024170";
Pg_scaffold0165	Novegene	lncRNA	116409	118552	.	+	.	gene_id "Pg_S0165.1"; transcript_id "Pg_S0165.1"; exon_number "3"; lncRNA_name "TCONS_00024171";
Pg_scaffold0904	Novegene	lncRNA	505507	506836	.	+	.	gene_id "XLOC_063018"; transcript_id "XLOC_063018"; exon_number "3"; lncRNA_name "TCONS_00098852";
Pg_scaffold0904	Novegene	lncRNA	507725	508937	.	+	.	gene_id "XLOC_063019"; transcript_id "XLOC_063019"; exon_number "3"; lncRNA_name "TCONS_00098853";
Pg_scaffold7140	Novegene	lncRNA	6434	7703	.	-	.	gene_id "XLOC_214777"; transcript_id "XLOC_214777"; exon_number "3"; lncRNA_name "TCONS_00339454";
Pg_scaffold0893	Novegene	lncRNA	154668	158864	.	+	.	gene_id "Pg_S0893.1"; transcript_id "Pg_S0893.1"; exon_number "3"; lncRNA_name "TCONS_00097417";
Pg_scaffold6668	Novegene	lncRNA	29616	31937	.	-	.	gene_id "XLOC_210736"; transcript_id "XLOC_210736"; exon_number "2"; lncRNA_name "TCONS_00333197";
Pg_scaffold0219	Novegene	lncRNA	1324980	1325695	.	+	.	gene_id "XLOC_019292"; transcript_id "XLOC_019292"; exon_number "2"; lncRNA_name "TCONS_00030663";
Pg_scaffold0219	Novegene	lncRNA	1322826	1324132	.	+	.	gene_id "XLOC_019291"; transcript_id "XLOC_019291"; exon_number "3"; lncRNA_name "TCONS_00030662";
Pg_scaffold0488	Novegene	lncRNA	388560	390689	.	+	.	gene_id "XLOC_039112"; transcript_id "XLOC_039112"; exon_number "2"; lncRNA_name "TCONS_00061278";
Pg_scaffold3824	Novegene	lncRNA	1148	20432	.	-	.	gene_id "Pg_S3824.1"; transcript_id "Pg_S3824.1"; exon_number "2"; lncRNA_name "TCONS_00261192";
Pg_scaffold8032	Novegene	lncRNA	3132	5760	.	+	.	gene_id "Pg_S8032.1"; transcript_id "Pg_S8032.1"; exon_number "4"; lncRNA_name "TCONS_00347839";
Pg_scaffold6578	Novegene	lncRNA	46856	49238	.	-	.	gene_id "Pg_S6578.4"; transcript_id "Pg_S6578.4"; exon_number "2"; lncRNA_name "TCONS_00331731";
Pg_scaffold2237	Novegene	lncRNA	256340	256895	.	+	.	gene_id "XLOC_120347"; transcript_id "XLOC_120347"; exon_number "2"; lncRNA_name "TCONS_00189544";
Pg_scaffold3628	Novegene	lncRNA	30252	35973	.	-	.	gene_id "XLOC_160702"; transcript_id "XLOC_160702"; exon_number "10"; lncRNA_name "TCONS_00253112";
Pg_scaffold0488	Novegene	lncRNA	383213	387579	.	+	.	gene_id "Pg_S0488.21"; transcript_id "Pg_S0488.21"; exon_number "2"; lncRNA_name "TCONS_00061275";
Pg_scaffold1450	Novegene	lncRNA	1	14529	.	-	.	gene_id "Pg_S1450.36"; transcript_id "Pg_S1450.36"; exon_number "3"; lncRNA_name "TCONS_00140372";
Pg_scaffold4070	Novegene	lncRNA	133097	138336	.	-	.	gene_id "XLOC_170694"; transcript_id "XLOC_170694"; exon_number "2"; lncRNA_name "TCONS_00269345";
Pg_scaffold4070	Novegene	lncRNA	138557	146297	.	-	.	gene_id "XLOC_170693"; transcript_id "XLOC_170693"; exon_number "2"; lncRNA_name "TCONS_00269347";
Pg_scaffold0763	Novegene	lncRNA	23561	25650	.	+	.	gene_id "XLOC_055375"; transcript_id "XLOC_055375"; exon_number "2"; lncRNA_name "TCONS_00086504";
Pg_scaffold2668	Novegene	lncRNA	278797	281860	.	-	.	gene_id "XLOC_134168"; transcript_id "XLOC_134168"; exon_number "2"; lncRNA_name "TCONS_00211497";
Pg_scaffold5440	Novegene	lncRNA	71451	71802	.	-	.	gene_id "XLOC_194984"; transcript_id "XLOC_194984"; exon_number "2"; lncRNA_name "TCONS_00308025";
Pg_scaffold0763	Novegene	lncRNA	19576	29832	.	+	.	gene_id "Pg_S0763.1"; transcript_id "Pg_S0763.1"; exon_number "3"; lncRNA_name "TCONS_00086501";
Pg_scaffold2524	Novegene	lncRNA	202644	204277	.	+	.	gene_id "XLOC_129842"; transcript_id "XLOC_129842"; exon_number "2"; lncRNA_name "TCONS_00204655";
Pg_scaffold1476	Novegene	lncRNA	314991	315438	.	-	.	gene_id "XLOC_091049"; transcript_id "XLOC_091049"; exon_number "2"; lncRNA_name "TCONS_00142395";
Pg_scaffold1476	Novegene	lncRNA	313256	315438	.	-	.	gene_id "XLOC_091049"; transcript_id "XLOC_091049"; exon_number "2"; lncRNA_name "TCONS_00142394";
Pg_scaffold3157	Novegene	lncRNA	85723	88647	.	-	.	gene_id "XLOC_148944"; transcript_id "XLOC_148944"; exon_number "2"; lncRNA_name "TCONS_00234404";
Pg_scaffold0901	Novegene	lncRNA	326343	331259	.	-	.	gene_id "Pg_S0901.7"; transcript_id "Pg_S0901.7"; exon_number "7"; lncRNA_name "TCONS_00098580";
Pg_scaffold2400	Novegene	lncRNA	354417	357494	.	-	.	gene_id "XLOC_125812"; transcript_id "XLOC_125812"; exon_number "3"; lncRNA_name "TCONS_00198319";
Pg_scaffold5166	Novegene	lncRNA	143095	145359	.	+	.	gene_id "XLOC_190978"; transcript_id "XLOC_190978"; exon_number "2"; lncRNA_name "TCONS_00301406";
Pg_scaffold0122	Novegene	lncRNA	1444370	1447937	.	-	.	gene_id "Pg_S0122.18"; transcript_id "Pg_S0122.18"; exon_number "5"; lncRNA_name "TCONS_00018479";
Pg_scaffold5215	Novegene	lncRNA	48112	49530	.	-	.	gene_id "XLOC_191784"; transcript_id "XLOC_191784"; exon_number "2"; lncRNA_name "TCONS_00302807";
Pg_scaffold3456	Novegene	lncRNA	89651	93702	.	+	.	gene_id "XLOC_156403"; transcript_id "XLOC_156403"; exon_number "8"; lncRNA_name "TCONS_00246286";
Pg_scaffold2018	Novegene	lncRNA	122669	124585	.	-	.	gene_id "XLOC_112546"; transcript_id "XLOC_112546"; exon_number "3"; lncRNA_name "TCONS_00176989";
Pg_scaffold5040	Novegene	lncRNA	87196	103609	.	+	.	gene_id "Pg_S5040.9"; transcript_id "Pg_S5040.9"; exon_number "9"; lncRNA_name "TCONS_00298055";
Pg_scaffold2464	Novegene	lncRNA	368798	369977	.	+	.	gene_id "XLOC_127831"; transcript_id "XLOC_127831"; exon_number "2"; lncRNA_name "TCONS_00201517";
Pg_scaffold0343	Novegene	lncRNA	585504	590343	.	+	.	gene_id "XLOC_029038"; transcript_id "XLOC_029038"; exon_number "2"; lncRNA_name "TCONS_00045806";
Pg_scaffold3456	Novegene	lncRNA	89668	93702	.	+	.	gene_id "XLOC_156403"; transcript_id "XLOC_156403"; exon_number "8"; lncRNA_name "TCONS_00246288";
Pg_scaffold3456	Novegene	lncRNA	89697	91048	.	+	.	gene_id "XLOC_156403"; transcript_id "XLOC_156403"; exon_number "4"; lncRNA_name "TCONS_00246289";
Pg_scaffold0039	Novegene	lncRNA	1658501	1662744	.	-	.	gene_id "XLOC_003795"; transcript_id "XLOC_003795"; exon_number "2"; lncRNA_name "TCONS_00006073";
Pg_scaffold2464	Novegene	lncRNA	286353	293525	.	+	.	gene_id "Pg_S2464.26"; transcript_id "Pg_S2464.26"; exon_number "2"; lncRNA_name "TCONS_00201512";
Pg_scaffold2557	Novegene	lncRNA	44259	44827	.	-	.	gene_id "XLOC_130793"; transcript_id "XLOC_130793"; exon_number "2"; lncRNA_name "TCONS_00206231";
Pg_scaffold2557	Novegene	lncRNA	349207	361602	.	+	.	gene_id "XLOC_130792"; transcript_id "XLOC_130792"; exon_number "2"; lncRNA_name "TCONS_00206230";
Pg_scaffold1611	Novegene	lncRNA	130809	131885	.	-	.	gene_id "XLOC_096481"; transcript_id "XLOC_096481"; exon_number "3"; lncRNA_name "TCONS_00150947";
Pg_scaffold0709	Novegene	lncRNA	577742	611808	.	-	.	gene_id "XLOC_051806"; transcript_id "XLOC_051806"; exon_number "2"; lncRNA_name "TCONS_00080908";
Pg_scaffold1611	Novegene	lncRNA	115061	116152	.	-	.	gene_id "Pg_S1611.11"; transcript_id "Pg_S1611.11"; exon_number "2"; lncRNA_name "TCONS_00150943";
Pg_scaffold7594	Novegene	lncRNA	7681	11847	.	+	.	gene_id "XLOC_217940"; transcript_id "XLOC_217940"; exon_number "6"; lncRNA_name "TCONS_00344281";
Pg_scaffold3759	Novegene	lncRNA	119263	120650	.	-	.	gene_id "Pg_S3759.9"; transcript_id "Pg_S3759.9"; exon_number "2"; lncRNA_name "TCONS_00258939";
Pg_scaffold3367	Novegene	lncRNA	47606	48045	.	-	.	gene_id "Pg_S3367.1"; transcript_id "Pg_S3367.1"; exon_number "2"; lncRNA_name "TCONS_00242676";
Pg_scaffold1075	Novegene	lncRNA	627701	630175	.	-	.	gene_id "XLOC_072625"; transcript_id "XLOC_072625"; exon_number "2"; lncRNA_name "TCONS_00113715";
Pg_scaffold1140	Novegene	lncRNA	325834	329632	.	-	.	gene_id "XLOC_075347"; transcript_id "XLOC_075347"; exon_number "2"; lncRNA_name "TCONS_00118034";
Pg_scaffold1075	Novegene	lncRNA	620151	630175	.	-	.	gene_id "Pg_S1075.33"; transcript_id "Pg_S1075.33"; exon_number "3"; lncRNA_name "TCONS_00113713";
Pg_scaffold1075	Novegene	lncRNA	620151	630175	.	-	.	gene_id "Pg_S1075.33"; transcript_id "Pg_S1075.33"; exon_number "2"; lncRNA_name "TCONS_00113712";
Pg_scaffold1075	Novegene	lncRNA	620151	630165	.	-	.	gene_id "Pg_S1075.33"; transcript_id "Pg_S1075.33"; exon_number "2"; lncRNA_name "TCONS_00113711";
Pg_scaffold1075	Novegene	lncRNA	620151	630165	.	-	.	gene_id "Pg_S1075.33"; transcript_id "Pg_S1075.33"; exon_number "3"; lncRNA_name "TCONS_00113710";
Pg_scaffold0189	Novegene	lncRNA	90253	93185	.	-	.	gene_id "Pg_S0189.39"; transcript_id "Pg_S0189.39"; exon_number "3"; lncRNA_name "TCONS_00026992";
Pg_scaffold7251	Novegene	lncRNA	615	3384	.	-	.	gene_id "Pg_S7251.1"; transcript_id "Pg_S7251.1"; exon_number "3"; lncRNA_name "TCONS_00340743";
Pg_scaffold7251	Novegene	lncRNA	46793	48556	.	+	.	gene_id "Pg_S7251.3"; transcript_id "Pg_S7251.3"; exon_number "2"; lncRNA_name "TCONS_00340740";
Pg_scaffold0189	Novegene	lncRNA	90253	93185	.	-	.	gene_id "Pg_S0189.39"; transcript_id "Pg_S0189.39"; exon_number "2"; lncRNA_name "TCONS_00026996";
Pg_scaffold1775	Novegene	lncRNA	89482	93990	.	-	.	gene_id "XLOC_103509"; transcript_id "XLOC_103509"; exon_number "5"; lncRNA_name "TCONS_00162099";
Pg_scaffold3495	Novegene	lncRNA	246005	249471	.	-	.	gene_id "Pg_S3495.4"; transcript_id "Pg_S3495.4"; exon_number "4"; lncRNA_name "TCONS_00247889";
Pg_scaffold3495	Novegene	lncRNA	246005	249471	.	-	.	gene_id "Pg_S3495.4"; transcript_id "Pg_S3495.4"; exon_number "4"; lncRNA_name "TCONS_00247888";
Pg_scaffold1775	Novegene	lncRNA	89482	93977	.	-	.	gene_id "XLOC_103509"; transcript_id "XLOC_103509"; exon_number "5"; lncRNA_name "TCONS_00162094";
Pg_scaffold1775	Novegene	lncRNA	89482	93977	.	-	.	gene_id "XLOC_103509"; transcript_id "XLOC_103509"; exon_number "4"; lncRNA_name "TCONS_00162095";
Pg_scaffold1775	Novegene	lncRNA	89482	93978	.	-	.	gene_id "XLOC_103509"; transcript_id "XLOC_103509"; exon_number "6"; lncRNA_name "TCONS_00162097";
Pg_scaffold1480	Novegene	lncRNA	32167	33090	.	-	.	gene_id "XLOC_091194"; transcript_id "XLOC_091194"; exon_number "2"; lncRNA_name "TCONS_00142647";
Pg_scaffold0766	Novegene	lncRNA	81932	168048	.	+	.	gene_id "Pg_S0766.3"; transcript_id "Pg_S0766.3"; exon_number "2"; lncRNA_name "TCONS_00086765";
Pg_scaffold1480	Novegene	lncRNA	19195	21988	.	-	.	gene_id "XLOC_091192"; transcript_id "XLOC_091192"; exon_number "2"; lncRNA_name "TCONS_00142644";
Pg_scaffold5738	Novegene	lncRNA	107483	115871	.	-	.	gene_id "XLOC_199389"; transcript_id "XLOC_199389"; exon_number "2"; lncRNA_name "TCONS_00315029";
Pg_scaffold1240	Novegene	lncRNA	391951	392428	.	+	.	gene_id "XLOC_079652"; transcript_id "XLOC_079652"; exon_number "2"; lncRNA_name "TCONS_00124709";
Pg_scaffold0064	Novegene	lncRNA	302709	310774	.	-	.	gene_id "XLOC_006190"; transcript_id "XLOC_006190"; exon_number "4"; lncRNA_name "TCONS_00009774";
Pg_scaffold1720	Novegene	lncRNA	507348	508871	.	-	.	gene_id "XLOC_101198"; transcript_id "XLOC_101198"; exon_number "2"; lncRNA_name "TCONS_00158463";
Pg_scaffold0082	Novegene	lncRNA	136998	141933	.	-	.	gene_id "Pg_S0082.1"; transcript_id "Pg_S0082.1"; exon_number "2"; lncRNA_name "TCONS_00012020";
Pg_scaffold3533	Novegene	lncRNA	31080	31760	.	+	.	gene_id "XLOC_158391"; transcript_id "XLOC_158391"; exon_number "2"; lncRNA_name "TCONS_00249338";
Pg_scaffold2396	Novegene	lncRNA	239232	242537	.	+	.	gene_id "Pg_S2396.13"; transcript_id "Pg_S2396.13"; exon_number "2"; lncRNA_name "TCONS_00198176";
Pg_scaffold5395	Novegene	lncRNA	111504	116207	.	-	.	gene_id "XLOC_194267"; transcript_id "XLOC_194267"; exon_number "6"; lncRNA_name "TCONS_00306847";
Pg_scaffold2396	Novegene	lncRNA	238595	242537	.	+	.	gene_id "Pg_S2396.13"; transcript_id "Pg_S2396.13"; exon_number "2"; lncRNA_name "TCONS_00198175";
Pg_scaffold0040	Novegene	lncRNA	1651308	1656992	.	-	.	gene_id "Pg_S0040.12"; transcript_id "Pg_S0040.12"; exon_number "3"; lncRNA_name "TCONS_00006253";
Pg_scaffold4815	Novegene	lncRNA	186877	188349	.	+	.	gene_id "XLOC_185085"; transcript_id "XLOC_185085"; exon_number "2"; lncRNA_name "TCONS_00292056";
Pg_scaffold0493	Novegene	lncRNA	146030	151684	.	+	.	gene_id "Pg_S0493.10"; transcript_id "Pg_S0493.10"; exon_number "3"; lncRNA_name "TCONS_00061894";
Pg_scaffold7627	Novegene	lncRNA	35134	36973	.	-	.	gene_id "Pg_S7627.1"; transcript_id "Pg_S7627.1"; exon_number "2"; lncRNA_name "TCONS_00344604";
Pg_scaffold0493	Novegene	lncRNA	119501	120283	.	+	.	gene_id "XLOC_039460"; transcript_id "XLOC_039460"; exon_number "2"; lncRNA_name "TCONS_00061890";
Pg_scaffold7883	Novegene	lncRNA	26336	29085	.	-	.	gene_id "XLOC_219557"; transcript_id "XLOC_219557"; exon_number "3"; lncRNA_name "TCONS_00346743";
Pg_scaffold2221	Novegene	lncRNA	314911	320147	.	-	.	gene_id "Pg_S2221.3"; transcript_id "Pg_S2221.3"; exon_number "2"; lncRNA_name "TCONS_00188711";
Pg_scaffold1675	Novegene	lncRNA	45895	48086	.	-	.	gene_id "XLOC_099273"; transcript_id "XLOC_099273"; exon_number "3"; lncRNA_name "TCONS_00155279";
Pg_scaffold0646	Novegene	lncRNA	281960	292203	.	-	.	gene_id "XLOC_048347"; transcript_id "XLOC_048347"; exon_number "3"; lncRNA_name "TCONS_00075604";
Pg_scaffold4094	Novegene	lncRNA	136119	136487	.	+	.	gene_id "XLOC_171188"; transcript_id "XLOC_171188"; exon_number "2"; lncRNA_name "TCONS_00270070";
Pg_scaffold1718	Novegene	lncRNA	317207	320535	.	+	.	gene_id "XLOC_101087"; transcript_id "XLOC_101087"; exon_number "3"; lncRNA_name "TCONS_00158313";
Pg_scaffold0930	Novegene	lncRNA	146154	150002	.	-	.	gene_id "Pg_S0930.9"; transcript_id "Pg_S0930.9"; exon_number "7"; lncRNA_name "TCONS_00101734";
Pg_scaffold0930	Novegene	lncRNA	146154	150002	.	-	.	gene_id "Pg_S0930.9"; transcript_id "Pg_S0930.9"; exon_number "5"; lncRNA_name "TCONS_00101735";
Pg_scaffold0930	Novegene	lncRNA	146154	149966	.	-	.	gene_id "Pg_S0930.9"; transcript_id "Pg_S0930.9"; exon_number "7"; lncRNA_name "TCONS_00101732";
Pg_scaffold0159	Novegene	lncRNA	411377	417237	.	-	.	gene_id "Pg_S0159.34"; transcript_id "Pg_S0159.34"; exon_number "2"; lncRNA_name "TCONS_00023341";
Pg_scaffold0159	Novegene	lncRNA	411377	417261	.	-	.	gene_id "Pg_S0159.34"; transcript_id "Pg_S0159.34"; exon_number "2"; lncRNA_name "TCONS_00023342";
Pg_scaffold4851	Novegene	lncRNA	158852	163733	.	-	.	gene_id "XLOC_185663"; transcript_id "XLOC_185663"; exon_number "7"; lncRNA_name "TCONS_00293018";
Pg_scaffold1935	Novegene	lncRNA	167303	168189	.	-	.	gene_id "Pg_S1935.13"; transcript_id "Pg_S1935.13"; exon_number "2"; lncRNA_name "TCONS_00171256";
Pg_scaffold3182	Novegene	lncRNA	18745	21962	.	-	.	gene_id "XLOC_149633"; transcript_id "XLOC_149633"; exon_number "2"; lncRNA_name "TCONS_00235425";
Pg_scaffold0139	Novegene	lncRNA	202036	205410	.	+	.	gene_id "XLOC_013014"; transcript_id "XLOC_013014"; exon_number "6"; lncRNA_name "TCONS_00020693";
Pg_scaffold6811	Novegene	lncRNA	62141	64259	.	+	.	gene_id "XLOC_211896"; transcript_id "XLOC_211896"; exon_number "4"; lncRNA_name "TCONS_00335101";
Pg_scaffold3659	Novegene	lncRNA	246506	247008	.	+	.	gene_id "XLOC_161575"; transcript_id "XLOC_161575"; exon_number "2"; lncRNA_name "TCONS_00254467";
Pg_scaffold4480	Novegene	lncRNA	188128	188568	.	+	.	gene_id "Pg_S4480.10"; transcript_id "Pg_S4480.10"; exon_number "2"; lncRNA_name "TCONS_00282344";
Pg_scaffold0139	Novegene	lncRNA	206623	207680	.	+	.	gene_id "XLOC_013015"; transcript_id "XLOC_013015"; exon_number "2"; lncRNA_name "TCONS_00020694";
Pg_scaffold0872	Novegene	lncRNA	515888	517312	.	-	.	gene_id "Pg_S0872.12"; transcript_id "Pg_S0872.12"; exon_number "3"; lncRNA_name "TCONS_00095815";
Pg_scaffold1563	Novegene	lncRNA	83124	85690	.	+	.	gene_id "XLOC_094660"; transcript_id "XLOC_094660"; exon_number "2"; lncRNA_name "TCONS_00148099";
Pg_scaffold0872	Novegene	lncRNA	483984	487392	.	-	.	gene_id "XLOC_061188"; transcript_id "XLOC_061188"; exon_number "2"; lncRNA_name "TCONS_00095812";
Pg_scaffold2273	Novegene	lncRNA	308882	312664	.	+	.	gene_id "XLOC_121477"; transcript_id "XLOC_121477"; exon_number "2"; lncRNA_name "TCONS_00191418";
Pg_scaffold0979	Novegene	lncRNA	97229	99751	.	+	.	gene_id "XLOC_067250"; transcript_id "XLOC_067250"; exon_number "2"; lncRNA_name "TCONS_00105436";
Pg_scaffold1563	Novegene	lncRNA	60907	61350	.	+	.	gene_id "XLOC_094653"; transcript_id "XLOC_094653"; exon_number "2"; lncRNA_name "TCONS_00148090";
Pg_scaffold4720	Novegene	lncRNA	146454	148558	.	-	.	gene_id "XLOC_183607"; transcript_id "XLOC_183607"; exon_number "2"; lncRNA_name "TCONS_00289779";
Pg_scaffold4720	Novegene	lncRNA	146454	148558	.	-	.	gene_id "XLOC_183607"; transcript_id "XLOC_183607"; exon_number "2"; lncRNA_name "TCONS_00289778";
Pg_scaffold0550	Novegene	lncRNA	403192	404896	.	+	.	gene_id "Pg_S0550.3"; transcript_id "Pg_S0550.3"; exon_number "3"; lncRNA_name "TCONS_00067336";
Pg_scaffold4164	Novegene	lncRNA	40846	42938	.	-	.	gene_id "Pg_S4164.2"; transcript_id "Pg_S4164.2"; exon_number "2"; lncRNA_name "TCONS_00272521";
Pg_scaffold0254	Novegene	lncRNA	171488	172121	.	-	.	gene_id "XLOC_022408"; transcript_id "XLOC_022408"; exon_number "2"; lncRNA_name "TCONS_00035657";
Pg_scaffold0404	Novegene	lncRNA	726080	729541	.	+	.	gene_id "XLOC_033446"; transcript_id "XLOC_033446"; exon_number "3"; lncRNA_name "TCONS_00052714";
Pg_scaffold0404	Novegene	lncRNA	726079	729541	.	+	.	gene_id "XLOC_033446"; transcript_id "XLOC_033446"; exon_number "3"; lncRNA_name "TCONS_00052713";
Pg_scaffold0550	Novegene	lncRNA	403199	404896	.	+	.	gene_id "Pg_S0550.3"; transcript_id "Pg_S0550.3"; exon_number "3"; lncRNA_name "TCONS_00067338";
Pg_scaffold0463	Novegene	lncRNA	205710	208376	.	-	.	gene_id "XLOC_037683"; transcript_id "XLOC_037683"; exon_number "3"; lncRNA_name "TCONS_00059030";
Pg_scaffold0158	Novegene	lncRNA	492986	493378	.	+	.	gene_id "XLOC_014512"; transcript_id "XLOC_014512"; exon_number "3"; lncRNA_name "TCONS_00023001";
Pg_scaffold1928	Novegene	lncRNA	491124	491992	.	+	.	gene_id "XLOC_108825"; transcript_id "XLOC_108825"; exon_number "2"; lncRNA_name "TCONS_00170955";
Pg_scaffold0470	Novegene	lncRNA	41522	73060	.	+	.	gene_id "XLOC_038022"; transcript_id "XLOC_038022"; exon_number "4"; lncRNA_name "TCONS_00059524";
Pg_scaffold0911	Novegene	lncRNA	347087	349623	.	+	.	gene_id "Pg_S0911.2"; transcript_id "Pg_S0911.2"; exon_number "4"; lncRNA_name "TCONS_00099817";
Pg_scaffold0470	Novegene	lncRNA	41542	73060	.	+	.	gene_id "XLOC_038022"; transcript_id "XLOC_038022"; exon_number "5"; lncRNA_name "TCONS_00059526";
Pg_scaffold0911	Novegene	lncRNA	347087	349623	.	+	.	gene_id "Pg_S0911.2"; transcript_id "Pg_S0911.2"; exon_number "4"; lncRNA_name "TCONS_00099818";
Pg_scaffold2511	Novegene	lncRNA	310784	313105	.	+	.	gene_id "XLOC_129397"; transcript_id "XLOC_129397"; exon_number "2"; lncRNA_name "TCONS_00204032";
Pg_scaffold1375	Novegene	lncRNA	131454	133667	.	-	.	gene_id "XLOC_086312"; transcript_id "XLOC_086312"; exon_number "2"; lncRNA_name "TCONS_00134906";
Pg_scaffold0794	Novegene	lncRNA	510201	511956	.	+	.	gene_id "XLOC_057028"; transcript_id "XLOC_057028"; exon_number "3"; lncRNA_name "TCONS_00089216";
Pg_scaffold0748	Novegene	lncRNA	756021	758053	.	-	.	gene_id "XLOC_054176"; transcript_id "XLOC_054176"; exon_number "2"; lncRNA_name "TCONS_00084626";
Pg_scaffold0748	Novegene	lncRNA	756021	758054	.	-	.	gene_id "XLOC_054176"; transcript_id "XLOC_054176"; exon_number "2"; lncRNA_name "TCONS_00084627";
Pg_scaffold7779	Novegene	lncRNA	49859	50555	.	+	.	gene_id "XLOC_219006"; transcript_id "XLOC_219006"; exon_number "3"; lncRNA_name "TCONS_00345919";
Pg_scaffold1029	Novegene	lncRNA	655609	656280	.	+	.	gene_id "XLOC_069853"; transcript_id "XLOC_069853"; exon_number "2"; lncRNA_name "TCONS_00109448";
Pg_scaffold0748	Novegene	lncRNA	756021	758055	.	-	.	gene_id "XLOC_054176"; transcript_id "XLOC_054176"; exon_number "2"; lncRNA_name "TCONS_00084629";
Pg_scaffold0794	Novegene	lncRNA	516184	517961	.	+	.	gene_id "Pg_S0794.5"; transcript_id "Pg_S0794.5"; exon_number "2"; lncRNA_name "TCONS_00089218";
Pg_scaffold1546	Novegene	lncRNA	51177	52148	.	+	.	gene_id "XLOC_093945"; transcript_id "XLOC_093945"; exon_number "2"; lncRNA_name "TCONS_00146939";
Pg_scaffold0695	Novegene	lncRNA	421451	430863	.	+	.	gene_id "XLOC_050983"; transcript_id "XLOC_050983"; exon_number "2"; lncRNA_name "TCONS_00079716";
Pg_scaffold3958	Novegene	lncRNA	172675	184936	.	-	.	gene_id "Pg_S3958.5"; transcript_id "Pg_S3958.5"; exon_number "3"; lncRNA_name "TCONS_00265690";
Pg_scaffold4755	Novegene	lncRNA	139379	141008	.	-	.	gene_id "XLOC_183994"; transcript_id "XLOC_183994"; exon_number "2"; lncRNA_name "TCONS_00290464";
Pg_scaffold0296	Novegene	lncRNA	402505	407150	.	-	.	gene_id "XLOC_025830"; transcript_id "XLOC_025830"; exon_number "2"; lncRNA_name "TCONS_00040985";
Pg_scaffold0712	Novegene	lncRNA	444992	445406	.	-	.	gene_id "XLOC_052019"; transcript_id "XLOC_052019"; exon_number "2"; lncRNA_name "TCONS_00081233";
Pg_scaffold0063	Novegene	lncRNA	1381358	1389303	.	-	.	gene_id "XLOC_006077"; transcript_id "XLOC_006077"; exon_number "2"; lncRNA_name "TCONS_00009603";
Pg_scaffold0296	Novegene	lncRNA	373267	379989	.	-	.	gene_id "XLOC_025828"; transcript_id "XLOC_025828"; exon_number "2"; lncRNA_name "TCONS_00040983";
Pg_scaffold1271	Novegene	lncRNA	518154	520715	.	-	.	gene_id "XLOC_081066"; transcript_id "XLOC_081066"; exon_number "3"; lncRNA_name "TCONS_00126754";
Pg_scaffold2148	Novegene	lncRNA	319000	322895	.	+	.	gene_id "Pg_S2148.24"; transcript_id "Pg_S2148.24"; exon_number "2"; lncRNA_name "TCONS_00185190";
Pg_scaffold4862	Novegene	lncRNA	139	574	.	+	.	gene_id "XLOC_185839"; transcript_id "XLOC_185839"; exon_number "2"; lncRNA_name "TCONS_00293329";
Pg_scaffold0093	Novegene	lncRNA	851626	853577	.	-	.	gene_id "XLOC_008756"; transcript_id "XLOC_008756"; exon_number "2"; lncRNA_name "TCONS_00013779";
Pg_scaffold5493	Novegene	lncRNA	90714	91850	.	+	.	gene_id "XLOC_195737"; transcript_id "XLOC_195737"; exon_number "2"; lncRNA_name "TCONS_00309219";
Pg_scaffold8831	Novegene	lncRNA	7076	9570	.	-	.	gene_id "Pg_S8831.1"; transcript_id "Pg_S8831.1"; exon_number "2"; lncRNA_name "TCONS_00351938";
Pg_scaffold1849	Novegene	lncRNA	174123	176861	.	-	.	gene_id "XLOC_105911"; transcript_id "XLOC_105911"; exon_number "2"; lncRNA_name "TCONS_00165993";
Pg_scaffold2848	Novegene	lncRNA	182532	185959	.	+	.	gene_id "XLOC_139607"; transcript_id "XLOC_139607"; exon_number "7"; lncRNA_name "TCONS_00219868";
Pg_scaffold2848	Novegene	lncRNA	182537	185959	.	+	.	gene_id "XLOC_139607"; transcript_id "XLOC_139607"; exon_number "7"; lncRNA_name "TCONS_00219869";
Pg_scaffold2440	Novegene	lncRNA	121032	126380	.	-	.	gene_id "Pg_S2440.13"; transcript_id "Pg_S2440.13"; exon_number "6"; lncRNA_name "TCONS_00200390";
Pg_scaffold2440	Novegene	lncRNA	121032	126380	.	-	.	gene_id "Pg_S2440.13"; transcript_id "Pg_S2440.13"; exon_number "7"; lncRNA_name "TCONS_00200391";
Pg_scaffold2093	Novegene	lncRNA	306350	308179	.	-	.	gene_id "XLOC_115312"; transcript_id "XLOC_115312"; exon_number "2"; lncRNA_name "TCONS_00181629";
Pg_scaffold2848	Novegene	lncRNA	182532	185959	.	+	.	gene_id "XLOC_139607"; transcript_id "XLOC_139607"; exon_number "5"; lncRNA_name "TCONS_00219866";
Pg_scaffold2848	Novegene	lncRNA	182532	185959	.	+	.	gene_id "XLOC_139607"; transcript_id "XLOC_139607"; exon_number "8"; lncRNA_name "TCONS_00219867";
Pg_scaffold2325	Novegene	lncRNA	139642	140490	.	-	.	gene_id "XLOC_123427"; transcript_id "XLOC_123427"; exon_number "3"; lncRNA_name "TCONS_00194462";
Pg_scaffold1993	Novegene	lncRNA	68048	72106	.	+	.	gene_id "XLOC_111492"; transcript_id "XLOC_111492"; exon_number "2"; lncRNA_name "TCONS_00175262";
Pg_scaffold0747	Novegene	lncRNA	370919	372422	.	-	.	gene_id "XLOC_054079"; transcript_id "XLOC_054079"; exon_number "4"; lncRNA_name "TCONS_00084481";
Pg_scaffold0747	Novegene	lncRNA	370919	374044	.	-	.	gene_id "XLOC_054079"; transcript_id "XLOC_054079"; exon_number "5"; lncRNA_name "TCONS_00084482";
Pg_scaffold0286	Novegene	lncRNA	77136	78203	.	-	.	gene_id "XLOC_025084"; transcript_id "XLOC_025084"; exon_number "2"; lncRNA_name "TCONS_00039835";
Pg_scaffold0621	Novegene	lncRNA	896813	898786	.	-	.	gene_id "XLOC_046988"; transcript_id "XLOC_046988"; exon_number "3"; lncRNA_name "TCONS_00073527";
Pg_scaffold0304	Novegene	lncRNA	53550	61562	.	-	.	gene_id "XLOC_026520"; transcript_id "XLOC_026520"; exon_number "2"; lncRNA_name "TCONS_00042052";
Pg_scaffold2859	Novegene	lncRNA	165258	166112	.	+	.	gene_id "XLOC_139894"; transcript_id "XLOC_139894"; exon_number "2"; lncRNA_name "TCONS_00220286";
Pg_scaffold0621	Novegene	lncRNA	897940	899599	.	-	.	gene_id "XLOC_046988"; transcript_id "XLOC_046988"; exon_number "4"; lncRNA_name "TCONS_00073528";
Pg_scaffold0374	Novegene	lncRNA	979744	980236	.	+	.	gene_id "XLOC_031100"; transcript_id "XLOC_031100"; exon_number "3"; lncRNA_name "TCONS_00049009";
Pg_scaffold1723	Novegene	lncRNA	490345	496148	.	+	.	gene_id "XLOC_101315"; transcript_id "XLOC_101315"; exon_number "2"; lncRNA_name "TCONS_00158603";
Pg_scaffold0151	Novegene	lncRNA	1479222	1490791	.	-	.	gene_id "XLOC_014156"; transcript_id "XLOC_014156"; exon_number "2"; lncRNA_name "TCONS_00022432";
Pg_scaffold1652	Novegene	lncRNA	231216	232365	.	-	.	gene_id "XLOC_098301"; transcript_id "XLOC_098301"; exon_number "2"; lncRNA_name "TCONS_00153839";
Pg_scaffold1813	Novegene	lncRNA	445691	446005	.	+	.	gene_id "Pg_S1813.6"; transcript_id "Pg_S1813.6"; exon_number "2"; lncRNA_name "TCONS_00164002";
Pg_scaffold1491	Novegene	lncRNA	226155	231875	.	+	.	gene_id "XLOC_091488"; transcript_id "XLOC_091488"; exon_number "2"; lncRNA_name "TCONS_00143037";
Pg_scaffold5395	Novegene	lncRNA	111504	116193	.	-	.	gene_id "XLOC_194267"; transcript_id "XLOC_194267"; exon_number "7"; lncRNA_name "TCONS_00306841";
Pg_scaffold1816	Novegene	lncRNA	49094	50866	.	-	.	gene_id "XLOC_104878"; transcript_id "XLOC_104878"; exon_number "3"; lncRNA_name "TCONS_00164253";
Pg_scaffold1737	Novegene	lncRNA	500189	505572	.	-	.	gene_id "XLOC_101853"; transcript_id "XLOC_101853"; exon_number "2"; lncRNA_name "TCONS_00159400";
Pg_scaffold7680	Novegene	lncRNA	38092	41534	.	-	.	gene_id "XLOC_218405"; transcript_id "XLOC_218405"; exon_number "2"; lncRNA_name "TCONS_00345016";
Pg_scaffold5105	Novegene	lncRNA	54531	56051	.	+	.	gene_id "Pg_S5105.3"; transcript_id "Pg_S5105.3"; exon_number "2"; lncRNA_name "TCONS_00299786";
Pg_scaffold3506	Novegene	lncRNA	90899	94839	.	-	.	gene_id "XLOC_157713"; transcript_id "XLOC_157713"; exon_number "2"; lncRNA_name "TCONS_00248282";
Pg_scaffold7517	Novegene	lncRNA	27553	31017	.	-	.	gene_id "XLOC_217506"; transcript_id "XLOC_217506"; exon_number "3"; lncRNA_name "TCONS_00343594";
Pg_scaffold3273	Novegene	lncRNA	120359	124385	.	+	.	gene_id "XLOC_151501"; transcript_id "XLOC_151501"; exon_number "2"; lncRNA_name "TCONS_00238358";
Pg_scaffold4465	Novegene	lncRNA	169136	174713	.	+	.	gene_id "Pg_S4465.5"; transcript_id "Pg_S4465.5"; exon_number "6"; lncRNA_name "TCONS_00281949";
Pg_scaffold0258	Novegene	lncRNA	1207764	1209956	.	-	.	gene_id "Pg_S0258.9"; transcript_id "Pg_S0258.9"; exon_number "3"; lncRNA_name "TCONS_00035903";
Pg_scaffold1337	Novegene	lncRNA	383611	386011	.	+	.	gene_id "XLOC_084166"; transcript_id "XLOC_084166"; exon_number "4"; lncRNA_name "TCONS_00131680";
Pg_scaffold0258	Novegene	lncRNA	1210297	1212559	.	-	.	gene_id "Pg_S0258.5"; transcript_id "Pg_S0258.5"; exon_number "3"; lncRNA_name "TCONS_00035906";
Pg_scaffold0209	Novegene	lncRNA	937335	949122	.	-	.	gene_id "XLOC_018561"; transcript_id "XLOC_018561"; exon_number "2"; lncRNA_name "TCONS_00029504";
Pg_scaffold4527	Novegene	lncRNA	172647	173348	.	-	.	gene_id "Pg_S4527.12"; transcript_id "Pg_S4527.12"; exon_number "2"; lncRNA_name "TCONS_00283892";
Pg_scaffold6126	Novegene	lncRNA	28832	35180	.	-	.	gene_id "XLOC_204895"; transcript_id "XLOC_204895"; exon_number "3"; lncRNA_name "TCONS_00323740";
Pg_scaffold0536	Novegene	lncRNA	838233	839250	.	-	.	gene_id "Pg_S0536.67"; transcript_id "Pg_S0536.67"; exon_number "2"; lncRNA_name "TCONS_00066316";
Pg_scaffold4187	Novegene	lncRNA	6018	20522	.	-	.	gene_id "XLOC_173274"; transcript_id "XLOC_173274"; exon_number "2"; lncRNA_name "TCONS_00273391";
Pg_scaffold0311	Novegene	lncRNA	778736	788643	.	-	.	gene_id "XLOC_026901"; transcript_id "XLOC_026901"; exon_number "2"; lncRNA_name "TCONS_00042587";
Pg_scaffold2487	Novegene	lncRNA	85782	91790	.	+	.	gene_id "XLOC_128671"; transcript_id "XLOC_128671"; exon_number "2"; lncRNA_name "TCONS_00202892";
Pg_scaffold6465	Novegene	lncRNA	17674	22660	.	+	.	gene_id "XLOC_208575"; transcript_id "XLOC_208575"; exon_number "2"; lncRNA_name "TCONS_00329717";
Pg_scaffold3588	Novegene	lncRNA	61824	66317	.	+	.	gene_id "XLOC_159683"; transcript_id "XLOC_159683"; exon_number "4"; lncRNA_name "TCONS_00251482";
Pg_scaffold3807	Novegene	lncRNA	7733	8646	.	-	.	gene_id "XLOC_165478"; transcript_id "XLOC_165478"; exon_number "2"; lncRNA_name "TCONS_00260809";
Pg_scaffold4954	Novegene	lncRNA	120645	123668	.	+	.	gene_id "XLOC_187647"; transcript_id "XLOC_187647"; exon_number "4"; lncRNA_name "TCONS_00296151";
Pg_scaffold4954	Novegene	lncRNA	120645	123668	.	+	.	gene_id "XLOC_187647"; transcript_id "XLOC_187647"; exon_number "3"; lncRNA_name "TCONS_00296150";
Pg_scaffold6736	Novegene	lncRNA	28766	29027	.	-	.	gene_id "XLOC_211353"; transcript_id "XLOC_211353"; exon_number "2"; lncRNA_name "TCONS_00334198";
Pg_scaffold6736	Novegene	lncRNA	71475	73189	.	-	.	gene_id "XLOC_211354"; transcript_id "XLOC_211354"; exon_number "3"; lncRNA_name "TCONS_00334199";
Pg_scaffold1990	Novegene	lncRNA	182225	194489	.	-	.	gene_id "XLOC_111408"; transcript_id "XLOC_111408"; exon_number "2"; lncRNA_name "TCONS_00175140";
Pg_scaffold4522	Novegene	lncRNA	145895	149827	.	+	.	gene_id "Pg_S4522.3"; transcript_id "Pg_S4522.3"; exon_number "4"; lncRNA_name "TCONS_00283671";
Pg_scaffold0898	Novegene	lncRNA	757767	759094	.	+	.	gene_id "Pg_S0898.13"; transcript_id "Pg_S0898.13"; exon_number "2"; lncRNA_name "TCONS_00098282";
Pg_scaffold0270	Novegene	lncRNA	966398	975882	.	+	.	gene_id "XLOC_023672"; transcript_id "XLOC_023672"; exon_number "3"; lncRNA_name "TCONS_00037650";
Pg_scaffold0898	Novegene	lncRNA	107741	112143	.	-	.	gene_id "XLOC_062705"; transcript_id "XLOC_062705"; exon_number "6"; lncRNA_name "TCONS_00098286";
Pg_scaffold5547	Novegene	lncRNA	41304	42455	.	-	.	gene_id "XLOC_196697"; transcript_id "XLOC_196697"; exon_number "2"; lncRNA_name "TCONS_00310815";
Pg_scaffold1671	Novegene	lncRNA	401096	406027	.	-	.	gene_id "Pg_S1671.52"; transcript_id "Pg_S1671.52"; exon_number "2"; lncRNA_name "TCONS_00155098";
Pg_scaffold0395	Novegene	lncRNA	616458	624434	.	+	.	gene_id "XLOC_032467"; transcript_id "XLOC_032467"; exon_number "2"; lncRNA_name "TCONS_00051064";
Pg_scaffold5795	Novegene	lncRNA	38985	39597	.	-	.	gene_id "XLOC_200112"; transcript_id "XLOC_200112"; exon_number "2"; lncRNA_name "TCONS_00316236";
Pg_scaffold2503	Novegene	lncRNA	384924	385943	.	+	.	gene_id "Pg_S2503.18"; transcript_id "Pg_S2503.18"; exon_number "2"; lncRNA_name "TCONS_00203645";
Pg_scaffold5169	Novegene	lncRNA	160233	164972	.	-	.	gene_id "XLOC_191077"; transcript_id "XLOC_191077"; exon_number "2"; lncRNA_name "TCONS_00301579";
Pg_scaffold5066	Novegene	lncRNA	71901	78059	.	-	.	gene_id "XLOC_189348"; transcript_id "XLOC_189348"; exon_number "4"; lncRNA_name "TCONS_00298825";
Pg_scaffold3353	Novegene	lncRNA	46021	48451	.	-	.	gene_id "XLOC_153901"; transcript_id "XLOC_153901"; exon_number "3"; lncRNA_name "TCONS_00242069";
Pg_scaffold1941	Novegene	lncRNA	247229	250880	.	+	.	gene_id "Pg_S1941.10"; transcript_id "Pg_S1941.10"; exon_number "2"; lncRNA_name "TCONS_00171804";
Pg_scaffold3273	Novegene	lncRNA	120304	124385	.	+	.	gene_id "XLOC_151501"; transcript_id "XLOC_151501"; exon_number "4"; lncRNA_name "TCONS_00238355";
Pg_scaffold4661	Novegene	lncRNA	55055	59549	.	-	.	gene_id "Pg_S4661.13"; transcript_id "Pg_S4661.13"; exon_number "2"; lncRNA_name "TCONS_00288131";
Pg_scaffold5066	Novegene	lncRNA	71901	78075	.	-	.	gene_id "XLOC_189348"; transcript_id "XLOC_189348"; exon_number "5"; lncRNA_name "TCONS_00298827";
Pg_scaffold3803	Novegene	lncRNA	108897	112271	.	+	.	gene_id "XLOC_165363"; transcript_id "XLOC_165363"; exon_number "4"; lncRNA_name "TCONS_00260600";
Pg_scaffold2906	Novegene	lncRNA	271199	283028	.	+	.	gene_id "Pg_S2906.6"; transcript_id "Pg_S2906.6"; exon_number "3"; lncRNA_name "TCONS_00222284";
Pg_scaffold2724	Novegene	lncRNA	275745	277814	.	+	.	gene_id "XLOC_135881"; transcript_id "XLOC_135881"; exon_number "3"; lncRNA_name "TCONS_00214155";
Pg_scaffold8291	Novegene	lncRNA	18234	27473	.	-	.	gene_id "XLOC_221256"; transcript_id "XLOC_221256"; exon_number "2"; lncRNA_name "TCONS_00349306";
Pg_scaffold2724	Novegene	lncRNA	270809	271783	.	+	.	gene_id "XLOC_135878"; transcript_id "XLOC_135878"; exon_number "2"; lncRNA_name "TCONS_00214151";
Pg_scaffold1061	Novegene	lncRNA	1311	2223	.	-	.	gene_id "Pg_S1061.1"; transcript_id "Pg_S1061.1"; exon_number "2"; lncRNA_name "TCONS_00112627";
Pg_scaffold3677	Novegene	lncRNA	192591	197478	.	-	.	gene_id "XLOC_162068"; transcript_id "XLOC_162068"; exon_number "2"; lncRNA_name "TCONS_00255219";
Pg_scaffold7937	Novegene	lncRNA	20218	20858	.	+	.	gene_id "XLOC_219870"; transcript_id "XLOC_219870"; exon_number "2"; lncRNA_name "TCONS_00347202";
Pg_scaffold1995	Novegene	lncRNA	370376	371164	.	+	.	gene_id "Pg_S1995.31"; transcript_id "Pg_S1995.31"; exon_number "2"; lncRNA_name "TCONS_00175492";
Pg_scaffold0877	Novegene	lncRNA	729569	731460	.	-	.	gene_id "XLOC_061330"; transcript_id "XLOC_061330"; exon_number "2"; lncRNA_name "TCONS_00096040";
Pg_scaffold0458	Novegene	lncRNA	81293	82128	.	-	.	gene_id "XLOC_037508"; transcript_id "XLOC_037508"; exon_number "2"; lncRNA_name "TCONS_00058800";
Pg_scaffold0431	Novegene	lncRNA	959509	960703	.	+	.	gene_id "Pg_S0431.73"; transcript_id "Pg_S0431.73"; exon_number "2"; lncRNA_name "TCONS_00055835";
Pg_scaffold1316	Novegene	lncRNA	285771	288127	.	+	.	gene_id "XLOC_083368"; transcript_id "XLOC_083368"; exon_number "2"; lncRNA_name "TCONS_00130487";
Pg_scaffold0122	Novegene	lncRNA	1105935	1111105	.	+	.	gene_id "Pg_S0122.14"; transcript_id "Pg_S0122.14"; exon_number "5"; lncRNA_name "TCONS_00018404";
Pg_scaffold4942	Novegene	lncRNA	50778	54391	.	+	.	gene_id "XLOC_187432"; transcript_id "XLOC_187432"; exon_number "5"; lncRNA_name "TCONS_00295814";
Pg_scaffold0458	Novegene	lncRNA	160655	161122	.	-	.	gene_id "XLOC_037517"; transcript_id "XLOC_037517"; exon_number "2"; lncRNA_name "TCONS_00058809";
Pg_scaffold0122	Novegene	lncRNA	1104125	1111105	.	+	.	gene_id "Pg_S0122.14"; transcript_id "Pg_S0122.14"; exon_number "3"; lncRNA_name "TCONS_00018403";
Pg_scaffold2757	Novegene	lncRNA	171350	174614	.	+	.	gene_id "XLOC_136987"; transcript_id "XLOC_136987"; exon_number "3"; lncRNA_name "TCONS_00215794";
Pg_scaffold2757	Novegene	lncRNA	171350	175503	.	+	.	gene_id "XLOC_136987"; transcript_id "XLOC_136987"; exon_number "5"; lncRNA_name "TCONS_00215795";
Pg_scaffold2125	Novegene	lncRNA	440994	443182	.	+	.	gene_id "XLOC_116589"; transcript_id "XLOC_116589"; exon_number "2"; lncRNA_name "TCONS_00183668";
Pg_scaffold5174	Novegene	lncRNA	22937	24519	.	-	.	gene_id "XLOC_191145"; transcript_id "XLOC_191145"; exon_number "2"; lncRNA_name "TCONS_00301717";
Pg_scaffold2125	Novegene	lncRNA	409561	414965	.	+	.	gene_id "Pg_S2125.6"; transcript_id "Pg_S2125.6"; exon_number "3"; lncRNA_name "TCONS_00183662";
Pg_scaffold0220	Novegene	lncRNA	1236883	1254144	.	+	.	gene_id "Pg_S0220.13"; transcript_id "Pg_S0220.13"; exon_number "3"; lncRNA_name "TCONS_00030906";
Pg_scaffold1974	Novegene	lncRNA	88558	90315	.	-	.	gene_id "Pg_S1974.4"; transcript_id "Pg_S1974.4"; exon_number "2"; lncRNA_name "TCONS_00174281";
Pg_scaffold2125	Novegene	lncRNA	440994	443182	.	+	.	gene_id "XLOC_116589"; transcript_id "XLOC_116589"; exon_number "2"; lncRNA_name "TCONS_00183667";
Pg_scaffold2125	Novegene	lncRNA	409561	414965	.	+	.	gene_id "Pg_S2125.6"; transcript_id "Pg_S2125.6"; exon_number "3"; lncRNA_name "TCONS_00183664";
Pg_scaffold2125	Novegene	lncRNA	409561	414965	.	+	.	gene_id "Pg_S2125.6"; transcript_id "Pg_S2125.6"; exon_number "2"; lncRNA_name "TCONS_00183665";
Pg_scaffold3016	Novegene	lncRNA	186851	255756	.	-	.	gene_id "Pg_S3016.11"; transcript_id "Pg_S3016.11"; exon_number "2"; lncRNA_name "TCONS_00227044";
Pg_scaffold0109	Novegene	lncRNA	327329	330968	.	-	.	gene_id "XLOC_010432"; transcript_id "XLOC_010432"; exon_number "4"; lncRNA_name "TCONS_00016531";
Pg_scaffold0109	Novegene	lncRNA	327329	330947	.	-	.	gene_id "XLOC_010432"; transcript_id "XLOC_010432"; exon_number "3"; lncRNA_name "TCONS_00016530";
Pg_scaffold3788	Novegene	lncRNA	215219	218394	.	-	.	gene_id "XLOC_164943"; transcript_id "XLOC_164943"; exon_number "4"; lncRNA_name "TCONS_00259967";
Pg_scaffold3788	Novegene	lncRNA	215219	218394	.	-	.	gene_id "XLOC_164943"; transcript_id "XLOC_164943"; exon_number "4"; lncRNA_name "TCONS_00259966";
Pg_scaffold0024	Novegene	lncRNA	919576	944845	.	+	.	gene_id "Pg_S0024.1"; transcript_id "Pg_S0024.1"; exon_number "2"; lncRNA_name "TCONS_00004085";
Pg_scaffold3788	Novegene	lncRNA	215219	218567	.	-	.	gene_id "XLOC_164943"; transcript_id "XLOC_164943"; exon_number "4"; lncRNA_name "TCONS_00259969";
Pg_scaffold3788	Novegene	lncRNA	215219	218489	.	-	.	gene_id "XLOC_164943"; transcript_id "XLOC_164943"; exon_number "3"; lncRNA_name "TCONS_00259968";
Pg_scaffold7207	Novegene	lncRNA	32531	33278	.	-	.	gene_id "XLOC_215311"; transcript_id "XLOC_215311"; exon_number "2"; lncRNA_name "TCONS_00340240";
Pg_scaffold1632	Novegene	lncRNA	80308	86726	.	+	.	gene_id "Pg_S1632.3"; transcript_id "Pg_S1632.3"; exon_number "2"; lncRNA_name "TCONS_00152310";
Pg_scaffold5519	Novegene	lncRNA	140656	144324	.	-	.	gene_id "XLOC_196195"; transcript_id "XLOC_196195"; exon_number "2"; lncRNA_name "TCONS_00309913";
Pg_scaffold1632	Novegene	lncRNA	84422	86726	.	+	.	gene_id "XLOC_097288"; transcript_id "XLOC_097288"; exon_number "3"; lncRNA_name "TCONS_00152312";
Pg_scaffold1632	Novegene	lncRNA	89730	91203	.	+	.	gene_id "Pg_S1632.24"; transcript_id "Pg_S1632.24"; exon_number "2"; lncRNA_name "TCONS_00152313";
Pg_scaffold0301	Novegene	lncRNA	858311	860280	.	-	.	gene_id "Pg_S0301.3"; transcript_id "Pg_S0301.3"; exon_number "2"; lncRNA_name "TCONS_00041619";
Pg_scaffold4237	Novegene	lncRNA	193186	201738	.	+	.	gene_id "Pg_S4237.7"; transcript_id "Pg_S4237.7"; exon_number "2"; lncRNA_name "TCONS_00274885";
Pg_scaffold5871	Novegene	lncRNA	70075	98518	.	+	.	gene_id "Pg_S5871.5"; transcript_id "Pg_S5871.5"; exon_number "2"; lncRNA_name "TCONS_00317822";
Pg_scaffold3280	Novegene	lncRNA	114806	116932	.	-	.	gene_id "XLOC_151675"; transcript_id "XLOC_151675"; exon_number "2"; lncRNA_name "TCONS_00238656";
Pg_scaffold8109	Novegene	lncRNA	20048	22232	.	-	.	gene_id "XLOC_220534"; transcript_id "XLOC_220534"; exon_number "2"; lncRNA_name "TCONS_00348220";
Pg_scaffold2045	Novegene	lncRNA	25772	26089	.	+	.	gene_id "XLOC_113595"; transcript_id "XLOC_113595"; exon_number "2"; lncRNA_name "TCONS_00178784";
Pg_scaffold6815	Novegene	lncRNA	64997	68069	.	+	.	gene_id "XLOC_211934"; transcript_id "XLOC_211934"; exon_number "2"; lncRNA_name "TCONS_00335176";
Pg_scaffold0123	Novegene	lncRNA	492336	493276	.	-	.	gene_id "XLOC_011580"; transcript_id "XLOC_011580"; exon_number "3"; lncRNA_name "TCONS_00018546";
Pg_scaffold1016	Novegene	lncRNA	319038	320266	.	+	.	gene_id "XLOC_069259"; transcript_id "XLOC_069259"; exon_number "4"; lncRNA_name "TCONS_00108583";
Pg_scaffold0369	Novegene	lncRNA	503525	505334	.	-	.	gene_id "XLOC_030768"; transcript_id "XLOC_030768"; exon_number "2"; lncRNA_name "TCONS_00048534";
Pg_scaffold7027	Novegene	lncRNA	4411	6243	.	-	.	gene_id "XLOC_213765"; transcript_id "XLOC_213765"; exon_number "4"; lncRNA_name "TCONS_00337899";
Pg_scaffold0614	Novegene	lncRNA	407753	417894	.	-	.	gene_id "XLOC_046520"; transcript_id "XLOC_046520"; exon_number "3"; lncRNA_name "TCONS_00072805";
Pg_scaffold3303	Novegene	lncRNA	93854	97073	.	+	.	gene_id "Pg_S3303.5"; transcript_id "Pg_S3303.5"; exon_number "3"; lncRNA_name "TCONS_00239652";
Pg_scaffold5139	Novegene	lncRNA	140244	141797	.	-	.	gene_id "XLOC_190610"; transcript_id "XLOC_190610"; exon_number "2"; lncRNA_name "TCONS_00300800";
Pg_scaffold0614	Novegene	lncRNA	407753	417907	.	-	.	gene_id "XLOC_046520"; transcript_id "XLOC_046520"; exon_number "2"; lncRNA_name "TCONS_00072806";
Pg_scaffold1528	Novegene	lncRNA	272780	275539	.	-	.	gene_id "XLOC_093167"; transcript_id "XLOC_093167"; exon_number "2"; lncRNA_name "TCONS_00145657";
Pg_scaffold1400	Novegene	lncRNA	580589	582689	.	+	.	gene_id "Pg_S1400.47"; transcript_id "Pg_S1400.47"; exon_number "3"; lncRNA_name "TCONS_00136504";
Pg_scaffold0680	Novegene	lncRNA	612443	614848	.	-	.	gene_id "XLOC_050191"; transcript_id "XLOC_050191"; exon_number "4"; lncRNA_name "TCONS_00078506";
Pg_scaffold1837	Novegene	lncRNA	353682	356286	.	-	.	gene_id "XLOC_105377"; transcript_id "XLOC_105377"; exon_number "3"; lncRNA_name "TCONS_00165060";
Pg_scaffold5673	Novegene	lncRNA	80987	81863	.	+	.	gene_id "XLOC_198479"; transcript_id "XLOC_198479"; exon_number "2"; lncRNA_name "TCONS_00313545";
Pg_scaffold0232	Novegene	lncRNA	462577	463116	.	-	.	gene_id "XLOC_020543"; transcript_id "XLOC_020543"; exon_number "2"; lncRNA_name "TCONS_00032689";
Pg_scaffold0293	Novegene	lncRNA	597813	598727	.	+	.	gene_id "XLOC_025640"; transcript_id "XLOC_025640"; exon_number "2"; lncRNA_name "TCONS_00040696";
Pg_scaffold0198	Novegene	lncRNA	1185949	1241658	.	-	.	gene_id "XLOC_017630"; transcript_id "XLOC_017630"; exon_number "2"; lncRNA_name "TCONS_00028128";
Pg_scaffold4426	Novegene	lncRNA	138351	148144	.	+	.	gene_id "Pg_S4426.2"; transcript_id "Pg_S4426.2"; exon_number "2"; lncRNA_name "TCONS_00280729";
Pg_scaffold0563	Novegene	lncRNA	406329	408041	.	-	.	gene_id "Pg_S0563.4"; transcript_id "Pg_S0563.4"; exon_number "4"; lncRNA_name "TCONS_00068208";
Pg_scaffold0563	Novegene	lncRNA	406638	408041	.	-	.	gene_id "XLOC_043550"; transcript_id "XLOC_043550"; exon_number "4"; lncRNA_name "TCONS_00068209";
Pg_scaffold2389	Novegene	lncRNA	358270	358570	.	+	.	gene_id "XLOC_125362"; transcript_id "XLOC_125362"; exon_number "2"; lncRNA_name "TCONS_00197614";
Pg_scaffold0680	Novegene	lncRNA	612443	614843	.	-	.	gene_id "XLOC_050191"; transcript_id "XLOC_050191"; exon_number "3"; lncRNA_name "TCONS_00078505";
Pg_scaffold1183	Novegene	lncRNA	272711	276336	.	-	.	gene_id "XLOC_077191"; transcript_id "XLOC_077191"; exon_number "2"; lncRNA_name "TCONS_00120944";
Pg_scaffold1183	Novegene	lncRNA	272711	276336	.	-	.	gene_id "XLOC_077191"; transcript_id "XLOC_077191"; exon_number "2"; lncRNA_name "TCONS_00120945";
Pg_scaffold0571	Novegene	lncRNA	710667	713435	.	+	.	gene_id "XLOC_043932"; transcript_id "XLOC_043932"; exon_number "2"; lncRNA_name "TCONS_00068750";
Pg_scaffold1231	Novegene	lncRNA	36917	39134	.	-	.	gene_id "XLOC_079234"; transcript_id "XLOC_079234"; exon_number "4"; lncRNA_name "TCONS_00124097";
Pg_scaffold6594	Novegene	lncRNA	75100	80038	.	-	.	gene_id "Pg_S6594.3"; transcript_id "Pg_S6594.3"; exon_number "3"; lncRNA_name "TCONS_00332057";
Pg_scaffold3244	Novegene	lncRNA	149200	161329	.	-	.	gene_id "XLOC_150887"; transcript_id "XLOC_150887"; exon_number "2"; lncRNA_name "TCONS_00237393";
Pg_scaffold5343	Novegene	lncRNA	100258	105015	.	-	.	gene_id "XLOC_193488"; transcript_id "XLOC_193488"; exon_number "2"; lncRNA_name "TCONS_00305477";
Pg_scaffold6319	Novegene	lncRNA	54780	55090	.	+	.	gene_id "XLOC_207054"; transcript_id "XLOC_207054"; exon_number "2"; lncRNA_name "TCONS_00327246";
Pg_scaffold0125	Novegene	lncRNA	781203	791977	.	-	.	gene_id "XLOC_011793"; transcript_id "XLOC_011793"; exon_number "2"; lncRNA_name "TCONS_00018891";
Pg_scaffold1400	Novegene	lncRNA	557970	562336	.	-	.	gene_id "XLOC_087424"; transcript_id "XLOC_087424"; exon_number "4"; lncRNA_name "TCONS_00136651";
Pg_scaffold2021	Novegene	lncRNA	122352	127514	.	+	.	gene_id "Pg_S2021.5"; transcript_id "Pg_S2021.5"; exon_number "5"; lncRNA_name "TCONS_00177311";
Pg_scaffold2021	Novegene	lncRNA	122311	127320	.	+	.	gene_id "Pg_S2021.5"; transcript_id "Pg_S2021.5"; exon_number "4"; lncRNA_name "TCONS_00177310";
Pg_scaffold0391	Novegene	lncRNA	209244	211505	.	+	.	gene_id "Pg_S0391.3"; transcript_id "Pg_S0391.3"; exon_number "2"; lncRNA_name "TCONS_00050824";
Pg_scaffold0391	Novegene	lncRNA	208857	211505	.	+	.	gene_id "Pg_S0391.3"; transcript_id "Pg_S0391.3"; exon_number "4"; lncRNA_name "TCONS_00050822";
Pg_scaffold1185	Novegene	lncRNA	240084	244353	.	+	.	gene_id "Pg_S1185.28"; transcript_id "Pg_S1185.28"; exon_number "2"; lncRNA_name "TCONS_00121012";
Pg_scaffold2175	Novegene	lncRNA	183574	192658	.	-	.	gene_id "XLOC_118376"; transcript_id "XLOC_118376"; exon_number "2"; lncRNA_name "TCONS_00186566";
Pg_scaffold2175	Novegene	lncRNA	183574	192719	.	-	.	gene_id "XLOC_118376"; transcript_id "XLOC_118376"; exon_number "2"; lncRNA_name "TCONS_00186567";
Pg_scaffold0166	Novegene	lncRNA	80288	95752	.	-	.	gene_id "XLOC_015266"; transcript_id "XLOC_015266"; exon_number "5"; lncRNA_name "TCONS_00024343";
Pg_scaffold0166	Novegene	lncRNA	58891	59633	.	-	.	gene_id "XLOC_015265"; transcript_id "XLOC_015265"; exon_number "2"; lncRNA_name "TCONS_00024342";
Pg_scaffold1496	Novegene	lncRNA	76910	80406	.	-	.	gene_id "XLOC_091679"; transcript_id "XLOC_091679"; exon_number "3"; lncRNA_name "TCONS_00143352";
Pg_scaffold0166	Novegene	lncRNA	111098	114645	.	-	.	gene_id "XLOC_015270"; transcript_id "XLOC_015270"; exon_number "3"; lncRNA_name "TCONS_00024347";
Pg_scaffold6612	Novegene	lncRNA	16343	18218	.	-	.	gene_id "XLOC_210169"; transcript_id "XLOC_210169"; exon_number "2"; lncRNA_name "TCONS_00332348";
Pg_scaffold8961	Novegene	lncRNA	14861	17154	.	-	.	gene_id "Pg_S8961.1"; transcript_id "Pg_S8961.1"; exon_number "5"; lncRNA_name "TCONS_00352340";
Pg_scaffold6674	Novegene	lncRNA	39151	45751	.	-	.	gene_id "XLOC_210822"; transcript_id "XLOC_210822"; exon_number "3"; lncRNA_name "TCONS_00333356";
Pg_scaffold2256	Novegene	lncRNA	304890	316950	.	-	.	gene_id "XLOC_120974"; transcript_id "XLOC_120974"; exon_number "3"; lncRNA_name "TCONS_00190622";
Pg_scaffold0909	Novegene	lncRNA	135658	149916	.	+	.	gene_id "Pg_S0909.3"; transcript_id "Pg_S0909.3"; exon_number "3"; lncRNA_name "TCONS_00099626";
Pg_scaffold0909	Novegene	lncRNA	135658	149916	.	+	.	gene_id "Pg_S0909.3"; transcript_id "Pg_S0909.3"; exon_number "3"; lncRNA_name "TCONS_00099627";
Pg_scaffold0909	Novegene	lncRNA	135658	147391	.	+	.	gene_id "XLOC_063455"; transcript_id "XLOC_063455"; exon_number "3"; lncRNA_name "TCONS_00099624";
Pg_scaffold0909	Novegene	lncRNA	135658	147391	.	+	.	gene_id "XLOC_063455"; transcript_id "XLOC_063455"; exon_number "3"; lncRNA_name "TCONS_00099625";
Pg_scaffold1558	Novegene	lncRNA	531318	535183	.	-	.	gene_id "XLOC_094372"; transcript_id "XLOC_094372"; exon_number "3"; lncRNA_name "TCONS_00147698";
Pg_scaffold0909	Novegene	lncRNA	135661	149916	.	+	.	gene_id "Pg_S0909.3"; transcript_id "Pg_S0909.3"; exon_number "4"; lncRNA_name "TCONS_00099628";
Pg_scaffold0909	Novegene	lncRNA	135661	149916	.	+	.	gene_id "Pg_S0909.3"; transcript_id "Pg_S0909.3"; exon_number "2"; lncRNA_name "TCONS_00099629";
Pg_scaffold3836	Novegene	lncRNA	255302	258612	.	-	.	gene_id "XLOC_166062"; transcript_id "XLOC_166062"; exon_number "5"; lncRNA_name "TCONS_00261696";
Pg_scaffold0417	Novegene	lncRNA	323628	340998	.	-	.	gene_id "Pg_S0417.4"; transcript_id "Pg_S0417.4"; exon_number "2"; lncRNA_name "TCONS_00054019";
Pg_scaffold0768	Novegene	lncRNA	342862	345696	.	-	.	gene_id "XLOC_055661"; transcript_id "XLOC_055661"; exon_number "3"; lncRNA_name "TCONS_00086970";
Pg_scaffold0972	Novegene	lncRNA	138325	140305	.	-	.	gene_id "XLOC_066822"; transcript_id "XLOC_066822"; exon_number "2"; lncRNA_name "TCONS_00104750";
Pg_scaffold0417	Novegene	lncRNA	164418	167975	.	-	.	gene_id "Pg_S0417.3"; transcript_id "Pg_S0417.3"; exon_number "5"; lncRNA_name "TCONS_00054012";
Pg_scaffold0417	Novegene	lncRNA	164418	167982	.	-	.	gene_id "Pg_S0417.3"; transcript_id "Pg_S0417.3"; exon_number "5"; lncRNA_name "TCONS_00054013";
Pg_scaffold0417	Novegene	lncRNA	164418	167967	.	-	.	gene_id "Pg_S0417.3"; transcript_id "Pg_S0417.3"; exon_number "6"; lncRNA_name "TCONS_00054010";
Pg_scaffold0417	Novegene	lncRNA	164418	167975	.	-	.	gene_id "Pg_S0417.3"; transcript_id "Pg_S0417.3"; exon_number "7"; lncRNA_name "TCONS_00054011";
Pg_scaffold1339	Novegene	lncRNA	498007	504158	.	-	.	gene_id "XLOC_084361"; transcript_id "XLOC_084361"; exon_number "6"; lncRNA_name "TCONS_00131995";
Pg_scaffold2061	Novegene	lncRNA	59269	61379	.	+	.	gene_id "XLOC_114269"; transcript_id "XLOC_114269"; exon_number "2"; lncRNA_name "TCONS_00179827";
Pg_scaffold0417	Novegene	lncRNA	164418	168027	.	-	.	gene_id "Pg_S0417.3"; transcript_id "Pg_S0417.3"; exon_number "4"; lncRNA_name "TCONS_00054014";
Pg_scaffold0417	Novegene	lncRNA	164418	168027	.	-	.	gene_id "Pg_S0417.3"; transcript_id "Pg_S0417.3"; exon_number "5"; lncRNA_name "TCONS_00054015";
Pg_scaffold4710	Novegene	lncRNA	112798	115497	.	-	.	gene_id "XLOC_183479"; transcript_id "XLOC_183479"; exon_number "4"; lncRNA_name "TCONS_00289568";
Pg_scaffold3666	Novegene	lncRNA	148019	148584	.	-	.	gene_id "XLOC_161730"; transcript_id "XLOC_161730"; exon_number "3"; lncRNA_name "TCONS_00254673";
Pg_scaffold2973	Novegene	lncRNA	283599	300130	.	+	.	gene_id "XLOC_143230"; transcript_id "XLOC_143230"; exon_number "2"; lncRNA_name "TCONS_00225410";
Pg_scaffold2973	Novegene	lncRNA	300342	302718	.	+	.	gene_id "XLOC_143232"; transcript_id "XLOC_143232"; exon_number "2"; lncRNA_name "TCONS_00225412";
Pg_scaffold2973	Novegene	lncRNA	301605	303265	.	+	.	gene_id "XLOC_143233"; transcript_id "XLOC_143233"; exon_number "2"; lncRNA_name "TCONS_00225413";
Pg_scaffold6261	Novegene	lncRNA	16795	18175	.	+	.	gene_id "XLOC_206322"; transcript_id "XLOC_206322"; exon_number "2"; lncRNA_name "TCONS_00326038";
Pg_scaffold4323	Novegene	lncRNA	108933	112742	.	+	.	gene_id "Pg_S4323.7"; transcript_id "Pg_S4323.7"; exon_number "3"; lncRNA_name "TCONS_00277548";
Pg_scaffold2801	Novegene	lncRNA	114481	118949	.	+	.	gene_id "XLOC_138370"; transcript_id "XLOC_138370"; exon_number "2"; lncRNA_name "TCONS_00217939";
Pg_scaffold2279	Novegene	lncRNA	116175	117180	.	+	.	gene_id "XLOC_121743"; transcript_id "XLOC_121743"; exon_number "2"; lncRNA_name "TCONS_00191843";
Pg_scaffold3923	Novegene	lncRNA	94941	98607	.	-	.	gene_id "Pg_S3923.4"; transcript_id "Pg_S3923.4"; exon_number "3"; lncRNA_name "TCONS_00264816";
Pg_scaffold0077	Novegene	lncRNA	115321	117818	.	-	.	gene_id "XLOC_007269"; transcript_id "XLOC_007269"; exon_number "4"; lncRNA_name "TCONS_00011441";
Pg_scaffold1668	Novegene	lncRNA	543404	544124	.	+	.	gene_id "XLOC_098926"; transcript_id "XLOC_098926"; exon_number "2"; lncRNA_name "TCONS_00154784";
Pg_scaffold0181	Novegene	lncRNA	546237	550650	.	-	.	gene_id "XLOC_016402"; transcript_id "XLOC_016402"; exon_number "3"; lncRNA_name "TCONS_00026113";
Pg_scaffold2056	Novegene	lncRNA	122854	123693	.	-	.	gene_id "XLOC_114082"; transcript_id "XLOC_114082"; exon_number "2"; lncRNA_name "TCONS_00179534";
Pg_scaffold1849	Novegene	lncRNA	28941	30982	.	-	.	gene_id "XLOC_105900"; transcript_id "XLOC_105900"; exon_number "2"; lncRNA_name "TCONS_00165977";
Pg_scaffold0774	Novegene	lncRNA	37900	40085	.	+	.	gene_id "XLOC_055892"; transcript_id "XLOC_055892"; exon_number "3"; lncRNA_name "TCONS_00087377";
Pg_scaffold0774	Novegene	lncRNA	37900	39933	.	+	.	gene_id "XLOC_055892"; transcript_id "XLOC_055892"; exon_number "2"; lncRNA_name "TCONS_00087376";
Pg_scaffold1544	Novegene	lncRNA	387079	388387	.	+	.	gene_id "Pg_S1544.12"; transcript_id "Pg_S1544.12"; exon_number "3"; lncRNA_name "TCONS_00146801";
Pg_scaffold1544	Novegene	lncRNA	387079	388387	.	+	.	gene_id "Pg_S1544.12"; transcript_id "Pg_S1544.12"; exon_number "3"; lncRNA_name "TCONS_00146800";
Pg_scaffold1849	Novegene	lncRNA	23918	30982	.	-	.	gene_id "XLOC_105900"; transcript_id "XLOC_105900"; exon_number "3"; lncRNA_name "TCONS_00165975";
Pg_scaffold5312	Novegene	lncRNA	97092	97669	.	-	.	gene_id "Pg_S5312.3"; transcript_id "Pg_S5312.3"; exon_number "2"; lncRNA_name "TCONS_00304874";
Pg_scaffold0774	Novegene	lncRNA	37900	47982	.	+	.	gene_id "XLOC_055892"; transcript_id "XLOC_055892"; exon_number "3"; lncRNA_name "TCONS_00087378";
Pg_scaffold3562	Novegene	lncRNA	235821	239177	.	-	.	gene_id "Pg_S3562.2"; transcript_id "Pg_S3562.2"; exon_number "5"; lncRNA_name "TCONS_00250308";
Pg_scaffold5818	Novegene	lncRNA	21324	21659	.	-	.	gene_id "XLOC_200380"; transcript_id "XLOC_200380"; exon_number "2"; lncRNA_name "TCONS_00316648";
Pg_scaffold6789	Novegene	lncRNA	4724	8055	.	+	.	gene_id "XLOC_211678"; transcript_id "XLOC_211678"; exon_number "4"; lncRNA_name "TCONS_00334744";
Pg_scaffold0012	Novegene	lncRNA	622017	622322	.	+	.	gene_id "XLOC_001290"; transcript_id "XLOC_001290"; exon_number "2"; lncRNA_name "TCONS_00002014";
Pg_scaffold1661	Novegene	lncRNA	207550	208036	.	-	.	gene_id "XLOC_098696"; transcript_id "XLOC_098696"; exon_number "2"; lncRNA_name "TCONS_00154439";
Pg_scaffold0690	Novegene	lncRNA	540071	544777	.	-	.	gene_id "XLOC_050721"; transcript_id "XLOC_050721"; exon_number "2"; lncRNA_name "TCONS_00079295";
Pg_scaffold0690	Novegene	lncRNA	540071	544776	.	-	.	gene_id "XLOC_050721"; transcript_id "XLOC_050721"; exon_number "2"; lncRNA_name "TCONS_00079294";
Pg_scaffold0314	Novegene	lncRNA	1012324	1012748	.	+	.	gene_id "XLOC_027054"; transcript_id "XLOC_027054"; exon_number "2"; lncRNA_name "TCONS_00042870";
Pg_scaffold2760	Novegene	lncRNA	254178	257898	.	+	.	gene_id "XLOC_137088"; transcript_id "XLOC_137088"; exon_number "2"; lncRNA_name "TCONS_00215941";
Pg_scaffold4291	Novegene	lncRNA	42035	46114	.	-	.	gene_id "XLOC_175228"; transcript_id "XLOC_175228"; exon_number "3"; lncRNA_name "TCONS_00276605";
Pg_scaffold1661	Novegene	lncRNA	137857	141396	.	-	.	gene_id "Pg_S1661.13"; transcript_id "Pg_S1661.13"; exon_number "3"; lncRNA_name "TCONS_00154431";
Pg_scaffold1264	Novegene	lncRNA	415684	420452	.	+	.	gene_id "XLOC_080607"; transcript_id "XLOC_080607"; exon_number "4"; lncRNA_name "TCONS_00126134";
Pg_scaffold0629	Novegene	lncRNA	843310	845952	.	-	.	gene_id "Pg_S0629.7"; transcript_id "Pg_S0629.7"; exon_number "2"; lncRNA_name "TCONS_00074073";
Pg_scaffold1615	Novegene	lncRNA	1	932	.	+	.	gene_id "XLOC_096614"; transcript_id "XLOC_096614"; exon_number "2"; lncRNA_name "TCONS_00151154";
Pg_scaffold0211	Novegene	lncRNA	321687	323392	.	-	.	gene_id "XLOC_018643"; transcript_id "XLOC_018643"; exon_number "2"; lncRNA_name "TCONS_00029619";
Pg_scaffold0084	Novegene	lncRNA	1777741	1778720	.	+	.	gene_id "XLOC_007746"; transcript_id "XLOC_007746"; exon_number "2"; lncRNA_name "TCONS_00012237";
Pg_scaffold5142	Novegene	lncRNA	3622	10000	.	-	.	gene_id "Pg_S5142.1"; transcript_id "Pg_S5142.1"; exon_number "2"; lncRNA_name "TCONS_00300819";
Pg_scaffold6851	Novegene	lncRNA	6490	7274	.	+	.	gene_id "XLOC_212262"; transcript_id "XLOC_212262"; exon_number "2"; lncRNA_name "TCONS_00335632";
Pg_scaffold2330	Novegene	lncRNA	13713	20142	.	-	.	gene_id "XLOC_123637"; transcript_id "XLOC_123637"; exon_number "9"; lncRNA_name "TCONS_00194799";
Pg_scaffold0202	Novegene	lncRNA	789806	793868	.	-	.	gene_id "XLOC_017893"; transcript_id "XLOC_017893"; exon_number "2"; lncRNA_name "TCONS_00028547";
Pg_scaffold1254	Novegene	lncRNA	176776	182566	.	-	.	gene_id "XLOC_080251"; transcript_id "XLOC_080251"; exon_number "2"; lncRNA_name "TCONS_00125622";
Pg_scaffold1254	Novegene	lncRNA	176776	182640	.	-	.	gene_id "XLOC_080251"; transcript_id "XLOC_080251"; exon_number "2"; lncRNA_name "TCONS_00125623";
Pg_scaffold1956	Novegene	lncRNA	5743	9189	.	-	.	gene_id "Pg_S1956.1"; transcript_id "Pg_S1956.1"; exon_number "2"; lncRNA_name "TCONS_00172757";
Pg_scaffold5697	Novegene	lncRNA	32488	33447	.	-	.	gene_id "Pg_S5697.4"; transcript_id "Pg_S5697.4"; exon_number "3"; lncRNA_name "TCONS_00313960";
Pg_scaffold5697	Novegene	lncRNA	32488	33447	.	-	.	gene_id "Pg_S5697.4"; transcript_id "Pg_S5697.4"; exon_number "3"; lncRNA_name "TCONS_00313961";
Pg_scaffold0276	Novegene	lncRNA	80639	83919	.	-	.	gene_id "XLOC_024190"; transcript_id "XLOC_024190"; exon_number "2"; lncRNA_name "TCONS_00038464";
Pg_scaffold1733	Novegene	lncRNA	76596	92266	.	+	.	gene_id "XLOC_101685"; transcript_id "XLOC_101685"; exon_number "6"; lncRNA_name "TCONS_00159141";
Pg_scaffold4454	Novegene	lncRNA	170357	181997	.	+	.	gene_id "Pg_S4454.8"; transcript_id "Pg_S4454.8"; exon_number "2"; lncRNA_name "TCONS_00281478";
Pg_scaffold7753	Novegene	lncRNA	15147	15672	.	-	.	gene_id "XLOC_218851"; transcript_id "XLOC_218851"; exon_number "2"; lncRNA_name "TCONS_00345708";
Pg_scaffold5394	Novegene	lncRNA	68629	68895	.	+	.	gene_id "XLOC_194222"; transcript_id "XLOC_194222"; exon_number "2"; lncRNA_name "TCONS_00306752";
Pg_scaffold1868	Novegene	lncRNA	50482	52107	.	+	.	gene_id "XLOC_106646"; transcript_id "XLOC_106646"; exon_number "2"; lncRNA_name "TCONS_00167299";
Pg_scaffold0284	Novegene	lncRNA	11089	18183	.	+	.	gene_id "Pg_S0284.1"; transcript_id "Pg_S0284.1"; exon_number "2"; lncRNA_name "TCONS_00039481";
Pg_scaffold0284	Novegene	lncRNA	11108	24661	.	+	.	gene_id "Pg_S0284.1"; transcript_id "Pg_S0284.1"; exon_number "4"; lncRNA_name "TCONS_00039484";
Pg_scaffold0284	Novegene	lncRNA	11108	24661	.	+	.	gene_id "Pg_S0284.1"; transcript_id "Pg_S0284.1"; exon_number "4"; lncRNA_name "TCONS_00039485";
Pg_scaffold4129	Novegene	lncRNA	159539	161400	.	+	.	gene_id "XLOC_171808"; transcript_id "XLOC_171808"; exon_number "2"; lncRNA_name "TCONS_00271004";
Pg_scaffold4129	Novegene	lncRNA	159539	161400	.	+	.	gene_id "XLOC_171808"; transcript_id "XLOC_171808"; exon_number "2"; lncRNA_name "TCONS_00271005";
Pg_scaffold2004	Novegene	lncRNA	147162	149223	.	+	.	gene_id "Pg_S2004.2"; transcript_id "Pg_S2004.2"; exon_number "2"; lncRNA_name "TCONS_00175969";
Pg_scaffold0602	Novegene	lncRNA	265564	270033	.	-	.	gene_id "Pg_S0602.8"; transcript_id "Pg_S0602.8"; exon_number "2"; lncRNA_name "TCONS_00071594";
Pg_scaffold0576	Novegene	lncRNA	679064	682045	.	+	.	gene_id "XLOC_044328"; transcript_id "XLOC_044328"; exon_number "3"; lncRNA_name "TCONS_00069385";
Pg_scaffold0602	Novegene	lncRNA	265564	267651	.	-	.	gene_id "Pg_S0602.8"; transcript_id "Pg_S0602.8"; exon_number "3"; lncRNA_name "TCONS_00071593";
Pg_scaffold1980	Novegene	lncRNA	463032	477843	.	-	.	gene_id "XLOC_111120"; transcript_id "XLOC_111120"; exon_number "2"; lncRNA_name "TCONS_00174696";
Pg_scaffold0895	Novegene	lncRNA	603123	607540	.	+	.	gene_id "XLOC_062305"; transcript_id "XLOC_062305"; exon_number "2"; lncRNA_name "TCONS_00097606";
Pg_scaffold0359	Novegene	lncRNA	877666	878361	.	+	.	gene_id "XLOC_029984"; transcript_id "XLOC_029984"; exon_number "2"; lncRNA_name "TCONS_00047343";
Pg_scaffold0895	Novegene	lncRNA	603123	607540	.	+	.	gene_id "XLOC_062305"; transcript_id "XLOC_062305"; exon_number "2"; lncRNA_name "TCONS_00097605";
Pg_scaffold7862	Novegene	lncRNA	15599	17836	.	+	.	gene_id "XLOC_219477"; transcript_id "XLOC_219477"; exon_number "2"; lncRNA_name "TCONS_00346596";
Pg_scaffold1833	Novegene	lncRNA	354729	356277	.	-	.	gene_id "Pg_S1833.13"; transcript_id "Pg_S1833.13"; exon_number "2"; lncRNA_name "TCONS_00164927";
Pg_scaffold6805	Novegene	lncRNA	10001	10720	.	+	.	gene_id "XLOC_211839"; transcript_id "XLOC_211839"; exon_number "2"; lncRNA_name "TCONS_00334970";
Pg_scaffold5842	Novegene	lncRNA	2789	3060	.	+	.	gene_id "XLOC_200666"; transcript_id "XLOC_200666"; exon_number "2"; lncRNA_name "TCONS_00317064";
Pg_scaffold3699	Novegene	lncRNA	195509	196630	.	-	.	gene_id "XLOC_162563"; transcript_id "XLOC_162563"; exon_number "2"; lncRNA_name "TCONS_00255981";
Pg_scaffold0350	Novegene	lncRNA	781750	782951	.	-	.	gene_id "Pg_S0350.33"; transcript_id "Pg_S0350.33"; exon_number "2"; lncRNA_name "TCONS_00046538";
Pg_scaffold5846	Novegene	lncRNA	118908	123915	.	-	.	gene_id "XLOC_200716"; transcript_id "XLOC_200716"; exon_number "2"; lncRNA_name "TCONS_00317155";
Pg_scaffold1842	Novegene	lncRNA	177566	181831	.	+	.	gene_id "XLOC_105500"; transcript_id "XLOC_105500"; exon_number "2"; lncRNA_name "TCONS_00165322";
Pg_scaffold0398	Novegene	lncRNA	472484	489473	.	-	.	gene_id "Pg_S0398.2"; transcript_id "Pg_S0398.2"; exon_number "5"; lncRNA_name "TCONS_00051524";
Pg_scaffold0472	Novegene	lncRNA	538628	540966	.	+	.	gene_id "Pg_S0472.25"; transcript_id "Pg_S0472.25"; exon_number "4"; lncRNA_name "TCONS_00059734";
Pg_scaffold0859	Novegene	lncRNA	518145	519080	.	+	.	gene_id "XLOC_060581"; transcript_id "XLOC_060581"; exon_number "2"; lncRNA_name "TCONS_00094809";
Pg_scaffold3825	Novegene	lncRNA	254902	255796	.	+	.	gene_id "XLOC_165761"; transcript_id "XLOC_165761"; exon_number "2"; lncRNA_name "TCONS_00261240";
Pg_scaffold0857	Novegene	lncRNA	691601	692822	.	-	.	gene_id "Pg_S0857.47"; transcript_id "Pg_S0857.47"; exon_number "2"; lncRNA_name "TCONS_00094553";
Pg_scaffold0280	Novegene	lncRNA	950818	954352	.	-	.	gene_id "XLOC_024627"; transcript_id "XLOC_024627"; exon_number "2"; lncRNA_name "TCONS_00039153";
Pg_scaffold6567	Novegene	lncRNA	36696	39538	.	+	.	gene_id "XLOC_209619"; transcript_id "XLOC_209619"; exon_number "2"; lncRNA_name "TCONS_00331464";
Pg_scaffold0280	Novegene	lncRNA	950818	954402	.	-	.	gene_id "XLOC_024627"; transcript_id "XLOC_024627"; exon_number "2"; lncRNA_name "TCONS_00039156";
Pg_scaffold0280	Novegene	lncRNA	950818	954402	.	-	.	gene_id "XLOC_024627"; transcript_id "XLOC_024627"; exon_number "3"; lncRNA_name "TCONS_00039157";
Pg_scaffold0280	Novegene	lncRNA	950818	954352	.	-	.	gene_id "XLOC_024627"; transcript_id "XLOC_024627"; exon_number "3"; lncRNA_name "TCONS_00039154";
Pg_scaffold0280	Novegene	lncRNA	950818	954402	.	-	.	gene_id "XLOC_024627"; transcript_id "XLOC_024627"; exon_number "2"; lncRNA_name "TCONS_00039155";
Pg_scaffold3029	Novegene	lncRNA	310783	313039	.	+	.	gene_id "Pg_S3029.17"; transcript_id "Pg_S3029.17"; exon_number "2"; lncRNA_name "TCONS_00228028";
Pg_scaffold4240	Novegene	lncRNA	767	2014	.	+	.	gene_id "XLOC_174184"; transcript_id "XLOC_174184"; exon_number "2"; lncRNA_name "TCONS_00274966";
Pg_scaffold2308	Novegene	lncRNA	240687	241324	.	-	.	gene_id "XLOC_122831"; transcript_id "XLOC_122831"; exon_number "2"; lncRNA_name "TCONS_00193473";
Pg_scaffold1445	Novegene	lncRNA	203875	207468	.	-	.	gene_id "XLOC_089572"; transcript_id "XLOC_089572"; exon_number "2"; lncRNA_name "TCONS_00140078";
Pg_scaffold2613	Novegene	lncRNA	305855	311707	.	+	.	gene_id "Pg_S2613.5"; transcript_id "Pg_S2613.5"; exon_number "2"; lncRNA_name "TCONS_00209150";
Pg_scaffold1445	Novegene	lncRNA	203875	207439	.	-	.	gene_id "XLOC_089572"; transcript_id "XLOC_089572"; exon_number "2"; lncRNA_name "TCONS_00140076";
Pg_scaffold0189	Novegene	lncRNA	942209	942663	.	-	.	gene_id "XLOC_016970"; transcript_id "XLOC_016970"; exon_number "2"; lncRNA_name "TCONS_00027060";
Pg_scaffold0189	Novegene	lncRNA	952557	954872	.	-	.	gene_id "Pg_S0189.31"; transcript_id "Pg_S0189.31"; exon_number "3"; lncRNA_name "TCONS_00027063";
Pg_scaffold0189	Novegene	lncRNA	952557	954633	.	-	.	gene_id "Pg_S0189.31"; transcript_id "Pg_S0189.31"; exon_number "3"; lncRNA_name "TCONS_00027062";
Pg_scaffold0043	Novegene	lncRNA	567927	570777	.	+	.	gene_id "XLOC_004129"; transcript_id "XLOC_004129"; exon_number "2"; lncRNA_name "TCONS_00006622";
Pg_scaffold2773	Novegene	lncRNA	178795	180985	.	+	.	gene_id "XLOC_137351"; transcript_id "XLOC_137351"; exon_number "5"; lncRNA_name "TCONS_00216417";
Pg_scaffold2810	Novegene	lncRNA	98826	100667	.	+	.	gene_id "XLOC_138601"; transcript_id "XLOC_138601"; exon_number "2"; lncRNA_name "TCONS_00218306";
Pg_scaffold3628	Novegene	lncRNA	143847	145588	.	+	.	gene_id "XLOC_160687"; transcript_id "XLOC_160687"; exon_number "4"; lncRNA_name "TCONS_00253071";
Pg_scaffold0397	Novegene	lncRNA	223292	227253	.	+	.	gene_id "Pg_S0397.14"; transcript_id "Pg_S0397.14"; exon_number "4"; lncRNA_name "TCONS_00051295";
Pg_scaffold3335	Novegene	lncRNA	45850	53244	.	-	.	gene_id "Pg_S3335.6"; transcript_id "Pg_S3335.6"; exon_number "5"; lncRNA_name "TCONS_00241235";
Pg_scaffold0754	Novegene	lncRNA	194099	195810	.	+	.	gene_id "XLOC_054567"; transcript_id "XLOC_054567"; exon_number "5"; lncRNA_name "TCONS_00085235";
Pg_scaffold6261	Novegene	lncRNA	16795	18175	.	+	.	gene_id "XLOC_206322"; transcript_id "XLOC_206322"; exon_number "2"; lncRNA_name "TCONS_00326037";
Pg_scaffold3628	Novegene	lncRNA	143836	145588	.	+	.	gene_id "XLOC_160687"; transcript_id "XLOC_160687"; exon_number "3"; lncRNA_name "TCONS_00253070";
Pg_scaffold0754	Novegene	lncRNA	178380	178860	.	+	.	gene_id "XLOC_054563"; transcript_id "XLOC_054563"; exon_number "2"; lncRNA_name "TCONS_00085230";
Pg_scaffold0754	Novegene	lncRNA	186371	189637	.	+	.	gene_id "XLOC_054564"; transcript_id "XLOC_054564"; exon_number "2"; lncRNA_name "TCONS_00085231";
Pg_scaffold2773	Novegene	lncRNA	178795	182961	.	+	.	gene_id "XLOC_137351"; transcript_id "XLOC_137351"; exon_number "6"; lncRNA_name "TCONS_00216418";
Pg_scaffold3353	Novegene	lncRNA	39132	42224	.	+	.	gene_id "XLOC_153875"; transcript_id "XLOC_153875"; exon_number "2"; lncRNA_name "TCONS_00242022";
Pg_scaffold1465	Novegene	lncRNA	240145	241590	.	-	.	gene_id "XLOC_090435"; transcript_id "XLOC_090435"; exon_number "2"; lncRNA_name "TCONS_00141478";
Pg_scaffold0265	Novegene	lncRNA	1133053	1137993	.	+	.	gene_id "Pg_S0265.18"; transcript_id "Pg_S0265.18"; exon_number "3"; lncRNA_name "TCONS_00036689";
Pg_scaffold0265	Novegene	lncRNA	1133052	1137993	.	+	.	gene_id "Pg_S0265.18"; transcript_id "Pg_S0265.18"; exon_number "4"; lncRNA_name "TCONS_00036688";
Pg_scaffold3353	Novegene	lncRNA	54163	54690	.	+	.	gene_id "XLOC_153879"; transcript_id "XLOC_153879"; exon_number "3"; lncRNA_name "TCONS_00242027";
Pg_scaffold1154	Novegene	lncRNA	642497	646379	.	-	.	gene_id "Pg_S1154.5"; transcript_id "Pg_S1154.5"; exon_number "2"; lncRNA_name "TCONS_00118998";
Pg_scaffold1154	Novegene	lncRNA	642497	646419	.	-	.	gene_id "Pg_S1154.5"; transcript_id "Pg_S1154.5"; exon_number "5"; lncRNA_name "TCONS_00118999";
Pg_scaffold0265	Novegene	lncRNA	1133041	1137993	.	+	.	gene_id "Pg_S0265.18"; transcript_id "Pg_S0265.18"; exon_number "3"; lncRNA_name "TCONS_00036681";
Pg_scaffold2082	Novegene	lncRNA	44507	52493	.	+	.	gene_id "XLOC_114992"; transcript_id "XLOC_114992"; exon_number "2"; lncRNA_name "TCONS_00181102";
Pg_scaffold0265	Novegene	lncRNA	1133041	1137993	.	+	.	gene_id "Pg_S0265.18"; transcript_id "Pg_S0265.18"; exon_number "5"; lncRNA_name "TCONS_00036687";
Pg_scaffold0011	Novegene	lncRNA	2306358	2307539	.	+	.	gene_id "Pg_S0011.23"; transcript_id "Pg_S0011.23"; exon_number "2"; lncRNA_name "TCONS_00001932";
Pg_scaffold0265	Novegene	lncRNA	1133041	1137993	.	+	.	gene_id "Pg_S0265.18"; transcript_id "Pg_S0265.18"; exon_number "6"; lncRNA_name "TCONS_00036684";
Pg_scaffold1056	Novegene	lncRNA	678581	683183	.	-	.	gene_id "XLOC_071551"; transcript_id "XLOC_071551"; exon_number "4"; lncRNA_name "TCONS_00112101";
Pg_scaffold1056	Novegene	lncRNA	678581	681951	.	-	.	gene_id "XLOC_071551"; transcript_id "XLOC_071551"; exon_number "3"; lncRNA_name "TCONS_00112100";
Pg_scaffold0073	Novegene	lncRNA	1741719	1744682	.	-	.	gene_id "XLOC_006927"; transcript_id "XLOC_006927"; exon_number "2"; lncRNA_name "TCONS_00010890";
Pg_scaffold1056	Novegene	lncRNA	678581	683197	.	-	.	gene_id "XLOC_071551"; transcript_id "XLOC_071551"; exon_number "5"; lncRNA_name "TCONS_00112102";
Pg_scaffold1056	Novegene	lncRNA	678581	683211	.	-	.	gene_id "XLOC_071551"; transcript_id "XLOC_071551"; exon_number "7"; lncRNA_name "TCONS_00112105";
Pg_scaffold0392	Novegene	lncRNA	336364	352331	.	+	.	gene_id "XLOC_032356"; transcript_id "XLOC_032356"; exon_number "2"; lncRNA_name "TCONS_00050890";
Pg_scaffold1056	Novegene	lncRNA	678581	683211	.	-	.	gene_id "XLOC_071551"; transcript_id "XLOC_071551"; exon_number "4"; lncRNA_name "TCONS_00112107";
Pg_scaffold1056	Novegene	lncRNA	678581	683211	.	-	.	gene_id "XLOC_071551"; transcript_id "XLOC_071551"; exon_number "4"; lncRNA_name "TCONS_00112106";
Pg_scaffold1056	Novegene	lncRNA	678581	683212	.	-	.	gene_id "XLOC_071551"; transcript_id "XLOC_071551"; exon_number "5"; lncRNA_name "TCONS_00112109";
Pg_scaffold1056	Novegene	lncRNA	678581	683211	.	-	.	gene_id "XLOC_071551"; transcript_id "XLOC_071551"; exon_number "5"; lncRNA_name "TCONS_00112108";
Pg_scaffold3492	Novegene	lncRNA	180494	184587	.	-	.	gene_id "XLOC_157375"; transcript_id "XLOC_157375"; exon_number "3"; lncRNA_name "TCONS_00247760";
Pg_scaffold3492	Novegene	lncRNA	180494	190591	.	-	.	gene_id "Pg_S3492.4"; transcript_id "Pg_S3492.4"; exon_number "3"; lncRNA_name "TCONS_00247761";
Pg_scaffold0364	Novegene	lncRNA	742577	750752	.	-	.	gene_id "XLOC_030409"; transcript_id "XLOC_030409"; exon_number "2"; lncRNA_name "TCONS_00047963";
Pg_scaffold2310	Novegene	lncRNA	292025	307041	.	-	.	gene_id "Pg_S2310.11"; transcript_id "Pg_S2310.11"; exon_number "4"; lncRNA_name "TCONS_00193612";
Pg_scaffold1528	Novegene	lncRNA	295875	297857	.	+	.	gene_id "Pg_S1528.10"; transcript_id "Pg_S1528.10"; exon_number "2"; lncRNA_name "TCONS_00145597";
Pg_scaffold1118	Novegene	lncRNA	548081	549979	.	-	.	gene_id "XLOC_074351"; transcript_id "XLOC_074351"; exon_number "3"; lncRNA_name "TCONS_00116598";
Pg_scaffold1118	Novegene	lncRNA	548081	549979	.	-	.	gene_id "XLOC_074351"; transcript_id "XLOC_074351"; exon_number "2"; lncRNA_name "TCONS_00116599";
Pg_scaffold1592	Novegene	lncRNA	387315	389297	.	-	.	gene_id "XLOC_095965"; transcript_id "XLOC_095965"; exon_number "3"; lncRNA_name "TCONS_00150146";
Pg_scaffold0115	Novegene	lncRNA	878430	886263	.	+	.	gene_id "XLOC_010845"; transcript_id "XLOC_010845"; exon_number "2"; lncRNA_name "TCONS_00017208";
Pg_scaffold0980	Novegene	lncRNA	493298	493911	.	+	.	gene_id "XLOC_067345"; transcript_id "XLOC_067345"; exon_number "3"; lncRNA_name "TCONS_00105533";
Pg_scaffold1118	Novegene	lncRNA	548081	549979	.	-	.	gene_id "XLOC_074351"; transcript_id "XLOC_074351"; exon_number "3"; lncRNA_name "TCONS_00116597";
Pg_scaffold2235	Novegene	lncRNA	65364	71550	.	+	.	gene_id "XLOC_120311"; transcript_id "XLOC_120311"; exon_number "3"; lncRNA_name "TCONS_00189484";
Pg_scaffold2181	Novegene	lncRNA	80298	84373	.	+	.	gene_id "Pg_S2181.2"; transcript_id "Pg_S2181.2"; exon_number "5"; lncRNA_name "TCONS_00186822";
Pg_scaffold2181	Novegene	lncRNA	80298	84373	.	+	.	gene_id "Pg_S2181.2"; transcript_id "Pg_S2181.2"; exon_number "5"; lncRNA_name "TCONS_00186821";
Pg_scaffold0607	Novegene	lncRNA	361880	362849	.	-	.	gene_id "XLOC_046073"; transcript_id "XLOC_046073"; exon_number "4"; lncRNA_name "TCONS_00072024";
Pg_scaffold0231	Novegene	lncRNA	627519	631593	.	+	.	gene_id "XLOC_020382"; transcript_id "XLOC_020382"; exon_number "5"; lncRNA_name "TCONS_00032373";
Pg_scaffold0231	Novegene	lncRNA	627519	631593	.	+	.	gene_id "XLOC_020382"; transcript_id "XLOC_020382"; exon_number "3"; lncRNA_name "TCONS_00032372";
Pg_scaffold0231	Novegene	lncRNA	627517	631593	.	+	.	gene_id "XLOC_020382"; transcript_id "XLOC_020382"; exon_number "3"; lncRNA_name "TCONS_00032371";
Pg_scaffold0231	Novegene	lncRNA	627516	631593	.	+	.	gene_id "XLOC_020382"; transcript_id "XLOC_020382"; exon_number "6"; lncRNA_name "TCONS_00032370";
Pg_scaffold1719	Novegene	lncRNA	87449	90350	.	-	.	gene_id "XLOC_101173"; transcript_id "XLOC_101173"; exon_number "3"; lncRNA_name "TCONS_00158432";
Pg_scaffold0607	Novegene	lncRNA	462003	464503	.	-	.	gene_id "XLOC_046078"; transcript_id "XLOC_046078"; exon_number "4"; lncRNA_name "TCONS_00072029";
Pg_scaffold1844	Novegene	lncRNA	317611	319163	.	-	.	gene_id "Pg_S1844.31"; transcript_id "Pg_S1844.31"; exon_number "2"; lncRNA_name "TCONS_00165526";
Pg_scaffold1329	Novegene	lncRNA	327496	331657	.	-	.	gene_id "Pg_S1329.1"; transcript_id "Pg_S1329.1"; exon_number "3"; lncRNA_name "TCONS_00131053";
Pg_scaffold1329	Novegene	lncRNA	327496	331657	.	-	.	gene_id "Pg_S1329.1"; transcript_id "Pg_S1329.1"; exon_number "4"; lncRNA_name "TCONS_00131054";
Pg_scaffold2143	Novegene	lncRNA	249744	257799	.	-	.	gene_id "Pg_S2143.14"; transcript_id "Pg_S2143.14"; exon_number "4"; lncRNA_name "TCONS_00184680";
Pg_scaffold1329	Novegene	lncRNA	574273	578790	.	-	.	gene_id "XLOC_083778"; transcript_id "XLOC_083778"; exon_number "6"; lncRNA_name "TCONS_00131056";
Pg_scaffold1329	Novegene	lncRNA	574273	578845	.	-	.	gene_id "XLOC_083778"; transcript_id "XLOC_083778"; exon_number "5"; lncRNA_name "TCONS_00131057";
Pg_scaffold0534	Novegene	lncRNA	903481	910925	.	+	.	gene_id "Pg_S0534.74"; transcript_id "Pg_S0534.74"; exon_number "3"; lncRNA_name "TCONS_00065636";
Pg_scaffold0534	Novegene	lncRNA	907430	910925	.	+	.	gene_id "XLOC_041914"; transcript_id "XLOC_041914"; exon_number "3"; lncRNA_name "TCONS_00065637";
Pg_scaffold1785	Novegene	lncRNA	395306	396241	.	+	.	gene_id "XLOC_103780"; transcript_id "XLOC_103780"; exon_number "2"; lncRNA_name "TCONS_00162517";
Pg_scaffold5396	Novegene	lncRNA	1101	6605	.	+	.	gene_id "XLOC_194275"; transcript_id "XLOC_194275"; exon_number "5"; lncRNA_name "TCONS_00306862";
Pg_scaffold1296	Novegene	lncRNA	304863	312757	.	+	.	gene_id "Pg_S1296.14"; transcript_id "Pg_S1296.14"; exon_number "2"; lncRNA_name "TCONS_00128554";
Pg_scaffold3408	Novegene	lncRNA	164980	165969	.	-	.	gene_id "XLOC_155295"; transcript_id "XLOC_155295"; exon_number "2"; lncRNA_name "TCONS_00244395";
Pg_scaffold5446	Novegene	lncRNA	43529	45831	.	-	.	gene_id "Pg_S5446.6"; transcript_id "Pg_S5446.6"; exon_number "4"; lncRNA_name "TCONS_00308156";
Pg_scaffold0234	Novegene	lncRNA	746677	767517	.	+	.	gene_id "Pg_S0234.39"; transcript_id "Pg_S0234.39"; exon_number "2"; lncRNA_name "TCONS_00032982";
Pg_scaffold7912	Novegene	lncRNA	41922	43054	.	+	.	gene_id "XLOC_219761"; transcript_id "XLOC_219761"; exon_number "4"; lncRNA_name "TCONS_00347028";
Pg_scaffold3408	Novegene	lncRNA	164980	165969	.	-	.	gene_id "XLOC_155295"; transcript_id "XLOC_155295"; exon_number "2"; lncRNA_name "TCONS_00244393";
Pg_scaffold4297	Novegene	lncRNA	15871	16870	.	-	.	gene_id "XLOC_175281"; transcript_id "XLOC_175281"; exon_number "3"; lncRNA_name "TCONS_00276716";
Pg_scaffold0776	Novegene	lncRNA	2980	6231	.	-	.	gene_id "XLOC_055998"; transcript_id "XLOC_055998"; exon_number "4"; lncRNA_name "TCONS_00087529";
Pg_scaffold3341	Novegene	lncRNA	234636	236570	.	+	.	gene_id "XLOC_153671"; transcript_id "XLOC_153671"; exon_number "2"; lncRNA_name "TCONS_00241647";
Pg_scaffold0449	Novegene	lncRNA	326557	341848	.	+	.	gene_id "Pg_S0449.8"; transcript_id "Pg_S0449.8"; exon_number "2"; lncRNA_name "TCONS_00057846";
Pg_scaffold5797	Novegene	lncRNA	22423	22896	.	-	.	gene_id "XLOC_200125"; transcript_id "XLOC_200125"; exon_number "2"; lncRNA_name "TCONS_00316257";
Pg_scaffold0609	Novegene	lncRNA	371925	372536	.	-	.	gene_id "XLOC_046132"; transcript_id "XLOC_046132"; exon_number "3"; lncRNA_name "TCONS_00072123";
Pg_scaffold2570	Novegene	lncRNA	212569	214399	.	+	.	gene_id "XLOC_131282"; transcript_id "XLOC_131282"; exon_number "4"; lncRNA_name "TCONS_00206899";
Pg_scaffold3341	Novegene	lncRNA	234729	236570	.	+	.	gene_id "XLOC_153671"; transcript_id "XLOC_153671"; exon_number "2"; lncRNA_name "TCONS_00241648";
Pg_scaffold7504	Novegene	lncRNA	46444	47673	.	-	.	gene_id "Pg_S7504.3"; transcript_id "Pg_S7504.3"; exon_number "2"; lncRNA_name "TCONS_00343453";
Pg_scaffold5100	Novegene	lncRNA	1573	3760	.	-	.	gene_id "XLOC_189863"; transcript_id "XLOC_189863"; exon_number "2"; lncRNA_name "TCONS_00299665";
Pg_scaffold1224	Novegene	lncRNA	154120	157542	.	-	.	gene_id "XLOC_078994"; transcript_id "XLOC_078994"; exon_number "4"; lncRNA_name "TCONS_00123712";
Pg_scaffold1164	Novegene	lncRNA	384138	386715	.	+	.	gene_id "XLOC_076238"; transcript_id "XLOC_076238"; exon_number "3"; lncRNA_name "TCONS_00119482";
Pg_scaffold0161	Novegene	lncRNA	1007420	1011140	.	+	.	gene_id "XLOC_014850"; transcript_id "XLOC_014850"; exon_number "2"; lncRNA_name "TCONS_00023612";
Pg_scaffold5485	Novegene	lncRNA	86226	88591	.	-	.	gene_id "Pg_S5485.7"; transcript_id "Pg_S5485.7"; exon_number "3"; lncRNA_name "TCONS_00308971";
Pg_scaffold5281	Novegene	lncRNA	15393	18646	.	-	.	gene_id "Pg_S5281.1"; transcript_id "Pg_S5281.1"; exon_number "2"; lncRNA_name "TCONS_00304275";
Pg_scaffold0987	Novegene	lncRNA	602963	604546	.	-	.	gene_id "XLOC_067757"; transcript_id "XLOC_067757"; exon_number "2"; lncRNA_name "TCONS_00106195";
Pg_scaffold0543	Novegene	lncRNA	413954	418744	.	-	.	gene_id "XLOC_042630"; transcript_id "XLOC_042630"; exon_number "4"; lncRNA_name "TCONS_00066784";
Pg_scaffold0790	Novegene	lncRNA	16223	19945	.	+	.	gene_id "XLOC_056938"; transcript_id "XLOC_056938"; exon_number "2"; lncRNA_name "TCONS_00089027";
Pg_scaffold3733	Novegene	lncRNA	14372	20288	.	-	.	gene_id "XLOC_163524"; transcript_id "XLOC_163524"; exon_number "4"; lncRNA_name "TCONS_00257768";
Pg_scaffold0789	Novegene	lncRNA	569837	575202	.	-	.	gene_id "XLOC_056933"; transcript_id "XLOC_056933"; exon_number "5"; lncRNA_name "TCONS_00089021";
Pg_scaffold0789	Novegene	lncRNA	569837	575202	.	-	.	gene_id "XLOC_056933"; transcript_id "XLOC_056933"; exon_number "3"; lncRNA_name "TCONS_00089020";
Pg_scaffold0789	Novegene	lncRNA	569837	575213	.	-	.	gene_id "XLOC_056933"; transcript_id "XLOC_056933"; exon_number "4"; lncRNA_name "TCONS_00089022";
Pg_scaffold5454	Novegene	lncRNA	23077	33110	.	-	.	gene_id "Pg_S5454.1"; transcript_id "Pg_S5454.1"; exon_number "4"; lncRNA_name "TCONS_00308300";
Pg_scaffold0727	Novegene	lncRNA	49400	52471	.	+	.	gene_id "Pg_S0727.6"; transcript_id "Pg_S0727.6"; exon_number "2"; lncRNA_name "TCONS_00082310";
Pg_scaffold0727	Novegene	lncRNA	49403	52471	.	+	.	gene_id "Pg_S0727.6"; transcript_id "Pg_S0727.6"; exon_number "2"; lncRNA_name "TCONS_00082311";
Pg_scaffold1998	Novegene	lncRNA	58216	62097	.	+	.	gene_id "XLOC_111731"; transcript_id "XLOC_111731"; exon_number "4"; lncRNA_name "TCONS_00175673";
Pg_scaffold2690	Novegene	lncRNA	281992	294954	.	-	.	gene_id "Pg_S2690.3"; transcript_id "Pg_S2690.3"; exon_number "2"; lncRNA_name "TCONS_00212463";
Pg_scaffold0196	Novegene	lncRNA	528048	532880	.	+	.	gene_id "XLOC_017533"; transcript_id "XLOC_017533"; exon_number "2"; lncRNA_name "TCONS_00027939";
Pg_scaffold3759	Novegene	lncRNA	247566	249590	.	-	.	gene_id "Pg_S3759.21"; transcript_id "Pg_S3759.21"; exon_number "2"; lncRNA_name "TCONS_00258970";
Pg_scaffold2598	Novegene	lncRNA	64866	66215	.	-	.	gene_id "XLOC_132143"; transcript_id "XLOC_132143"; exon_number "2"; lncRNA_name "TCONS_00208339";
Pg_scaffold5233	Novegene	lncRNA	70472	79624	.	+	.	gene_id "XLOC_192022"; transcript_id "XLOC_192022"; exon_number "2"; lncRNA_name "TCONS_00303166";
Pg_scaffold1212	Novegene	lncRNA	239356	240064	.	-	.	gene_id "XLOC_078526"; transcript_id "XLOC_078526"; exon_number "2"; lncRNA_name "TCONS_00122993";
Pg_scaffold2502	Novegene	lncRNA	74490	74988	.	-	.	gene_id "XLOC_129093"; transcript_id "XLOC_129093"; exon_number "2"; lncRNA_name "TCONS_00203621";
Pg_scaffold2376	Novegene	lncRNA	375383	381345	.	+	.	gene_id "XLOC_124980"; transcript_id "XLOC_124980"; exon_number "3"; lncRNA_name "TCONS_00196881";
Pg_scaffold4384	Novegene	lncRNA	44763	45277	.	+	.	gene_id "XLOC_176981"; transcript_id "XLOC_176981"; exon_number "2"; lncRNA_name "TCONS_00279440";
Pg_scaffold3777	Novegene	lncRNA	237876	238934	.	+	.	gene_id "XLOC_164689"; transcript_id "XLOC_164689"; exon_number "2"; lncRNA_name "TCONS_00259518";
Pg_scaffold1705	Novegene	lncRNA	465861	468952	.	+	.	gene_id "XLOC_100564"; transcript_id "XLOC_100564"; exon_number "3"; lncRNA_name "TCONS_00157499";
Pg_scaffold3092	Novegene	lncRNA	156129	156527	.	-	.	gene_id "XLOC_147172"; transcript_id "XLOC_147172"; exon_number "2"; lncRNA_name "TCONS_00231564";
Pg_scaffold1042	Novegene	lncRNA	664712	668559	.	+	.	gene_id "XLOC_070755"; transcript_id "XLOC_070755"; exon_number "2"; lncRNA_name "TCONS_00110853";
Pg_scaffold6863	Novegene	lncRNA	7598	32452	.	-	.	gene_id "XLOC_212369"; transcript_id "XLOC_212369"; exon_number "2"; lncRNA_name "TCONS_00335767";
Pg_scaffold3777	Novegene	lncRNA	231116	231400	.	+	.	gene_id "XLOC_164688"; transcript_id "XLOC_164688"; exon_number "2"; lncRNA_name "TCONS_00259517";
Pg_scaffold1663	Novegene	lncRNA	532116	532720	.	-	.	gene_id "XLOC_098784"; transcript_id "XLOC_098784"; exon_number "3"; lncRNA_name "TCONS_00154575";
Pg_scaffold3399	Novegene	lncRNA	34141	42600	.	+	.	gene_id "Pg_S3399.1"; transcript_id "Pg_S3399.1"; exon_number "7"; lncRNA_name "TCONS_00244079";
Pg_scaffold3079	Novegene	lncRNA	163113	166522	.	+	.	gene_id "XLOC_146655"; transcript_id "XLOC_146655"; exon_number "5"; lncRNA_name "TCONS_00230654";
Pg_scaffold3079	Novegene	lncRNA	163113	166522	.	+	.	gene_id "XLOC_146655"; transcript_id "XLOC_146655"; exon_number "5"; lncRNA_name "TCONS_00230655";
Pg_scaffold3079	Novegene	lncRNA	163113	166522	.	+	.	gene_id "XLOC_146655"; transcript_id "XLOC_146655"; exon_number "3"; lncRNA_name "TCONS_00230656";
Pg_scaffold2281	Novegene	lncRNA	415839	425689	.	-	.	gene_id "Pg_S2281.10"; transcript_id "Pg_S2281.10"; exon_number "4"; lncRNA_name "TCONS_00191969";
Pg_scaffold3079	Novegene	lncRNA	163129	166522	.	+	.	gene_id "XLOC_146655"; transcript_id "XLOC_146655"; exon_number "3"; lncRNA_name "TCONS_00230659";
Pg_scaffold2647	Novegene	lncRNA	332305	337290	.	+	.	gene_id "XLOC_133556"; transcript_id "XLOC_133556"; exon_number "5"; lncRNA_name "TCONS_00210570";
Pg_scaffold0061	Novegene	lncRNA	1537280	1543169	.	+	.	gene_id "XLOC_005757"; transcript_id "XLOC_005757"; exon_number "4"; lncRNA_name "TCONS_00009095";
Pg_scaffold2281	Novegene	lncRNA	298989	300711	.	-	.	gene_id "Pg_S2281.7"; transcript_id "Pg_S2281.7"; exon_number "2"; lncRNA_name "TCONS_00191961";
Pg_scaffold0077	Novegene	lncRNA	1123541	1161046	.	+	.	gene_id "Pg_S0077.8"; transcript_id "Pg_S0077.8"; exon_number "2"; lncRNA_name "TCONS_00011328";
Pg_scaffold6477	Novegene	lncRNA	24539	27872	.	+	.	gene_id "XLOC_208760"; transcript_id "XLOC_208760"; exon_number "2"; lncRNA_name "TCONS_00329997";
Pg_scaffold4253	Novegene	lncRNA	187435	191181	.	-	.	gene_id "Pg_S4253.2"; transcript_id "Pg_S4253.2"; exon_number "2"; lncRNA_name "TCONS_00275389";
Pg_scaffold3569	Novegene	lncRNA	138856	139832	.	-	.	gene_id "XLOC_159115"; transcript_id "XLOC_159115"; exon_number "2"; lncRNA_name "TCONS_00250475";
Pg_scaffold2490	Novegene	lncRNA	294510	302486	.	-	.	gene_id "XLOC_128772"; transcript_id "XLOC_128772"; exon_number "2"; lncRNA_name "TCONS_00203080";
Pg_scaffold0077	Novegene	lncRNA	989161	989486	.	+	.	gene_id "XLOC_007208"; transcript_id "XLOC_007208"; exon_number "2"; lncRNA_name "TCONS_00011325";
Pg_scaffold0402	Novegene	lncRNA	196518	199046	.	+	.	gene_id "Pg_S0402.9"; transcript_id "Pg_S0402.9"; exon_number "4"; lncRNA_name "TCONS_00052173";
Pg_scaffold0361	Novegene	lncRNA	129495	142134	.	+	.	gene_id "XLOC_030095"; transcript_id "XLOC_030095"; exon_number "2"; lncRNA_name "TCONS_00047501";
Pg_scaffold0361	Novegene	lncRNA	129495	142134	.	+	.	gene_id "XLOC_030095"; transcript_id "XLOC_030095"; exon_number "5"; lncRNA_name "TCONS_00047502";
Pg_scaffold0361	Novegene	lncRNA	129495	142134	.	+	.	gene_id "XLOC_030095"; transcript_id "XLOC_030095"; exon_number "5"; lncRNA_name "TCONS_00047503";
Pg_scaffold0293	Novegene	lncRNA	570319	598807	.	-	.	gene_id "XLOC_025670"; transcript_id "XLOC_025670"; exon_number "3"; lncRNA_name "TCONS_00040736";
Pg_scaffold1939	Novegene	lncRNA	64993	66853	.	-	.	gene_id "Pg_S1939.4"; transcript_id "Pg_S1939.4"; exon_number "2"; lncRNA_name "TCONS_00171519";
Pg_scaffold5299	Novegene	lncRNA	105631	148342	.	-	.	gene_id "XLOC_192944"; transcript_id "XLOC_192944"; exon_number "3"; lncRNA_name "TCONS_00304608";
Pg_scaffold0361	Novegene	lncRNA	129532	142134	.	+	.	gene_id "XLOC_030095"; transcript_id "XLOC_030095"; exon_number "3"; lncRNA_name "TCONS_00047508";
Pg_scaffold2164	Novegene	lncRNA	239536	244720	.	+	.	gene_id "Pg_S2164.9"; transcript_id "Pg_S2164.9"; exon_number "3"; lncRNA_name "TCONS_00186178";
Pg_scaffold1643	Novegene	lncRNA	163734	163991	.	+	.	gene_id "XLOC_097883"; transcript_id "XLOC_097883"; exon_number "2"; lncRNA_name "TCONS_00153163";
Pg_scaffold0590	Novegene	lncRNA	923164	923564	.	+	.	gene_id "Pg_S0590.23"; transcript_id "Pg_S0590.23"; exon_number "2"; lncRNA_name "TCONS_00070740";
Pg_scaffold2205	Novegene	lncRNA	310093	311628	.	-	.	gene_id "Pg_S2205.15"; transcript_id "Pg_S2205.15"; exon_number "2"; lncRNA_name "TCONS_00187916";
Pg_scaffold0590	Novegene	lncRNA	923166	924857	.	+	.	gene_id "Pg_S0590.23"; transcript_id "Pg_S0590.23"; exon_number "2"; lncRNA_name "TCONS_00070742";
Pg_scaffold0652	Novegene	lncRNA	859280	860180	.	-	.	gene_id "Pg_S0652.6"; transcript_id "Pg_S0652.6"; exon_number "3"; lncRNA_name "TCONS_00076048";
Pg_scaffold6261	Novegene	lncRNA	85294	89540	.	-	.	gene_id "Pg_S6261.5"; transcript_id "Pg_S6261.5"; exon_number "5"; lncRNA_name "TCONS_00326078";
Pg_scaffold6261	Novegene	lncRNA	85294	89540	.	-	.	gene_id "Pg_S6261.5"; transcript_id "Pg_S6261.5"; exon_number "5"; lncRNA_name "TCONS_00326079";
Pg_scaffold0490	Novegene	lncRNA	376169	405231	.	+	.	gene_id "XLOC_039327"; transcript_id "XLOC_039327"; exon_number "3"; lncRNA_name "TCONS_00061642";
Pg_scaffold0490	Novegene	lncRNA	376167	396249	.	+	.	gene_id "XLOC_039327"; transcript_id "XLOC_039327"; exon_number "3"; lncRNA_name "TCONS_00061641";
Pg_scaffold6261	Novegene	lncRNA	78279	79485	.	-	.	gene_id "Pg_S6261.3"; transcript_id "Pg_S6261.3"; exon_number "2"; lncRNA_name "TCONS_00326070";
Pg_scaffold8628	Novegene	lncRNA	14294	14902	.	+	.	gene_id "Pg_S8628.1"; transcript_id "Pg_S8628.1"; exon_number "3"; lncRNA_name "TCONS_00351068";
Pg_scaffold5286	Novegene	lncRNA	99242	102192	.	+	.	gene_id "Pg_S5286.6"; transcript_id "Pg_S5286.6"; exon_number "3"; lncRNA_name "TCONS_00304316";
Pg_scaffold6261	Novegene	lncRNA	85294	89489	.	-	.	gene_id "Pg_S6261.5"; transcript_id "Pg_S6261.5"; exon_number "6"; lncRNA_name "TCONS_00326076";
Pg_scaffold2389	Novegene	lncRNA	162199	166630	.	+	.	gene_id "XLOC_125344"; transcript_id "XLOC_125344"; exon_number "2"; lncRNA_name "TCONS_00197573";
Pg_scaffold2078	Novegene	lncRNA	20476	29855	.	-	.	gene_id "Pg_S2078.2"; transcript_id "Pg_S2078.2"; exon_number "2"; lncRNA_name "TCONS_00180994";
Pg_scaffold0065	Novegene	lncRNA	707382	708617	.	-	.	gene_id "Pg_S0065.8"; transcript_id "Pg_S0065.8"; exon_number "4"; lncRNA_name "TCONS_00009892";
Pg_scaffold0573	Novegene	lncRNA	915805	918896	.	+	.	gene_id "XLOC_044044"; transcript_id "XLOC_044044"; exon_number "2"; lncRNA_name "TCONS_00068926";
Pg_scaffold0567	Novegene	lncRNA	675850	677694	.	-	.	gene_id "Pg_S0567.2"; transcript_id "Pg_S0567.2"; exon_number "3"; lncRNA_name "TCONS_00068437";
Pg_scaffold2389	Novegene	lncRNA	162199	166630	.	+	.	gene_id "XLOC_125344"; transcript_id "XLOC_125344"; exon_number "2"; lncRNA_name "TCONS_00197576";
Pg_scaffold0065	Novegene	lncRNA	959585	961803	.	-	.	gene_id "XLOC_006264"; transcript_id "XLOC_006264"; exon_number "2"; lncRNA_name "TCONS_00009896";
Pg_scaffold0065	Novegene	lncRNA	959585	962631	.	-	.	gene_id "XLOC_006264"; transcript_id "XLOC_006264"; exon_number "2"; lncRNA_name "TCONS_00009897";
Pg_scaffold0901	Novegene	lncRNA	581604	583846	.	+	.	gene_id "XLOC_062815"; transcript_id "XLOC_062815"; exon_number "8"; lncRNA_name "TCONS_00098496";
Pg_scaffold1316	Novegene	lncRNA	285139	288169	.	-	.	gene_id "XLOC_083409"; transcript_id "XLOC_083409"; exon_number "2"; lncRNA_name "TCONS_00130544";
Pg_scaffold1901	Novegene	lncRNA	248387	249459	.	+	.	gene_id "XLOC_107825"; transcript_id "XLOC_107825"; exon_number "3"; lncRNA_name "TCONS_00169295";
Pg_scaffold0567	Novegene	lncRNA	796088	800913	.	-	.	gene_id "XLOC_043725"; transcript_id "XLOC_043725"; exon_number "2"; lncRNA_name "TCONS_00068438";
Pg_scaffold1316	Novegene	lncRNA	281689	288168	.	-	.	gene_id "XLOC_083409"; transcript_id "XLOC_083409"; exon_number "5"; lncRNA_name "TCONS_00130541";
Pg_scaffold1316	Novegene	lncRNA	281689	288169	.	-	.	gene_id "XLOC_083409"; transcript_id "XLOC_083409"; exon_number "5"; lncRNA_name "TCONS_00130543";
Pg_scaffold0605	Novegene	lncRNA	291504	311886	.	-	.	gene_id "Pg_S0605.6"; transcript_id "Pg_S0605.6"; exon_number "2"; lncRNA_name "TCONS_00071832";
Pg_scaffold0367	Novegene	lncRNA	955194	980352	.	+	.	gene_id "Pg_S0367.41"; transcript_id "Pg_S0367.41"; exon_number "7"; lncRNA_name "TCONS_00048250";
Pg_scaffold2275	Novegene	lncRNA	33414	38693	.	+	.	gene_id "XLOC_121535"; transcript_id "XLOC_121535"; exon_number "3"; lncRNA_name "TCONS_00191502";
Pg_scaffold4824	Novegene	lncRNA	12591	13086	.	+	.	gene_id "XLOC_185243"; transcript_id "XLOC_185243"; exon_number "2"; lncRNA_name "TCONS_00292279";
Pg_scaffold2275	Novegene	lncRNA	33444	38693	.	+	.	gene_id "XLOC_121535"; transcript_id "XLOC_121535"; exon_number "5"; lncRNA_name "TCONS_00191504";
Pg_scaffold0167	Novegene	lncRNA	199608	214239	.	-	.	gene_id "XLOC_015368"; transcript_id "XLOC_015368"; exon_number "2"; lncRNA_name "TCONS_00024487";
Pg_scaffold2275	Novegene	lncRNA	33446	38693	.	+	.	gene_id "XLOC_121535"; transcript_id "XLOC_121535"; exon_number "5"; lncRNA_name "TCONS_00191507";
Pg_scaffold0192	Novegene	lncRNA	727474	727909	.	-	.	gene_id "XLOC_017344"; transcript_id "XLOC_017344"; exon_number "2"; lncRNA_name "TCONS_00027666";
Pg_scaffold0891	Novegene	lncRNA	229267	230395	.	-	.	gene_id "Pg_S0891.9"; transcript_id "Pg_S0891.9"; exon_number "4"; lncRNA_name "TCONS_00097384";
Pg_scaffold2030	Novegene	lncRNA	40305	41067	.	+	.	gene_id "XLOC_113033"; transcript_id "XLOC_113033"; exon_number "2"; lncRNA_name "TCONS_00177892";
[truncated: 15,645 more rows]
