# Supplementary material for: Regulatory role of non-coding RNA in ginseng rusty root symptom tissue
Source: Sci Rep. 2021 Apr 28;11:9211. doi: 10.1038/s41598-021-88709-3 (PMC8080638; doi:10.1038/s41598-021-88709-3)
Supplement: Supplementary file 2 — Supplementary Information 2. [file 41598_2021_88709_MOESM2_ESM.zip › dataset 2/circRNAs.gtf]

Pg_scaffold3085	Novogene	circRNA	57336	59131	.	-	.	gene_id "Pg_S3085.4"; transcript_id "Pg_S3085.4"; circRNA_name "novel_circ_0000601"; feature "exon:57337-57507";
Pg_scaffold0895	Novogene	circRNA	364918	365696	.	-	.	gene_id "Pg_S0895.19"; transcript_id "Pg_S0895.19"; circRNA_name "novel_circ_0000245"; feature "exon:364919-365073";
Pg_scaffold0897	Novogene	circRNA	210281	212499	.	+	.	gene_id "Pg_S0897.20"; transcript_id "Pg_S0897.20"; circRNA_name "novel_circ_0000246"; feature "intron:210282-210356";
Pg_scaffold5049	Novogene	circRNA	149402	150492	.	+	.	gene_id "n/a"; transcript_id "n/a"; circRNA_name "novel_circ_0000769"; feature "intergenic_region:149403-149581";
Pg_scaffold5026	Novogene	circRNA	114579	115231	.	+	.	gene_id "n/a"; transcript_id "n/a"; circRNA_name "novel_circ_0000768"; feature "intergenic_region:114580-114829,intergenic_region:115156-115231";
Pg_scaffold0486	Novogene	circRNA	690768	691943	.	-	.	gene_id "Pg_S0486.4"; transcript_id "Pg_S0486.4"; circRNA_name "novel_circ_0000142"; feature "intron:690769-690923,intron:691006-691046";
Pg_scaffold3082	Novogene	circRNA	7624	9815	.	+	.	gene_id "Pg_S3082.1"; transcript_id "Pg_S3082.1"; circRNA_name "novel_circ_0000599"; feature "exon:7625-7757";
Pg_scaffold1176	Novogene	circRNA	5126	11039	.	+	.	gene_id "n/a"; transcript_id "n/a"; circRNA_name "novel_circ_0000299"; feature "intergenic_region:10425-10469,intergenic_region:10936-11039";
Pg_scaffold1172	Novogene	circRNA	152829	158080	.	-	.	gene_id "n/a"; transcript_id "n/a"; circRNA_name "novel_circ_0000297"; feature "intergenic_region:152830-153024";
Pg_scaffold4057	Novogene	circRNA	31993	33793	.	-	.	gene_id "Pg_S4057.5"; transcript_id "Pg_S4057.5"; circRNA_name "novel_circ_0000710"; feature "exon:31994-32086";
Pg_scaffold0472	Novogene	circRNA	779795	780206	.	-	.	gene_id "Pg_S0472.38"; transcript_id "Pg_S0472.38"; circRNA_name "novel_circ_0000140"; feature "exon:779796-779926,exon:780024-780206";
Pg_scaffold0378	Novogene	circRNA	394192	396491	.	-	.	gene_id "n/a"; transcript_id "n/a"; circRNA_name "novel_circ_0000120"; feature "intergenic_region:394193-394368,intergenic_region:395483-395591,intergenic_region:396299-396491";
Pg_scaffold0159	Novogene	circRNA	102359	103570	.	+	.	gene_id "Pg_S0159.6"; transcript_id "Pg_S0159.6"; circRNA_name "novel_circ_0000057"; feature "exon:102360-102489,exon:103173-103243,exon:103486-103570";
Pg_scaffold0159	Novogene	circRNA	102363	103570	.	+	.	gene_id "Pg_S0159.6"; transcript_id "Pg_S0159.6"; circRNA_name "novel_circ_0000058"; feature "exon:102364-102489,exon:102705-102806,exon:103173-103243,exon:103486-103570";
Pg_scaffold0159	Novogene	circRNA	102704	103570	.	+	.	gene_id "Pg_S0159.6"; transcript_id "Pg_S0159.6"; circRNA_name "novel_circ_0000059"; feature "exon:102705-102806,exon:103173-103243,exon:103486-103570";
Pg_scaffold2378	Novogene	circRNA	323939	326607	.	-	.	gene_id "n/a"; transcript_id "n/a"; circRNA_name "novel_circ_0000501"; feature "intergenic_region:323940-324096";
Pg_scaffold0397	Novogene	circRNA	503405	505209	.	-	.	gene_id "n/a"; transcript_id "n/a"; circRNA_name "novel_circ_0000123"; feature "intergenic_region:503406-503593";
Pg_scaffold0657	Novogene	circRNA	141809	142312	.	+	.	gene_id "Pg_S0657.2"; transcript_id "Pg_S0657.2"; circRNA_name "novel_circ_0000191"; feature "exon:141810-142099,exon:142223-142312";
Pg_scaffold0654	Novogene	circRNA	215688	219450	.	+	.	gene_id "Pg_S0654.5"; transcript_id "Pg_S0654.5"; circRNA_name "novel_circ_0000185"; feature "exon:215689-215827,exon:219360-219450";
Pg_scaffold0655	Novogene	circRNA	330292	347074	.	-	.	gene_id "n/a"; transcript_id "n/a"; circRNA_name "novel_circ_0000186"; feature "intergenic_region:330293-330525,intergenic_region:346789-346890,intergenic_region:346997-347074";
Pg_scaffold0655	Novogene	circRNA	331282	344814	.	-	.	gene_id "n/a"; transcript_id "n/a"; circRNA_name "novel_circ_0000188"; feature "intergenic_region:344750-344814";
Pg_scaffold0655	Novogene	circRNA	331282	347074	.	-	.	gene_id "n/a"; transcript_id "n/a"; circRNA_name "novel_circ_0000189"; feature "intergenic_region:331283-331434,intergenic_region:346997-347074";
Pg_scaffold2285	Novogene	circRNA	141173	142773	.	+	.	gene_id "n/a"; transcript_id "n/a"; circRNA_name "novel_circ_0000490"; feature "intergenic_region:141174-141275,intergenic_region:141379-141467";
Pg_scaffold0021	Novogene	circRNA	2192330	2194184	.	+	.	gene_id "Pg_S0021.10"; transcript_id "Pg_S0021.10"; circRNA_name "novel_circ_0000010"; feature "exon:2192331-2192428,exon:2194002-2194184";
Pg_scaffold1952	Novogene	circRNA	288281	289562	.	-	.	gene_id "Pg_S1952.5"; transcript_id "Pg_S1952.5"; circRNA_name "novel_circ_0000423"; feature "intron:289318-289562";
Pg_scaffold1951	Novogene	circRNA	398614	400947	.	-	.	gene_id "Pg_S1951.8"; transcript_id "Pg_S1951.8"; circRNA_name "novel_circ_0000420"; feature "exon:398615-398668,exon:399119-399211,exon:400831-400947";
Pg_scaffold2575	Novogene	circRNA	75925	81127	.	-	.	gene_id "Pg_S2575.3"; transcript_id "Pg_S2575.3"; circRNA_name "novel_circ_0000524"; feature "exon:75926-76080";
Pg_scaffold2577	Novogene	circRNA	117449	117923	.	+	.	gene_id "n/a"; transcript_id "n/a"; circRNA_name "novel_circ_0000525"; feature "intergenic_region:117450-117746,intergenic_region:117837-117923";
Pg_scaffold2279	Novogene	circRNA	32383	32971	.	-	.	gene_id "Pg_S2279.1"; transcript_id "Pg_S2279.1"; circRNA_name "novel_circ_0000488"; feature "exon:32384-32485,exon:32637-32743,exon:32825-32971";
Pg_scaffold6055	Novogene	circRNA	14964	15294	.	+	.	gene_id "Pg_S6055.1"; transcript_id "Pg_S6055.1"; circRNA_name "novel_circ_0000845"; feature "intron:15178-15294";
Pg_scaffold2022	Novogene	circRNA	464737	470675	.	+	.	gene_id "n/a"; transcript_id "n/a"; circRNA_name "novel_circ_0000440"; feature "intergenic_region:464738-464899,intergenic_region:464995-465048";
Pg_scaffold2454	Novogene	circRNA	345425	346110	.	+	.	gene_id "Pg_S2454.11"; transcript_id "Pg_S2454.11"; circRNA_name "novel_circ_0000513"; feature "exon:345426-345587,exon:345989-346110";
Pg_scaffold2791	Novogene	circRNA	146454	162983	.	+	.	gene_id "n/a"; transcript_id "n/a"; circRNA_name "novel_circ_0000550"; feature "intergenic_region:146455-146632,intergenic_region:162802-162983";
Pg_scaffold4085	Novogene	circRNA	106692	107783	.	-	.	gene_id "Pg_S4085.1"; transcript_id "Pg_S4085.1"; circRNA_name "novel_circ_0000714"; feature "exon:106693-106770,exon:107449-107783";
Pg_scaffold1481	Novogene	circRNA	371404	372816	.	-	.	gene_id "Pg_S1481.5"; transcript_id "Pg_S1481.5"; circRNA_name "novel_circ_0000357"; feature "intron:371405-371529,intron:371669-371745";
Pg_scaffold4902	Novogene	circRNA	167130	168816	.	+	.	gene_id "n/a"; transcript_id "n/a"; circRNA_name "novel_circ_0000759"; feature "intergenic_region:167131-167235,intergenic_region:167406-167463,intergenic_region:168735-168816";
Pg_scaffold5324	Novogene	circRNA	13648	13967	.	+	.	gene_id "Pg_S5324.1"; transcript_id "Pg_S5324.1"; circRNA_name "novel_circ_0000785"; feature "exon:13649-13789,exon:13875-13967";
Pg_scaffold2055	Novogene	circRNA	255210	255586	.	+	.	gene_id "n/a"; transcript_id "n/a"; circRNA_name "novel_circ_0000453"; feature "intergenic_region:255211-255332,intergenic_region:255460-255586";
Pg_scaffold2055	Novogene	circRNA	264059	264439	.	+	.	gene_id "n/a"; transcript_id "n/a"; circRNA_name "novel_circ_0000456"; feature "intergenic_region:264060-264181,intergenic_region:264313-264439";
Pg_scaffold2055	Novogene	circRNA	264059	264910	.	+	.	gene_id "n/a"; transcript_id "n/a"; circRNA_name "novel_circ_0000457"; feature "intergenic_region:264060-264181";
Pg_scaffold2055	Novogene	circRNA	97126	97441	.	-	.	gene_id "n/a"; transcript_id "n/a"; circRNA_name "novel_circ_0000458"; feature "intergenic_region:97127-97441";
Pg_scaffold0441	Novogene	circRNA	36487	38968	.	-	.	gene_id "Pg_S0441.4"; transcript_id "Pg_S0441.4"; circRNA_name "novel_circ_0000137"; feature "exon:38840-38968";
Pg_scaffold1500	Novogene	circRNA	31317	31581	.	-	.	gene_id "n/a"; transcript_id "n/a"; circRNA_name "novel_circ_0000358"; feature "intergenic_region:31318-31581";
Pg_scaffold2930	Novogene	circRNA	53241	54075	.	+	.	gene_id "n/a"; transcript_id "n/a"; circRNA_name "novel_circ_0000577"; feature "intergenic_region:53242-53441,intergenic_region:53621-53661,intergenic_region:54014-54075";
Pg_scaffold6329	Novogene	circRNA	9309	10939	.	+	.	gene_id "Pg_S6329.1"; transcript_id "Pg_S6329.1"; circRNA_name "novel_circ_0000861"; feature "exon:10848-10939";
Pg_scaffold4797	Novogene	circRNA	40089	42283	.	-	.	gene_id "n/a"; transcript_id "n/a"; circRNA_name "novel_circ_0000751"; feature "intergenic_region:40090-40206,intergenic_region:40345-40446,intergenic_region:42122-42283";
Pg_scaffold0922	Novogene	circRNA	701091	701446	.	-	.	gene_id "Pg_S0922.32"; transcript_id "Pg_S0922.32"; circRNA_name "novel_circ_0000256"; feature "exon:701092-701241,exon:701359-701446";
Pg_scaffold0532	Novogene	circRNA	449404	449981	.	-	.	gene_id "n/a"; transcript_id "n/a"; circRNA_name "novel_circ_0000159"; feature "intergenic_region:449874-449981";
Pg_scaffold0195	Novogene	circRNA	112299	113345	.	+	.	gene_id "Pg_S0195.3"; transcript_id "Pg_S0195.3"; circRNA_name "novel_circ_0000072"; feature "intron:112300-112371,intron:112572-112799";
Pg_scaffold1346	Novogene	circRNA	530603	531493	.	+	.	gene_id "n/a"; transcript_id "n/a"; circRNA_name "novel_circ_0000334"; feature "intergenic_region:530604-530744,intergenic_region:531265-531493";
Pg_scaffold2805	Novogene	circRNA	122390	122585	.	-	.	gene_id "Pg_S2805.6"; transcript_id "Pg_S2805.6"; circRNA_name "novel_circ_0000556"; feature "exon:122391-122585";
Pg_scaffold0694	Novogene	circRNA	353037	354083	.	+	.	gene_id "Pg_S0694.1"; transcript_id "Pg_S0694.1"; circRNA_name "novel_circ_0000205"; feature "exon:353938-354083";
Pg_scaffold0693	Novogene	circRNA	54416	57441	.	-	.	gene_id "Pg_S0693.27"; transcript_id "Pg_S0693.27"; circRNA_name "novel_circ_0000204"; feature "exon:54417-54495,exon:56697-56741";
Pg_scaffold3432	Novogene	circRNA	111852	115484	.	-	.	gene_id "Pg_S3432.9"; transcript_id "Pg_S3432.9"; circRNA_name "novel_circ_0000638"; feature "exon:111853-112014";
Pg_scaffold2245	Novogene	circRNA	324381	324972	.	+	.	gene_id "Pg_S2245.33"; transcript_id "Pg_S2245.33"; circRNA_name "novel_circ_0000481"; feature "exon:324382-324705,exon:324829-324972";
Pg_scaffold2241	Novogene	circRNA	153946	154215	.	+	.	gene_id "Pg_S2241.40"; transcript_id "Pg_S2241.40"; circRNA_name "novel_circ_0000480"; feature "exon:153947-154215";
Pg_scaffold0266	Novogene	circRNA	209363	209773	.	-	.	gene_id "Pg_S0266.9"; transcript_id "Pg_S0266.9"; circRNA_name "novel_circ_0000098"; feature "exon:209364-209444,exon:209642-209773";
Pg_scaffold0265	Novogene	circRNA	1049935	1051790	.	+	.	gene_id "Pg_S0265.10"; transcript_id "Pg_S0265.10"; circRNA_name "novel_circ_0000096"; feature "exon:1051640-1051790";
Pg_scaffold3692	Novogene	circRNA	74977	77462	.	-	.	gene_id "n/a"; transcript_id "n/a"; circRNA_name "novel_circ_0000667"; feature "intergenic_region:77320-77462";
Pg_scaffold1688	Novogene	circRNA	238909	239113	.	+	.	gene_id "n/a"; transcript_id "n/a"; circRNA_name "novel_circ_0000395"; feature "intergenic_region:238910-239113";
Pg_scaffold4996	Novogene	circRNA	55170	55526	.	+	.	gene_id "n/a"; transcript_id "n/a"; circRNA_name "novel_circ_0000766"; feature "intergenic_region:55171-55330,intergenic_region:55431-55526";
Pg_scaffold6499	Novogene	circRNA	49603	50573	.	-	.	gene_id "n/a"; transcript_id "n/a"; circRNA_name "novel_circ_0000869"; feature "intergenic_region:49604-49874";
Pg_scaffold5850	Novogene	circRNA	39005	39468	.	+	.	gene_id "n/a"; transcript_id "n/a"; circRNA_name "novel_circ_0000831"; feature "intergenic_region:39006-39468";
Pg_scaffold6490	Novogene	circRNA	28323	28883	.	+	.	gene_id "Pg_S6490.1"; transcript_id "Pg_S6490.1"; circRNA_name "novel_circ_0000868"; feature "exon:28748-28883";
Pg_scaffold2093	Novogene	circRNA	74894	78091	.	+	.	gene_id "n/a"; transcript_id "n/a"; circRNA_name "novel_circ_0000461"; feature "intergenic_region:74895-75013,intergenic_region:77974-78091";
Pg_scaffold1615	Novogene	circRNA	160779	162239	.	+	.	gene_id "Pg_S1615.14"; transcript_id "Pg_S1615.14"; circRNA_name "novel_circ_0000380"; feature "exon:160780-160937";
Pg_scaffold8029	Novogene	circRNA	33174	35169	.	-	.	gene_id "n/a"; transcript_id "n/a"; circRNA_name "novel_circ_0000913"; feature "intergenic_region:33175-33242,intergenic_region:33356-33655,intergenic_region:34857-35169";
Pg_scaffold1616	Novogene	circRNA	183706	184259	.	-	.	gene_id "Pg_S1616.5"; transcript_id "Pg_S1616.5"; circRNA_name "novel_circ_0000381"; feature "exon:183707-183977,exon:184062-184259";
Pg_scaffold1616	Novogene	circRNA	427162	429335	.	+	.	gene_id "Pg_S1616.17"; transcript_id "Pg_S1616.17"; circRNA_name "novel_circ_0000382"; feature "exon:429200-429335";
Pg_scaffold0904	Novogene	circRNA	68565	68996	.	-	.	gene_id "n/a"; transcript_id "n/a"; circRNA_name "novel_circ_0000250"; feature "intergenic_region:68566-68634";
Pg_scaffold6303	Novogene	circRNA	62649	68538	.	-	.	gene_id "Pg_S6303.3"; transcript_id "Pg_S6303.3"; circRNA_name "novel_circ_0000860"; feature "intron:62650-62839";
Pg_scaffold1308	Novogene	circRNA	304245	310350	.	-	.	gene_id "Pg_S1308.2"; transcript_id "Pg_S1308.2"; circRNA_name "novel_circ_0000328"; feature "exon:304246-304331";
Pg_scaffold2660	Novogene	circRNA	119354	120296	.	+	.	gene_id "n/a"; transcript_id "n/a"; circRNA_name "novel_circ_0000534"; feature "intergenic_region:119355-119472";
Pg_scaffold2660	Novogene	circRNA	119354	120628	.	+	.	gene_id "n/a"; transcript_id "n/a"; circRNA_name "novel_circ_0000535"; feature "intergenic_region:119355-119484,intergenic_region:119576-119664,intergenic_region:120530-120628";
Pg_scaffold2660	Novogene	circRNA	128307	128813	.	+	.	gene_id "n/a"; transcript_id "n/a"; circRNA_name "novel_circ_0000536"; feature "intergenic_region:128308-128409,intergenic_region:128513-128603,intergenic_region:128711-128813";
Pg_scaffold8775	Novogene	circRNA	17298	17472	.	-	.	gene_id "Pg_S8775.1"; transcript_id "Pg_S8775.1"; circRNA_name "novel_circ_0000918"; feature "exon:17299-17472";
Pg_scaffold8966	Novogene	circRNA	9213	11131	.	+	.	gene_id "Pg_S8966.1"; transcript_id "Pg_S8966.1"; circRNA_name "novel_circ_0000919"; feature "exon:10377-10409,exon:10960-11131,exon:9214-9324";
Pg_scaffold0961	Novogene	circRNA	490276	490592	.	-	.	gene_id "Pg_S0961.42"; transcript_id "Pg_S0961.42"; circRNA_name "novel_circ_0000265"; feature "exon:490277-490366,exon:490452-490592";
Pg_scaffold5348	Novogene	circRNA	63697	64083	.	+	.	gene_id "Pg_S5348.7"; transcript_id "Pg_S5348.7"; circRNA_name "novel_circ_0000786"; feature "exon:63698-63892";
Pg_scaffold1182	Novogene	circRNA	493306	493887	.	-	.	gene_id "n/a"; transcript_id "n/a"; circRNA_name "novel_circ_0000302"; feature "intergenic_region:493307-493408,intergenic_region:493506-493887";
Pg_scaffold0318	Novogene	circRNA	510792	511395	.	-	.	gene_id "Pg_S0318.12"; transcript_id "Pg_S0318.12"; circRNA_name "novel_circ_0000109"; feature "exon:510793-511030";
Pg_scaffold0497	Novogene	circRNA	517687	521448	.	+	.	gene_id "Pg_S0497.10"; transcript_id "Pg_S0497.10"; circRNA_name "novel_circ_0000148"; feature "exon:521224-521448";
Pg_scaffold1144	Novogene	circRNA	636768	637321	.	-	.	gene_id "Pg_S1144.30"; transcript_id "Pg_S1144.30"; circRNA_name "novel_circ_0000295"; feature "exon:636769-637039,exon:637124-637321";
Pg_scaffold3163	Novogene	circRNA	58689	59223	.	+	.	gene_id "n/a"; transcript_id "n/a"; circRNA_name "novel_circ_0000610"; feature "intergenic_region:58690-58860,intergenic_region:59020-59223";
Pg_scaffold0815	Novogene	circRNA	688422	690684	.	+	.	gene_id "n/a"; transcript_id "n/a"; circRNA_name "novel_circ_0000227"; feature "intergenic_region:688423-688491,intergenic_region:688578-688671,intergenic_region:690091-690139,intergenic_region:690561-690684";
Pg_scaffold0408	Novogene	circRNA	462766	466021	.	-	.	gene_id "n/a"; transcript_id "n/a"; circRNA_name "novel_circ_0000128"; feature "intergenic_region:462767-462910,intergenic_region:465872-466021";
Pg_scaffold0812	Novogene	circRNA	503786	506074	.	-	.	gene_id "n/a"; transcript_id "n/a"; circRNA_name "novel_circ_0000226"; feature "intergenic_region:503787-504118,intergenic_region:505913-506074";
Pg_scaffold0403	Novogene	circRNA	1051465	1051749	.	-	.	gene_id "Pg_S0403.66"; transcript_id "Pg_S0403.66"; circRNA_name "novel_circ_0000126"; feature "exon:1051466-1051564,exon:1051643-1051749";
Pg_scaffold2364	Novogene	circRNA	213189	215389	.	+	.	gene_id "Pg_S2364.1"; transcript_id "Pg_S2364.1"; circRNA_name "novel_circ_0000499"; feature "exon:215285-215389";
Pg_scaffold0227	Novogene	circRNA	293435	294614	.	+	.	gene_id "n/a"; transcript_id "n/a"; circRNA_name "novel_circ_0000081"; feature "intergenic_region:293436-293512,intergenic_region:294391-294614";
Pg_scaffold0384	Novogene	circRNA	524330	525390	.	-	.	gene_id "Pg_S0384.27"; transcript_id "Pg_S0384.27"; circRNA_name "novel_circ_0000122"; feature "exon:524331-524503,exon:525195-525390";
Pg_scaffold5167	Novogene	circRNA	53090	53458	.	+	.	gene_id "Pg_S5167.12"; transcript_id "Pg_S5167.12"; circRNA_name "novel_circ_0000778"; feature "exon:53091-53458";
Pg_scaffold0382	Novogene	circRNA	1034490	1034998	.	-	.	gene_id "Pg_S0382.7"; transcript_id "Pg_S0382.7"; circRNA_name "novel_circ_0000121"; feature "exon:1034491-1034699,exon:1034797-1034998";
Pg_scaffold5519	Novogene	circRNA	77167	79413	.	-	.	gene_id "Pg_S5519.4"; transcript_id "Pg_S5519.4"; circRNA_name "novel_circ_0000811"; feature "exon:77168-77319,exon:78285-78387";
Pg_scaffold2517	Novogene	circRNA	374059	376105	.	-	.	gene_id "n/a"; transcript_id "n/a"; circRNA_name "novel_circ_0000519"; feature "intergenic_region:375801-375880,intergenic_region:376050-376105";
Pg_scaffold0035	Novogene	circRNA	23863	24498	.	-	.	gene_id "Pg_S0035.16"; transcript_id "Pg_S0035.16"; circRNA_name "novel_circ_0000014"; feature "exon:23864-24039";
Pg_scaffold0138	Novogene	circRNA	321930	322174	.	-	.	gene_id "n/a"; transcript_id "n/a"; circRNA_name "novel_circ_0000056"; feature "intergenic_region:321931-322174";
Pg_scaffold0134	Novogene	circRNA	1314026	1315635	.	-	.	gene_id "n/a"; transcript_id "n/a"; circRNA_name "novel_circ_0000054"; feature "intergenic_region:1314027-1314113,intergenic_region:1315459-1315635";
Pg_scaffold0132	Novogene	circRNA	1482422	1482754	.	+	.	gene_id "n/a"; transcript_id "n/a"; circRNA_name "novel_circ_0000053"; feature "intergenic_region:1482423-1482754";
Pg_scaffold5765	Novogene	circRNA	54639	58172	.	+	.	gene_id "n/a"; transcript_id "n/a"; circRNA_name "novel_circ_0000822"; feature "intergenic_region:54640-54908";
Pg_scaffold5765	Novogene	circRNA	54639	58233	.	+	.	gene_id "n/a"; transcript_id "n/a"; circRNA_name "novel_circ_0000823"; feature "intergenic_region:54640-54908";
Pg_scaffold1928	Novogene	circRNA	285540	286362	.	-	.	gene_id "n/a"; transcript_id "n/a"; circRNA_name "novel_circ_0000416"; feature "intergenic_region:285541-285666,intergenic_region:286196-286362";
Pg_scaffold4965	Novogene	circRNA	102531	102923	.	-	.	gene_id "Pg_S4965.4"; transcript_id "Pg_S4965.4"; circRNA_name "novel_circ_0000763"; feature "exon:102532-102734,exon:102816-102923";
Pg_scaffold2038	Novogene	circRNA	248426	252611	.	+	.	gene_id "Pg_S2038.17"; transcript_id "Pg_S2038.17"; circRNA_name "novel_circ_0000449"; feature "exon:248427-248685";
Pg_scaffold2425	Novogene	circRNA	80275	82149	.	-	.	gene_id "n/a"; transcript_id "n/a"; circRNA_name "novel_circ_0000510"; feature "intergenic_region:82021-82149";
Pg_scaffold3793	Novogene	circRNA	30901	36228	.	-	.	gene_id "Pg_S3793.4"; transcript_id "Pg_S3793.4"; circRNA_name "novel_circ_0000685"; feature "exon:30902-31035,exon:31214-31327,exon:35153-35201,exon:35444-35499,exon:36149-36228";
Pg_scaffold4391	Novogene	circRNA	129188	130511	.	+	.	gene_id "Pg_S4391.5"; transcript_id "Pg_S4391.5"; circRNA_name "novel_circ_0000731"; feature "intron:130166-130293,intron:130391-130511";
Pg_scaffold0987	Novogene	circRNA	537108	537618	.	-	.	gene_id "n/a"; transcript_id "n/a"; circRNA_name "novel_circ_0000270"; feature "intergenic_region:537109-537211,intergenic_region:537533-537618";
Pg_scaffold0984	Novogene	circRNA	583600	584941	.	-	.	gene_id "n/a"; transcript_id "n/a"; circRNA_name "novel_circ_0000267"; feature "intergenic_region:583601-583683,intergenic_region:583910-584202,intergenic_region:584295-584406,intergenic_region:584905-584941";
Pg_scaffold0593	Novogene	circRNA	780747	781214	.	+	.	gene_id "n/a"; transcript_id "n/a"; circRNA_name "novel_circ_0000173"; feature "intergenic_region:780748-781214";
Pg_scaffold0858	Novogene	circRNA	22411	27694	.	+	.	gene_id "Pg_S0858.1"; transcript_id "Pg_S0858.1"; circRNA_name "novel_circ_0000233"; feature "exon:22412-22561";
Pg_scaffold0858	Novogene	circRNA	227060	229019	.	-	.	gene_id "Pg_S0858.15"; transcript_id "Pg_S0858.15"; circRNA_name "novel_circ_0000234"; feature "exon:227061-227239,exon:228735-228806,exon:228901-229019";
Pg_scaffold3044	Novogene	circRNA	64230	68909	.	+	.	gene_id "Pg_S3044.6"; transcript_id "Pg_S3044.6"; circRNA_name "novel_circ_0000589"; feature "exon:67954-68055,exon:68817-68909";
Pg_scaffold0852	Novogene	circRNA	222781	223329	.	-	.	gene_id "n/a"; transcript_id "n/a"; circRNA_name "novel_circ_0000231"; feature "intergenic_region:222782-223006,intergenic_region:223112-223329";
Pg_scaffold3049	Novogene	circRNA	184448	186986	.	+	.	gene_id "n/a"; transcript_id "n/a"; circRNA_name "novel_circ_0000591"; feature "intergenic_region:186502-186661,intergenic_region:186739-186815,intergenic_region:186933-186986";
Pg_scaffold8019	Novogene	circRNA	14590	14975	.	+	.	gene_id "Pg_S8019.1"; transcript_id "Pg_S8019.1"; circRNA_name "novel_circ_0000912"; feature "exon:14591-14975";
Pg_scaffold0528	Novogene	circRNA	119910	120756	.	-	.	gene_id "n/a"; transcript_id "n/a"; circRNA_name "novel_circ_0000156"; feature "intergenic_region:120591-120756";
Pg_scaffold0528	Novogene	circRNA	138983	141853	.	-	.	gene_id "Pg_S0528.2"; transcript_id "Pg_S0528.2"; circRNA_name "novel_circ_0000157"; feature "exon:138984-139092,exon:139187-139281,exon:141778-141853";
Pg_scaffold1421	Novogene	circRNA	188332	189286	.	-	.	gene_id "Pg_S1421.5"; transcript_id "Pg_S1421.5"; circRNA_name "novel_circ_0000349"; feature "exon:188333-188437,exon:188566-188802,exon:189193-189286";
Pg_scaffold0675	Novogene	circRNA	384802	386657	.	+	.	gene_id "Pg_S0675.6"; transcript_id "Pg_S0675.6"; circRNA_name "novel_circ_0000197"; feature "exon:386443-386657";
Pg_scaffold0777	Novogene	circRNA	692841	693234	.	+	.	gene_id "n/a"; transcript_id "n/a"; circRNA_name "novel_circ_0000217"; feature "intergenic_region:692842-693051,intergenic_region:693154-693234";
Pg_scaffold6284	Novogene	circRNA	97724	99035	.	+	.	gene_id "Pg_S6284.6"; transcript_id "Pg_S6284.6"; circRNA_name "novel_circ_0000857"; feature "exon:97725-97882,exon:98821-98854,exon:98937-99035";
Pg_scaffold2955	Novogene	circRNA	65147	66691	.	+	.	gene_id "n/a"; transcript_id "n/a"; circRNA_name "novel_circ_0000580"; feature "intergenic_region:65148-65298";
Pg_scaffold7041	Novogene	circRNA	52528	52994	.	+	.	gene_id "Pg_S7041.4"; transcript_id "Pg_S7041.4"; circRNA_name "novel_circ_0000890"; feature "exon:52529-52635,exon:52838-52994";
Pg_scaffold0290	Novogene	circRNA	726618	728625	.	-	.	gene_id "Pg_S0290.18"; transcript_id "Pg_S0290.18"; circRNA_name "novel_circ_0000102"; feature "exon:726619-726771,exon:728118-728201,exon:728477-728625";
Pg_scaffold0290	Novogene	circRNA	726618	728690	.	-	.	gene_id "Pg_S0290.18"; transcript_id "Pg_S0290.18"; circRNA_name "novel_circ_0000103"; feature "exon:726619-726771,exon:726895-726978,exon:728528-728690";
Pg_scaffold0297	Novogene	circRNA	1033581	1034591	.	-	.	gene_id "Pg_S0297.46"; transcript_id "Pg_S0297.46"; circRNA_name "novel_circ_0000104"; feature "exon:1033582-1033705,exon:1034499-1034591";
Pg_scaffold0356	Novogene	circRNA	49220	50902	.	+	.	gene_id "Pg_S0356.9"; transcript_id "Pg_S0356.9"; circRNA_name "novel_circ_0000117"; feature "exon:49221-49398";
Pg_scaffold0076	Novogene	circRNA	1717756	1718460	.	+	.	gene_id "n/a"; transcript_id "n/a"; circRNA_name "novel_circ_0000034"; feature "intergenic_region:1717757-1717860";
Pg_scaffold0077	Novogene	circRNA	1499385	1500919	.	-	.	gene_id "n/a"; transcript_id "n/a"; circRNA_name "novel_circ_0000037"; feature "intergenic_region:1500774-1500919";
Pg_scaffold0077	Novogene	circRNA	1499385	1501514	.	-	.	gene_id "n/a"; transcript_id "n/a"; circRNA_name "novel_circ_0000038"; feature "intergenic_region:1499386-1499522,intergenic_region:1500458-1500639,intergenic_region:1501440-1501514";
Pg_scaffold0077	Novogene	circRNA	1500457	1500919	.	-	.	gene_id "n/a"; transcript_id "n/a"; circRNA_name "novel_circ_0000039"; feature "intergenic_region:1500458-1500639,intergenic_region:1500774-1500919";
Pg_scaffold0077	Novogene	circRNA	1644604	1645534	.	-	.	gene_id "n/a"; transcript_id "n/a"; circRNA_name "novel_circ_0000041"; feature "intergenic_region:1644605-1644681";
Pg_scaffold0173	Novogene	circRNA	139944	141766	.	+	.	gene_id "n/a"; transcript_id "n/a"; circRNA_name "novel_circ_0000069"; feature "intergenic_region:140991-141144,intergenic_region:141309-141357,intergenic_region:141439-141493,intergenic_region:141684-141766";
Pg_scaffold7631	Novogene	circRNA	32535	32763	.	+	.	gene_id "n/a"; transcript_id "n/a"; circRNA_name "novel_circ_0000904"; feature "intergenic_region:32536-32763";
Pg_scaffold6215	Novogene	circRNA	109158	109351	.	-	.	gene_id "n/a"; transcript_id "n/a"; circRNA_name "novel_circ_0000855"; feature "intergenic_region:109159-109351";
Pg_scaffold6215	Novogene	circRNA	109158	109353	.	-	.	gene_id "n/a"; transcript_id "n/a"; circRNA_name "novel_circ_0000856"; feature "intergenic_region:109159-109353";
Pg_scaffold0006	Novogene	circRNA	577233	583788	.	-	.	gene_id "Pg_S0006.4"; transcript_id "Pg_S0006.4"; circRNA_name "novel_circ_0000005"; feature "exon:579163-579289,exon:582300-582380,exon:583714-583788";
Pg_scaffold0004	Novogene	circRNA	2819367	2819676	.	-	.	gene_id "n/a"; transcript_id "n/a"; circRNA_name "novel_circ_0000004"; feature "intergenic_region:2819368-2819676";
Pg_scaffold0001	Novogene	circRNA	3154626	3154927	.	-	.	gene_id "Pg_S0001.15"; transcript_id "Pg_S0001.15"; circRNA_name "novel_circ_0000001"; feature "exon:3154627-3154927";
Pg_scaffold6155	Novogene	circRNA	92741	96129	.	-	.	gene_id "Pg_S6155.1"; transcript_id "Pg_S6155.1"; circRNA_name "novel_circ_0000847"; feature "exon:92742-92883,exon:95777-95867";
Pg_scaffold0550	Novogene	circRNA	169029	169933	.	+	.	gene_id "Pg_S0550.8"; transcript_id "Pg_S0550.8"; circRNA_name "novel_circ_0000164"; feature "exon:169030-169122,exon:169208-169307";
Pg_scaffold0558	Novogene	circRNA	694357	694587	.	+	.	gene_id "Pg_S0558.12"; transcript_id "Pg_S0558.12"; circRNA_name "novel_circ_0000166"; feature "exon:694358-694587";
Pg_scaffold4589	Novogene	circRNA	160573	160801	.	-	.	gene_id "n/a"; transcript_id "n/a"; circRNA_name "novel_circ_0000738"; feature "intergenic_region:160574-160801";
Pg_scaffold7208	Novogene	circRNA	20461	27483	.	+	.	gene_id "n/a"; transcript_id "n/a"; circRNA_name "novel_circ_0000894"; feature "intergenic_region:23662-23736,intergenic_region:23858-23941,intergenic_region:27394-27483";
Pg_scaffold7208	Novogene	circRNA	22581	27483	.	+	.	gene_id "n/a"; transcript_id "n/a"; circRNA_name "novel_circ_0000896"; feature "intergenic_region:23858-23941,intergenic_region:27394-27483";
Pg_scaffold2776	Novogene	circRNA	169362	169727	.	+	.	gene_id "n/a"; transcript_id "n/a"; circRNA_name "novel_circ_0000549"; feature "intergenic_region:169363-169444,intergenic_region:169633-169727";
Pg_scaffold0951	Novogene	circRNA	491184	492015	.	+	.	gene_id "Pg_S0951.2"; transcript_id "Pg_S0951.2"; circRNA_name "novel_circ_0000262"; feature "exon:491185-491340,exon:491691-491762,exon:491863-492015";
Pg_scaffold4105	Novogene	circRNA	126861	131128	.	+	.	gene_id "Pg_S4105.1"; transcript_id "Pg_S4105.1"; circRNA_name "novel_circ_0000717"; feature "exon:130999-131128";
Pg_scaffold1075	Novogene	circRNA	88215	88480	.	+	.	gene_id "n/a"; transcript_id "n/a"; circRNA_name "novel_circ_0000289"; feature "intergenic_region:88216-88480";
Pg_scaffold1886	Novogene	circRNA	346488	347312	.	-	.	gene_id "Pg_S1886.19"; transcript_id "Pg_S1886.19"; circRNA_name "novel_circ_0000408"; feature "exon:346489-346590";
Pg_scaffold4922	Novogene	circRNA	74305	78927	.	+	.	gene_id "Pg_S4922.1"; transcript_id "Pg_S4922.1"; circRNA_name "novel_circ_0000760"; feature "exon:74306-74440";
Pg_scaffold1254	Novogene	circRNA	470428	471569	.	+	.	gene_id "Pg_S1254.8"; transcript_id "Pg_S1254.8"; circRNA_name "novel_circ_0000315"; feature "exon:470429-470515";
Pg_scaffold1254	Novogene	circRNA	470428	472062	.	+	.	gene_id "Pg_S1254.8"; transcript_id "Pg_S1254.8"; circRNA_name "novel_circ_0000316"; feature "exon:470429-470515,exon:471934-472062";
Pg_scaffold3077	Novogene	circRNA	300395	300668	.	-	.	gene_id "Pg_S3077.24"; transcript_id "Pg_S3077.24"; circRNA_name "novel_circ_0000595"; feature "exon:300396-300668";
Pg_scaffold0786	Novogene	circRNA	356786	357166	.	-	.	gene_id "Pg_S0786.22"; transcript_id "Pg_S0786.22"; circRNA_name "novel_circ_0000222"; feature "exon:356787-356955,exon:357035-357166";
Pg_scaffold0786	Novogene	circRNA	662498	662992	.	+	.	gene_id "n/a"; transcript_id "n/a"; circRNA_name "novel_circ_0000223"; feature "intergenic_region:662499-662788,intergenic_region:662878-662992";
Pg_scaffold5826	Novogene	circRNA	41435	51127	.	+	.	gene_id "Pg_S5826.9"; transcript_id "Pg_S5826.9"; circRNA_name "novel_circ_0000826"; feature "exon:49767-49848,exon:49934-49990,exon:50998-51127";
Pg_scaffold5826	Novogene	circRNA	49766	51127	.	+	.	gene_id "Pg_S5826.9"; transcript_id "Pg_S5826.9"; circRNA_name "novel_circ_0000827"; feature "exon:49767-49848,exon:49934-49990,exon:50998-51127";
Pg_scaffold4070	Novogene	circRNA	54415	124330	.	-	.	gene_id "n/a"; transcript_id "n/a"; circRNA_name "novel_circ_0000713"; feature "intergenic_region:124187-124330,intergenic_region:54416-54532";
Pg_scaffold0414	Novogene	circRNA	187120	187494	.	-	.	gene_id "Pg_S0414.3"; transcript_id "Pg_S0414.3"; circRNA_name "novel_circ_0000130"; feature "intron:187270-187494";
Pg_scaffold0602	Novogene	circRNA	311259	312360	.	-	.	gene_id "Pg_S0602.12"; transcript_id "Pg_S0602.12"; circRNA_name "novel_circ_0000174"; feature "intron:311260-311323,intron:311483-311566,intron:311764-311832,intron:311920-311985,intron:312109-312360";
Pg_scaffold3855	Novogene	circRNA	189709	191522	.	+	.	gene_id "Pg_S3855.8"; transcript_id "Pg_S3855.8"; circRNA_name "novel_circ_0000692"; feature "exon:189710-189843";
Pg_scaffold7759	Novogene	circRNA	13760	14068	.	+	.	gene_id "Pg_S7759.2"; transcript_id "Pg_S7759.2"; circRNA_name "novel_circ_0000908"; feature "exon:13761-14068";
Pg_scaffold2061	Novogene	circRNA	293447	295662	.	-	.	gene_id "Pg_S2061.15"; transcript_id "Pg_S2061.15"; circRNA_name "novel_circ_0000459"; feature "exon:293448-293584,exon:295546-295662";
Pg_scaffold2184	Novogene	circRNA	64972	65459	.	-	.	gene_id "Pg_S2184.1"; transcript_id "Pg_S2184.1"; circRNA_name "novel_circ_0000474"; feature "exon:64973-65263,exon:65361-65459";
Pg_scaffold2186	Novogene	circRNA	314358	322457	.	-	.	gene_id "Pg_S2186.4"; transcript_id "Pg_S2186.4"; circRNA_name "novel_circ_0000475"; feature "exon:314359-314532,exon:322215-322270,exon:322365-322457";
Pg_scaffold2407	Novogene	circRNA	111538	112955	.	-	.	gene_id "n/a"; transcript_id "n/a"; circRNA_name "novel_circ_0000509"; feature "intergenic_region:112834-112955";
Pg_scaffold2019	Novogene	circRNA	111718	112470	.	+	.	gene_id "Pg_S2019.1"; transcript_id "Pg_S2019.1"; circRNA_name "novel_circ_0000437"; feature "exon:111719-111816,exon:112089-112160,exon:112357-112470";
Pg_scaffold6610	Novogene	circRNA	19912	20128	.	-	.	gene_id "Pg_S6610.1"; transcript_id "Pg_S6610.1"; circRNA_name "novel_circ_0000874"; feature "exon:19913-20128";
Pg_scaffold1295	Novogene	circRNA	382612	386395	.	+	.	gene_id "Pg_S1295.32"; transcript_id "Pg_S1295.32"; circRNA_name "novel_circ_0000324"; feature "exon:382613-382694,exon:385797-385947";
Pg_scaffold1296	Novogene	circRNA	296671	297329	.	-	.	gene_id "n/a"; transcript_id "n/a"; circRNA_name "novel_circ_0000326"; feature "intergenic_region:296672-296799,intergenic_region:297214-297329";
Pg_scaffold0585	Novogene	circRNA	159137	159553	.	-	.	gene_id "Pg_S0585.1"; transcript_id "Pg_S0585.1"; circRNA_name "novel_circ_0000170"; feature "intron:159425-159553";
Pg_scaffold4970	Novogene	circRNA	129864	130038	.	-	.	gene_id "Pg_S4970.8"; transcript_id "Pg_S4970.8"; circRNA_name "novel_circ_0000764"; feature "exon:129865-130038";
Pg_scaffold3704	Novogene	circRNA	3738	32011	.	+	.	gene_id "n/a"; transcript_id "n/a"; circRNA_name "novel_circ_0000672"; feature "intergenic_region:3739-3852";
Pg_scaffold0901	Novogene	circRNA	328944	330509	.	-	.	gene_id "n/a"; transcript_id "n/a"; circRNA_name "novel_circ_0000248"; feature "intergenic_region:330408-330509";
Pg_scaffold1335	Novogene	circRNA	409488	409764	.	+	.	gene_id "Pg_S1335.35"; transcript_id "Pg_S1335.35"; circRNA_name "novel_circ_0000332"; feature "exon:409489-409764";
Pg_scaffold3098	Novogene	circRNA	270009	270401	.	-	.	gene_id "Pg_S3098.28"; transcript_id "Pg_S3098.28"; circRNA_name "novel_circ_0000602"; feature "exon:270010-270109,exon:270205-270401";
Pg_scaffold0889	Novogene	circRNA	62042	62582	.	-	.	gene_id "Pg_S0889.6"; transcript_id "Pg_S0889.6"; circRNA_name "novel_circ_0000244"; feature "exon:62043-62151";
Pg_scaffold2946	Novogene	circRNA	329767	330079	.	-	.	gene_id "n/a"; transcript_id "n/a"; circRNA_name "novel_circ_0000578"; feature "intergenic_region:329768-330079";
Pg_scaffold3138	Novogene	circRNA	42107	42448	.	+	.	gene_id "n/a"; transcript_id "n/a"; circRNA_name "novel_circ_0000605"; feature "intergenic_region:42108-42448";
Pg_scaffold2847	Novogene	circRNA	302519	307342	.	-	.	gene_id "n/a"; transcript_id "n/a"; circRNA_name "novel_circ_0000562"; feature "intergenic_region:302520-302591,intergenic_region:304269-304348";
Pg_scaffold2847	Novogene	circRNA	304268	307342	.	-	.	gene_id "n/a"; transcript_id "n/a"; circRNA_name "novel_circ_0000563"; feature "intergenic_region:304269-304348,intergenic_region:305435-305533,intergenic_region:305708-305808,intergenic_region:307223-307342";
Pg_scaffold3027	Novogene	circRNA	141414	148052	.	-	.	gene_id "Pg_S3027.23"; transcript_id "Pg_S3027.23"; circRNA_name "novel_circ_0000585"; feature "exon:147907-148052";
Pg_scaffold3388	Novogene	circRNA	68995	69295	.	+	.	gene_id "n/a"; transcript_id "n/a"; circRNA_name "novel_circ_0000632"; feature "intergenic_region:68996-69295";
Pg_scaffold3890	Novogene	circRNA	89002	90805	.	+	.	gene_id "n/a"; transcript_id "n/a"; circRNA_name "novel_circ_0000696"; feature "intergenic_region:89003-89313";
Pg_scaffold2382	Novogene	circRNA	326200	328349	.	+	.	gene_id "Pg_S2382.2"; transcript_id "Pg_S2382.2"; circRNA_name "novel_circ_0000502"; feature "intron:326201-326329";
Pg_scaffold2386	Novogene	circRNA	119040	120819	.	+	.	gene_id "Pg_S2386.3"; transcript_id "Pg_S2386.3"; circRNA_name "novel_circ_0000504"; feature "exon:119041-119105";
Pg_scaffold0164	Novogene	circRNA	1274438	1276710	.	+	.	gene_id "Pg_S0164.40"; transcript_id "Pg_S0164.40"; circRNA_name "novel_circ_0000065"; feature "exon:1274439-1274696,exon:1276592-1276710";
Pg_scaffold0166	Novogene	circRNA	166321	192290	.	-	.	gene_id "n/a"; transcript_id "n/a"; circRNA_name "novel_circ_0000067"; feature "intergenic_region:166322-166526,intergenic_region:192009-192074";
Pg_scaffold5105	Novogene	circRNA	104472	104945	.	-	.	gene_id "Pg_S5105.8"; transcript_id "Pg_S5105.8"; circRNA_name "novel_circ_0000776"; feature "exon:104473-104648,exon:104738-104945";
Pg_scaffold3346	Novogene	circRNA	131791	132351	.	+	.	gene_id "Pg_S3346.7"; transcript_id "Pg_S3346.7"; circRNA_name "novel_circ_0000627"; feature "exon:132216-132351";
Pg_scaffold2310	Novogene	circRNA	154564	154836	.	+	.	gene_id "n/a"; transcript_id "n/a"; circRNA_name "novel_circ_0000493"; feature "intergenic_region:154565-154836";
Pg_scaffold0641	Novogene	circRNA	74666	80983	.	-	.	gene_id "Pg_S0641.1"; transcript_id "Pg_S0641.1"; circRNA_name "novel_circ_0000182"; feature "intron:77608-77686,intron:80837-80983";
Pg_scaffold1669	Novogene	circRNA	251116	251544	.	+	.	gene_id "Pg_S1669.8"; transcript_id "Pg_S1669.8"; circRNA_name "novel_circ_0000390"; feature "exon:251117-251174,exon:251271-251338,exon:251449-251544";
Pg_scaffold1669	Novogene	circRNA	251116	252277	.	+	.	gene_id "Pg_S1669.8"; transcript_id "Pg_S1669.8"; circRNA_name "novel_circ_0000391"; feature "exon:251117-251174,exon:251624-251671,exon:252065-252094,exon:252170-252277";
Pg_scaffold5217	Novogene	circRNA	53163	54612	.	+	.	gene_id "Pg_S5217.3"; transcript_id "Pg_S5217.3"; circRNA_name "novel_circ_0000780"; feature "exon:53164-53317";
Pg_scaffold2685	Novogene	circRNA	339068	339405	.	+	.	gene_id "n/a"; transcript_id "n/a"; circRNA_name "novel_circ_0000537"; feature "intergenic_region:339277-339405";
Pg_scaffold2764	Novogene	circRNA	191565	191851	.	-	.	gene_id "Pg_S2764.5"; transcript_id "Pg_S2764.5"; circRNA_name "novel_circ_0000547"; feature "exon:191566-191851";
Pg_scaffold2768	Novogene	circRNA	49009	49248	.	-	.	gene_id "Pg_S2768.18"; transcript_id "Pg_S2768.18"; circRNA_name "novel_circ_0000548"; feature "intron:49010-49248";
Pg_scaffold5381	Novogene	circRNA	114091	114902	.	+	.	gene_id "n/a"; transcript_id "n/a"; circRNA_name "novel_circ_0000793"; feature "intergenic_region:114092-114230,intergenic_region:114764-114902";
Pg_scaffold5381	Novogene	circRNA	114763	120280	.	+	.	gene_id "n/a"; transcript_id "n/a"; circRNA_name "novel_circ_0000795"; feature "intergenic_region:120143-120280";
Pg_scaffold5381	Novogene	circRNA	118125	120280	.	+	.	gene_id "n/a"; transcript_id "n/a"; circRNA_name "novel_circ_0000798"; feature "intergenic_region:118126-118264,intergenic_region:120143-120280";
Pg_scaffold1881	Novogene	circRNA	473603	474594	.	-	.	gene_id "Pg_S1881.27"; transcript_id "Pg_S1881.27"; circRNA_name "novel_circ_0000407"; feature "exon:473604-473683,exon:473799-473936,exon:474488-474594";
Pg_scaffold6615	Novogene	circRNA	80304	81996	.	+	.	gene_id "n/a"; transcript_id "n/a"; circRNA_name "novel_circ_0000875"; feature "intergenic_region:81866-81996";
Pg_scaffold1530	Novogene	circRNA	543525	546490	.	-	.	gene_id "n/a"; transcript_id "n/a"; circRNA_name "novel_circ_0000368"; feature "intergenic_region:543526-543593,intergenic_region:546227-546490";
Pg_scaffold4860	Novogene	circRNA	170776	171779	.	+	.	gene_id "Pg_S4860.7"; transcript_id "Pg_S4860.7"; circRNA_name "novel_circ_0000754"; feature "intron:170777-170908,intron:171579-171779";
Pg_scaffold4860	Novogene	circRNA	170776	173206	.	+	.	gene_id "Pg_S4860.7"; transcript_id "Pg_S4860.7"; circRNA_name "novel_circ_0000755"; feature "intron:170777-170908";
Pg_scaffold2905	Novogene	circRNA	67424	67722	.	+	.	gene_id "Pg_S2905.1"; transcript_id "Pg_S2905.1"; circRNA_name "novel_circ_0000573"; feature "exon:67425-67722";
Pg_scaffold2907	Novogene	circRNA	27403	29564	.	+	.	gene_id "Pg_S2907.1"; transcript_id "Pg_S2907.1"; circRNA_name "novel_circ_0000574"; feature "exon:27404-27587";
Pg_scaffold3349	Novogene	circRNA	269450	269989	.	-	.	gene_id "n/a"; transcript_id "n/a"; circRNA_name "novel_circ_0000628"; feature "intergenic_region:269766-269989";
Pg_scaffold0428	Novogene	circRNA	989828	991766	.	-	.	gene_id "Pg_S0428.39"; transcript_id "Pg_S0428.39"; circRNA_name "novel_circ_0000135"; feature "intron:991543-991766";
Pg_scaffold0614	Novogene	circRNA	592767	593042	.	-	.	gene_id "n/a"; transcript_id "n/a"; circRNA_name "novel_circ_0000179"; feature "intergenic_region:592768-593042";
Pg_scaffold0612	Novogene	circRNA	727646	727998	.	+	.	gene_id "Pg_S0612.42"; transcript_id "Pg_S0612.42"; circRNA_name "novel_circ_0000177"; feature "exon:727924-727998";
Pg_scaffold0204	Novogene	circRNA	1186955	1187428	.	+	.	gene_id "Pg_S0204.74"; transcript_id "Pg_S0204.74"; circRNA_name "novel_circ_0000076"; feature "exon:1186956-1187163,exon:1187253-1187428";
Pg_scaffold0204	Novogene	circRNA	737411	740470	.	-	.	gene_id "n/a"; transcript_id "n/a"; circRNA_name "novel_circ_0000077"; feature "intergenic_region:737412-737490,intergenic_region:739720-739764,intergenic_region:740159-740231";
Pg_scaffold1233	Novogene	circRNA	547558	548233	.	+	.	gene_id "n/a"; transcript_id "n/a"; circRNA_name "novel_circ_0000311"; feature "intergenic_region:547559-547636,intergenic_region:547720-547830";
Pg_scaffold5912	Novogene	circRNA	45678	46033	.	-	.	gene_id "Pg_S5912.4"; transcript_id "Pg_S5912.4"; circRNA_name "novel_circ_0000839"; feature "exon:45679-45828,exon:45946-46033";
Pg_scaffold2835	Novogene	circRNA	194305	194929	.	+	.	gene_id "n/a"; transcript_id "n/a"; circRNA_name "novel_circ_0000560"; feature "intergenic_region:194306-194476";
Pg_scaffold3529	Novogene	circRNA	117347	117773	.	+	.	gene_id "n/a"; transcript_id "n/a"; circRNA_name "novel_circ_0000648"; feature "intergenic_region:117348-117408";
Pg_scaffold3843	Novogene	circRNA	129983	130202	.	-	.	gene_id "Pg_S3843.11"; transcript_id "Pg_S3843.11"; circRNA_name "novel_circ_0000689"; feature "intron:129984-130202";
Pg_scaffold0051	Novogene	circRNA	191373	194061	.	-	.	gene_id "n/a"; transcript_id "n/a"; circRNA_name "novel_circ_0000019"; feature "intergenic_region:191374-191435,intergenic_region:192772-192913";
Pg_scaffold0052	Novogene	circRNA	1951763	1951926	.	+	.	gene_id "Pg_S0052.31"; transcript_id "Pg_S0052.31"; circRNA_name "novel_circ_0000022"; feature "exon:1951764-1951926";
Pg_scaffold0057	Novogene	circRNA	1611587	1612824	.	+	.	gene_id "n/a"; transcript_id "n/a"; circRNA_name "novel_circ_0000024"; feature "intergenic_region:1611588-1611773,intergenic_region:1612700-1612824";
Pg_scaffold4305	Novogene	circRNA	133967	134160	.	+	.	gene_id "Pg_S4305.4"; transcript_id "Pg_S4305.4"; circRNA_name "novel_circ_0000724"; feature "exon:133968-134160";
Pg_scaffold5092	Novogene	circRNA	72611	73345	.	+	.	gene_id "Pg_S5092.3"; transcript_id "Pg_S5092.3"; circRNA_name "novel_circ_0000774"; feature "exon:72612-72725,exon:73101-73345";
Pg_scaffold2881	Novogene	circRNA	56864	59672	.	-	.	gene_id "n/a"; transcript_id "n/a"; circRNA_name "novel_circ_0000567"; feature "intergenic_region:56865-56930,intergenic_region:59470-59672";
Pg_scaffold1877	Novogene	circRNA	424348	425216	.	-	.	gene_id "Pg_S1877.4"; transcript_id "Pg_S1877.4"; circRNA_name "novel_circ_0000406"; feature "exon:424349-424399,exon:424508-424874,exon:424991-425216";
Pg_scaffold6934	Novogene	circRNA	11825	19501	.	+	.	gene_id "n/a"; transcript_id "n/a"; circRNA_name "novel_circ_0000883"; feature "intergenic_region:19351-19501";
Pg_scaffold3629	Novogene	circRNA	134537	135671	.	+	.	gene_id "Pg_S3629.5"; transcript_id "Pg_S3629.5"; circRNA_name "novel_circ_0000657"; feature "intron:135504-135671";
Pg_scaffold4622	Novogene	circRNA	115609	115872	.	-	.	gene_id "n/a"; transcript_id "n/a"; circRNA_name "novel_circ_0000739"; feature "intergenic_region:115610-115872";
Pg_scaffold5712	Novogene	circRNA	1007	1293	.	+	.	gene_id "Pg_S5712.1"; transcript_id "Pg_S5712.1"; circRNA_name "novel_circ_0000819"; feature "exon:1008-1293";
Pg_scaffold1620	Novogene	circRNA	450170	450697	.	-	.	gene_id "n/a"; transcript_id "n/a"; circRNA_name "novel_circ_0000385"; feature "intergenic_region:450171-450408,intergenic_region:450572-450697";
Pg_scaffold1621	Novogene	circRNA	451365	453750	.	-	.	gene_id "Pg_S1621.13"; transcript_id "Pg_S1621.13"; circRNA_name "novel_circ_0000386"; feature "intron:451366-451421";
Pg_scaffold1990	Novogene	circRNA	191729	192049	.	+	.	gene_id "n/a"; transcript_id "n/a"; circRNA_name "novel_circ_0000428"; feature "intergenic_region:191914-192049";
Pg_scaffold1991	Novogene	circRNA	142327	143053	.	+	.	gene_id "n/a"; transcript_id "n/a"; circRNA_name "novel_circ_0000430"; feature "intergenic_region:142961-143053";
Pg_scaffold1995	Novogene	circRNA	18443	18669	.	-	.	gene_id "Pg_S1995.1"; transcript_id "Pg_S1995.1"; circRNA_name "novel_circ_0000431"; feature "exon:18444-18669";
Pg_scaffold0572	Novogene	circRNA	825265	828181	.	-	.	gene_id "n/a"; transcript_id "n/a"; circRNA_name "novel_circ_0000168"; feature "intergenic_region:825266-825427,intergenic_region:826671-826781";
Pg_scaffold0505	Novogene	circRNA	771730	772679	.	+	.	gene_id "Pg_S0505.6"; transcript_id "Pg_S0505.6"; circRNA_name "novel_circ_0000151"; feature "intron:772379-772523,intron:772607-772679";
Pg_scaffold1474	Novogene	circRNA	524290	524880	.	+	.	gene_id "n/a"; transcript_id "n/a"; circRNA_name "novel_circ_0000354"; feature "intergenic_region:524291-524880";
Pg_scaffold3716	Novogene	circRNA	143055	149125	.	-	.	gene_id "n/a"; transcript_id "n/a"; circRNA_name "novel_circ_0000678"; feature "intergenic_region:143056-143115,intergenic_region:148874-149125";
Pg_scaffold3716	Novogene	circRNA	146363	149125	.	-	.	gene_id "n/a"; transcript_id "n/a"; circRNA_name "novel_circ_0000679"; feature "intergenic_region:146364-146525,intergenic_region:147614-147723,intergenic_region:148874-148953,intergenic_region:149074-149125";
Pg_scaffold3714	Novogene	circRNA	252415	252641	.	+	.	gene_id "Pg_S3714.3"; transcript_id "Pg_S3714.3"; circRNA_name "novel_circ_0000677"; feature "exon:252416-252641";
Pg_scaffold1059	Novogene	circRNA	205748	208008	.	+	.	gene_id "Pg_S1059.14"; transcript_id "Pg_S1059.14"; circRNA_name "novel_circ_0000283"; feature "exon:205749-205925";
Pg_scaffold1059	Novogene	circRNA	572481	573497	.	+	.	gene_id "n/a"; transcript_id "n/a"; circRNA_name "novel_circ_0000284"; feature "intergenic_region:572482-572676";
