# Supplementary material for: Regulatory role of non-coding RNA in ginseng rusty root symptom tissue
Source: Sci Rep. 2021 Apr 28;11:9211. doi: 10.1038/s41598-021-88709-3 (PMC8080638; doi:10.1038/s41598-021-88709-3)
Supplement: Supplementary file 3 — Supplementary Information 3. [file 41598_2021_88709_MOESM3_ESM.zip]

Archive with 2 entries (1 files):
- dataset 3/miRNAs.gtf
- dataset 3/
