# Supplementary material for: Regulatory role of non-coding RNA in ginseng rusty root symptom tissue
Source: Sci Rep. 2021 Apr 28;11:9211. doi: 10.1038/s41598-021-88709-3 (PMC8080638; doi:10.1038/s41598-021-88709-3)
Supplement: Supplementary file 3 — Supplementary Information 3. [file 41598_2021_88709_MOESM3_ESM.zip › dataset 3/miRNAs.gtf]

Pg_scaffold2992	Novogene	miRNA	69160	69244	.	+	.	gene_id "novel_1"; transcript_id "novel_1";
Pg_scaffold5932	Novogene	miRNA	75001	75084	.	+	.	gene_id "novel_10"; transcript_id" novel_10";
Pg_scaffold3029	Novogene	miRNA	326948	327011	.	+	.	gene_id "novel_100"; transcript_id" novel_100";
Pg_scaffold2612	Novogene	miRNA	299144	299220	.	+	.	gene_id "novel_101"; transcript_id" novel_101";
Pg_scaffold2282	Novogene	miRNA	17036	17125	.	+	.	gene_id "novel_102"; transcript_id" novel_102";
Pg_scaffold0307	Novogene	miRNA	1028303	1028378	.	+	.	gene_id "novel_104"; transcript_id" novel_104";
Pg_scaffold1945	Novogene	miRNA	80032	80122	.	+	.	gene_id "novel_105"; transcript_id" novel_105";
Pg_scaffold8818	Novogene	miRNA	3430	3513	.	-	.	gene_id "novel_106"; transcript_id" novel_106";
Pg_scaffold6279	Novogene	miRNA	71008	71068	.	-	.	gene_id "novel_107"; transcript_id" novel_107";
Pg_scaffold3581	Novogene	miRNA	182988	183078	.	-	.	gene_id "novel_108"; transcript_id" novel_108";
Pg_scaffold2278	Novogene	miRNA	37881	37938	.	-	.	gene_id "novel_11"; transcript_id" novel_11";
Pg_scaffold2670	Novogene	miRNA	146773	146856	.	-	.	gene_id "novel_110"; transcript_id" novel_110";
Pg_scaffold0148	Novogene	miRNA	784149	784220	.	-	.	gene_id "novel_111"; transcript_id" novel_111";
Pg_scaffold5505	Novogene	miRNA	28019	28108	.	+	.	gene_id "novel_112"; transcript_id" novel_112";
Pg_scaffold3338	Novogene	miRNA	278266	278337	.	+	.	gene_id "novel_113"; transcript_id" novel_113";
Pg_scaffold3991	Novogene	miRNA	235409	235468	.	-	.	gene_id "novel_115"; transcript_id" novel_115";
Pg_scaffold6330	Novogene	miRNA	104375	104441	.	-	.	gene_id "novel_116"; transcript_id" novel_116";
Pg_scaffold1724	Novogene	miRNA	504363	504447	.	+	.	gene_id "novel_117"; transcript_id" novel_117";
Pg_scaffold2325	Novogene	miRNA	214198	214277	.	-	.	gene_id "novel_118"; transcript_id" novel_118";
Pg_scaffold1092	Novogene	miRNA	608594	608678	.	-	.	gene_id "novel_119"; transcript_id" novel_119";
Pg_scaffold0718	Novogene	miRNA	43032	43109	.	+	.	gene_id "novel_120"; transcript_id" novel_120";
Pg_scaffold1721	Novogene	miRNA	182223	182300	.	-	.	gene_id "novel_121"; transcript_id" novel_121";
Pg_scaffold0900	Novogene	miRNA	251335	251389	.	+	.	gene_id "novel_122"; transcript_id" novel_122";
Pg_scaffold5883	Novogene	miRNA	18213	18304	.	+	.	gene_id "novel_123"; transcript_id" novel_123";
Pg_scaffold0409	Novogene	miRNA	1056412	1056466	.	-	.	gene_id "novel_124"; transcript_id" novel_124";
Pg_scaffold5666	Novogene	miRNA	128659	128718	.	+	.	gene_id "novel_125"; transcript_id" novel_125";
Pg_scaffold1776	Novogene	miRNA	356986	357071	.	+	.	gene_id "novel_126"; transcript_id" novel_126";
Pg_scaffold2341	Novogene	miRNA	26143	26195	.	+	.	gene_id "novel_128"; transcript_id" novel_128";
Pg_scaffold3325	Novogene	miRNA	64278	64337	.	+	.	gene_id "novel_129"; transcript_id" novel_129";
Pg_scaffold2562	Novogene	miRNA	239381	239437	.	-	.	gene_id "novel_13"; transcript_id" novel_13";
Pg_scaffold7689	Novogene	miRNA	13273	13328	.	-	.	gene_id "novel_130"; transcript_id" novel_130";
Pg_scaffold2035	Novogene	miRNA	452149	452211	.	-	.	gene_id "novel_131"; transcript_id" novel_131";
Pg_scaffold4699	Novogene	miRNA	159380	159423	.	+	.	gene_id "novel_132"; transcript_id" novel_132";
Pg_scaffold3526	Novogene	miRNA	197698	197769	.	-	.	gene_id "novel_133"; transcript_id" novel_133";
Pg_scaffold0244	Novogene	miRNA	1143225	1143308	.	-	.	gene_id "novel_135"; transcript_id" novel_135";
Pg_scaffold0426	Novogene	miRNA	574719	574797	.	+	.	gene_id "novel_137"; transcript_id" novel_137";
Pg_scaffold1497	Novogene	miRNA	350651	350709	.	+	.	gene_id "novel_138"; transcript_id" novel_138";
Pg_scaffold0669	Novogene	miRNA	522457	522505	.	+	.	gene_id "novel_139"; transcript_id" novel_139";
Pg_scaffold1632	Novogene	miRNA	506898	506984	.	-	.	gene_id "novel_14"; transcript_id" novel_14";
Pg_scaffold4861	Novogene	miRNA	64417	64499	.	+	.	gene_id "novel_140"; transcript_id" novel_140";
Pg_scaffold2476	Novogene	miRNA	303859	303938	.	+	.	gene_id "novel_141"; transcript_id" novel_141";
Pg_scaffold0835	Novogene	miRNA	180496	180550	.	+	.	gene_id "novel_142"; transcript_id" novel_142";
Pg_scaffold0253	Novogene	miRNA	1171681	1171768	.	-	.	gene_id "novel_143"; transcript_id" novel_143";
Pg_scaffold0585	Novogene	miRNA	910022	910069	.	+	.	gene_id "novel_144"; transcript_id" novel_144";
Pg_scaffold2819	Novogene	miRNA	349288	349377	.	-	.	gene_id "novel_145"; transcript_id" novel_145";
Pg_scaffold2435	Novogene	miRNA	168384	168442	.	-	.	gene_id "novel_146"; transcript_id" novel_146";
Pg_scaffold2749	Novogene	miRNA	305747	305821	.	-	.	gene_id "novel_147"; transcript_id" novel_147";
Pg_scaffold0520	Novogene	miRNA	133522	133573	.	+	.	gene_id "novel_15"; transcript_id" novel_15";
Pg_scaffold3317	Novogene	miRNA	221202	221293	.	-	.	gene_id "novel_153"; transcript_id" novel_153";
Pg_scaffold1240	Novogene	miRNA	175710	175804	.	-	.	gene_id "novel_155"; transcript_id" novel_155";
Pg_scaffold6641	Novogene	miRNA	10446	10527	.	+	.	gene_id "novel_157"; transcript_id" novel_157";
Pg_scaffold4266	Novogene	miRNA	179344	179408	.	+	.	gene_id "novel_158"; transcript_id" novel_158";
Pg_scaffold0662	Novogene	miRNA	522916	522991	.	-	.	gene_id "novel_159"; transcript_id" novel_159";
Pg_scaffold4978	Novogene	miRNA	115148	115213	.	+	.	gene_id "novel_160"; transcript_id" novel_160";
Pg_scaffold1830	Novogene	miRNA	370542	370623	.	+	.	gene_id "novel_161"; transcript_id" novel_161";
Pg_scaffold0244	Novogene	miRNA	181714	181776	.	+	.	gene_id "novel_163"; transcript_id" novel_163";
Pg_scaffold5415	Novogene	miRNA	79063	79115	.	-	.	gene_id "novel_166"; transcript_id" novel_166";
Pg_scaffold3979	Novogene	miRNA	215902	215967	.	-	.	gene_id "novel_168"; transcript_id" novel_168";
Pg_scaffold4376	Novogene	miRNA	155454	155506	.	-	.	gene_id "novel_169"; transcript_id" novel_169";
Pg_scaffold6920	Novogene	miRNA	47136	47205	.	+	.	gene_id "novel_17"; transcript_id" novel_17";
Pg_scaffold2811	Novogene	miRNA	51600	51682	.	-	.	gene_id "novel_170"; transcript_id" novel_170";
Pg_scaffold0157	Novogene	miRNA	532121	532203	.	-	.	gene_id "novel_171"; transcript_id" novel_171";
Pg_scaffold0260	Novogene	miRNA	207014	207081	.	+	.	gene_id "novel_172"; transcript_id" novel_172";
Pg_scaffold3923	Novogene	miRNA	188702	188769	.	-	.	gene_id "novel_173"; transcript_id" novel_173";
Pg_scaffold2615	Novogene	miRNA	346833	346919	.	-	.	gene_id "novel_174"; transcript_id" novel_174";
Pg_scaffold1304	Novogene	miRNA	173198	173263	.	+	.	gene_id "novel_175"; transcript_id" novel_175";
Pg_scaffold3762	Novogene	miRNA	96878	96922	.	-	.	gene_id "novel_177"; transcript_id" novel_177";
Pg_scaffold4717	Novogene	miRNA	159014	159104	.	+	.	gene_id "novel_178"; transcript_id" novel_178";
Pg_scaffold0367	Novogene	miRNA	669790	669841	.	-	.	gene_id "novel_179"; transcript_id" novel_179";
Pg_scaffold2901	Novogene	miRNA	135659	135725	.	+	.	gene_id "novel_180"; transcript_id" novel_180";
Pg_scaffold3104	Novogene	miRNA	156927	156997	.	+	.	gene_id "novel_181"; transcript_id" novel_181";
Pg_scaffold1053	Novogene	miRNA	113377	113455	.	-	.	gene_id "novel_182"; transcript_id" novel_182";
Pg_scaffold1713	Novogene	miRNA	451118	451202	.	-	.	gene_id "novel_183"; transcript_id" novel_183";
Pg_scaffold0327	Novogene	miRNA	342327	342419	.	+	.	gene_id "novel_184"; transcript_id" novel_184";
Pg_scaffold3338	Novogene	miRNA	279643	279727	.	+	.	gene_id "novel_186"; transcript_id" novel_186";
Pg_scaffold2162	Novogene	miRNA	38230	38304	.	+	.	gene_id "novel_187"; transcript_id" novel_187";
Pg_scaffold3327	Novogene	miRNA	283056	283107	.	-	.	gene_id "novel_188"; transcript_id" novel_188";
Pg_scaffold4815	Novogene	miRNA	112271	112351	.	-	.	gene_id "novel_189"; transcript_id" novel_189";
Pg_scaffold1200	Novogene	miRNA	284985	285071	.	-	.	gene_id "novel_19"; transcript_id" novel_19";
Pg_scaffold4589	Novogene	miRNA	155089	155164	.	+	.	gene_id "novel_190"; transcript_id" novel_190";
Pg_scaffold4114	Novogene	miRNA	114293	114365	.	-	.	gene_id "novel_191"; transcript_id" novel_191";
Pg_scaffold0227	Novogene	miRNA	282157	282208	.	+	.	gene_id "novel_192"; transcript_id" novel_192";
Pg_scaffold7838	Novogene	miRNA	40842	40928	.	+	.	gene_id "novel_194"; transcript_id" novel_194";
Pg_scaffold0232	Novogene	miRNA	232244	232312	.	-	.	gene_id "novel_196"; transcript_id" novel_196";
Pg_scaffold4234	Novogene	miRNA	140766	140818	.	-	.	gene_id "novel_197"; transcript_id" novel_197";
Pg_scaffold7325	Novogene	miRNA	31200	31265	.	+	.	gene_id "novel_198"; transcript_id" novel_198";
Pg_scaffold0244	Novogene	miRNA	174622	174684	.	+	.	gene_id "novel_2"; transcript_id" novel_2";
Pg_scaffold1500	Novogene	miRNA	71961	72031	.	+	.	gene_id "novel_200"; transcript_id" novel_200";
Pg_scaffold1442	Novogene	miRNA	413407	413494	.	-	.	gene_id "novel_201"; transcript_id" novel_201";
Pg_scaffold0664	Novogene	miRNA	513824	513902	.	+	.	gene_id "novel_204"; transcript_id" novel_204";
Pg_scaffold1231	Novogene	miRNA	209091	209173	.	-	.	gene_id "novel_206"; transcript_id" novel_206";
Pg_scaffold1163	Novogene	miRNA	351795	351876	.	-	.	gene_id "novel_207"; transcript_id" novel_207";
Pg_scaffold2051	Novogene	miRNA	62497	62575	.	+	.	gene_id "novel_208"; transcript_id" novel_208";
Pg_scaffold2479	Novogene	miRNA	396835	396901	.	+	.	gene_id "novel_209"; transcript_id" novel_209";
Pg_scaffold3334	Novogene	miRNA	285803	285855	.	-	.	gene_id "novel_21"; transcript_id" novel_21";
Pg_scaffold0435	Novogene	miRNA	551813	551897	.	-	.	gene_id "novel_211"; transcript_id" novel_211";
Pg_scaffold2197	Novogene	miRNA	305391	305481	.	+	.	gene_id "novel_213"; transcript_id" novel_213";
Pg_scaffold0493	Novogene	miRNA	363417	363506	.	-	.	gene_id "novel_214"; transcript_id" novel_214";
Pg_scaffold5372	Novogene	miRNA	66539	66592	.	+	.	gene_id "novel_215"; transcript_id" novel_215";
Pg_scaffold1229	Novogene	miRNA	528497	528566	.	-	.	gene_id "novel_216"; transcript_id" novel_216";
Pg_scaffold3706	Novogene	miRNA	32161	32224	.	+	.	gene_id "novel_218"; transcript_id" novel_218";
Pg_scaffold0093	Novogene	miRNA	39509	39583	.	+	.	gene_id "novel_22"; transcript_id" novel_22";
Pg_scaffold2468	Novogene	miRNA	378798	378861	.	+	.	gene_id "novel_220"; transcript_id" novel_220";
Pg_scaffold5214	Novogene	miRNA	99744	99835	.	-	.	gene_id "novel_221"; transcript_id" novel_221";
Pg_scaffold3934	Novogene	miRNA	133913	133971	.	-	.	gene_id "novel_222"; transcript_id" novel_222";
Pg_scaffold1257	Novogene	miRNA	364164	364223	.	+	.	gene_id "novel_223"; transcript_id" novel_223";
Pg_scaffold0953	Novogene	miRNA	218921	219016	.	+	.	gene_id "novel_224"; transcript_id" novel_224";
Pg_scaffold0849	Novogene	miRNA	457825	457878	.	-	.	gene_id "novel_225"; transcript_id" novel_225";
Pg_scaffold0664	Novogene	miRNA	158638	158720	.	-	.	gene_id "novel_226"; transcript_id" novel_226";
Pg_scaffold2660	Novogene	miRNA	309345	309401	.	+	.	gene_id "novel_227"; transcript_id" novel_227";
Pg_scaffold0442	Novogene	miRNA	569386	569433	.	+	.	gene_id "novel_228"; transcript_id" novel_228";
Pg_scaffold1902	Novogene	miRNA	31450	31533	.	-	.	gene_id "novel_229"; transcript_id" novel_229";
Pg_scaffold1526	Novogene	miRNA	197174	197239	.	-	.	gene_id "novel_230"; transcript_id" novel_230";
Pg_scaffold3724	Novogene	miRNA	114654	114708	.	+	.	gene_id "novel_231"; transcript_id" novel_231";
Pg_scaffold4215	Novogene	miRNA	166050	166140	.	+	.	gene_id "novel_232"; transcript_id" novel_232";
Pg_scaffold1416	Novogene	miRNA	460069	460157	.	-	.	gene_id "novel_233"; transcript_id" novel_233";
Pg_scaffold2207	Novogene	miRNA	104847	104940	.	+	.	gene_id "novel_234"; transcript_id" novel_234";
Pg_scaffold3335	Novogene	miRNA	39971	40051	.	+	.	gene_id "novel_235"; transcript_id" novel_235";
Pg_scaffold1546	Novogene	miRNA	89458	89508	.	+	.	gene_id "novel_237"; transcript_id" novel_237";
Pg_scaffold4306	Novogene	miRNA	70873	70939	.	-	.	gene_id "novel_238"; transcript_id" novel_238";
Pg_scaffold2520	Novogene	miRNA	224136	224190	.	+	.	gene_id "novel_239"; transcript_id" novel_239";
Pg_scaffold0426	Novogene	miRNA	572851	572936	.	-	.	gene_id "novel_24"; transcript_id" novel_24";
Pg_scaffold2257	Novogene	miRNA	363232	363284	.	-	.	gene_id "novel_240"; transcript_id" novel_240";
Pg_scaffold0661	Novogene	miRNA	54035	54073	.	+	.	gene_id "novel_241"; transcript_id" novel_241";
Pg_scaffold1436	Novogene	miRNA	66854	66924	.	+	.	gene_id "novel_242"; transcript_id" novel_242";
Pg_scaffold5666	Novogene	miRNA	80801	80857	.	-	.	gene_id "novel_243"; transcript_id" novel_243";
Pg_scaffold0662	Novogene	miRNA	522421	522473	.	-	.	gene_id "novel_244"; transcript_id" novel_244";
Pg_scaffold2372	Novogene	miRNA	144003	144066	.	-	.	gene_id "novel_246"; transcript_id" novel_246";
Pg_scaffold2128	Novogene	miRNA	35451	35531	.	+	.	gene_id "novel_247"; transcript_id" novel_247";
Pg_scaffold2082	Novogene	miRNA	46248	46292	.	-	.	gene_id "novel_248"; transcript_id" novel_248";
Pg_scaffold0439	Novogene	miRNA	346136	346215	.	+	.	gene_id "novel_25"; transcript_id" novel_25";
Pg_scaffold5636	Novogene	miRNA	71417	71500	.	-	.	gene_id "novel_250"; transcript_id" novel_250";
Pg_scaffold7998	Novogene	miRNA	21807	21867	.	-	.	gene_id "novel_251"; transcript_id" novel_251";
Pg_scaffold2776	Novogene	miRNA	161468	161544	.	+	.	gene_id "novel_252"; transcript_id" novel_252";
Pg_scaffold1345	Novogene	miRNA	269836	269883	.	-	.	gene_id "novel_253"; transcript_id" novel_253";
Pg_scaffold3584	Novogene	miRNA	179808	179881	.	+	.	gene_id "novel_255"; transcript_id" novel_255";
Pg_scaffold7604	Novogene	miRNA	19599	19659	.	-	.	gene_id "novel_256"; transcript_id" novel_256";
Pg_scaffold1255	Novogene	miRNA	485733	485816	.	+	.	gene_id "novel_257"; transcript_id" novel_257";
Pg_scaffold1727	Novogene	miRNA	155195	155256	.	-	.	gene_id "novel_258"; transcript_id" novel_258";
Pg_scaffold4541	Novogene	miRNA	49448	49540	.	-	.	gene_id "novel_259"; transcript_id" novel_259";
Pg_scaffold5855	Novogene	miRNA	75659	75728	.	+	.	gene_id "novel_26"; transcript_id" novel_26";
Pg_scaffold3019	Novogene	miRNA	86928	87011	.	+	.	gene_id "novel_260"; transcript_id" novel_260";
Pg_scaffold1740	Novogene	miRNA	317132	317218	.	+	.	gene_id "novel_261"; transcript_id" novel_261";
Pg_scaffold1845	Novogene	miRNA	469250	469298	.	-	.	gene_id "novel_262"; transcript_id" novel_262";
Pg_scaffold2300	Novogene	miRNA	381212	381285	.	-	.	gene_id "novel_263"; transcript_id" novel_263";
Pg_scaffold1292	Novogene	miRNA	80268	80341	.	-	.	gene_id "novel_264"; transcript_id" novel_264";
Pg_scaffold0121	Novogene	miRNA	1308187	1308236	.	+	.	gene_id "novel_266"; transcript_id" novel_266";
Pg_scaffold0834	Novogene	miRNA	763807	763894	.	-	.	gene_id "novel_267"; transcript_id" novel_267";
Pg_scaffold6365	Novogene	miRNA	13269	13331	.	+	.	gene_id "novel_268"; transcript_id" novel_268";
Pg_scaffold0112	Novogene	miRNA	567663	567703	.	-	.	gene_id "novel_269"; transcript_id" novel_269";
Pg_scaffold0241	Novogene	miRNA	576562	576642	.	-	.	gene_id "novel_270"; transcript_id" novel_270";
Pg_scaffold0546	Novogene	miRNA	454649	454714	.	-	.	gene_id "novel_271"; transcript_id" novel_271";
Pg_scaffold7729	Novogene	miRNA	33759	33846	.	+	.	gene_id "novel_272"; transcript_id" novel_272";
Pg_scaffold8731	Novogene	miRNA	18822	18868	.	-	.	gene_id "novel_273"; transcript_id" novel_273";
Pg_scaffold3326	Novogene	miRNA	225026	225103	.	-	.	gene_id "novel_274"; transcript_id" novel_274";
Pg_scaffold1224	Novogene	miRNA	290805	290898	.	-	.	gene_id "novel_275"; transcript_id" novel_275";
Pg_scaffold3277	Novogene	miRNA	267339	267423	.	+	.	gene_id "novel_276"; transcript_id" novel_276";
Pg_scaffold6880	Novogene	miRNA	21466	21537	.	-	.	gene_id "novel_278"; transcript_id" novel_278";
Pg_scaffold3039	Novogene	miRNA	16171	16232	.	+	.	gene_id "novel_279"; transcript_id" novel_279";
Pg_scaffold0319	Novogene	miRNA	360377	360432	.	+	.	gene_id "novel_28"; transcript_id" novel_28";
Pg_scaffold1035	Novogene	miRNA	310765	310820	.	+	.	gene_id "novel_280"; transcript_id" novel_280";
Pg_scaffold2408	Novogene	miRNA	6501	6587	.	+	.	gene_id "novel_281"; transcript_id" novel_281";
Pg_scaffold2778	Novogene	miRNA	74459	74526	.	-	.	gene_id "novel_282"; transcript_id" novel_282";
Pg_scaffold5498	Novogene	miRNA	142747	142830	.	+	.	gene_id "novel_285"; transcript_id" novel_285";
Pg_scaffold1907	Novogene	miRNA	120415	120500	.	+	.	gene_id "novel_286"; transcript_id" novel_286";
Pg_scaffold1319	Novogene	miRNA	482668	482736	.	+	.	gene_id "novel_288"; transcript_id" novel_288";
Pg_scaffold3976	Novogene	miRNA	245701	245757	.	+	.	gene_id "novel_29"; transcript_id" novel_29";
Pg_scaffold1389	Novogene	miRNA	25212	25294	.	-	.	gene_id "novel_3"; transcript_id" novel_3";
Pg_scaffold1127	Novogene	miRNA	10025	10075	.	-	.	gene_id "novel_30"; transcript_id" novel_30";
Pg_scaffold0708	Novogene	miRNA	653109	653161	.	-	.	gene_id "novel_31"; transcript_id" novel_31";
Pg_scaffold3429	Novogene	miRNA	115028	115112	.	+	.	gene_id "novel_32"; transcript_id" novel_32";
Pg_scaffold0729	Novogene	miRNA	571371	571445	.	+	.	gene_id "novel_34"; transcript_id" novel_34";
Pg_scaffold1029	Novogene	miRNA	211513	211597	.	+	.	gene_id "novel_35"; transcript_id" novel_35";
Pg_scaffold1434	Novogene	miRNA	85873	85955	.	-	.	gene_id "novel_37"; transcript_id" novel_37";
Pg_scaffold3584	Novogene	miRNA	183902	183985	.	-	.	gene_id "novel_39"; transcript_id" novel_39";
Pg_scaffold0762	Novogene	miRNA	460482	460566	.	+	.	gene_id "novel_4"; transcript_id" novel_4";
Pg_scaffold2053	Novogene	miRNA	413554	413624	.	-	.	gene_id "novel_40"; transcript_id" novel_40";
Pg_scaffold2159	Novogene	miRNA	202639	202687	.	-	.	gene_id "novel_41"; transcript_id" novel_41";
Pg_scaffold0819	Novogene	miRNA	734273	734329	.	-	.	gene_id "novel_42"; transcript_id" novel_42";
Pg_scaffold0747	Novogene	miRNA	458360	458422	.	+	.	gene_id "novel_43"; transcript_id" novel_43";
Pg_scaffold1915	Novogene	miRNA	125580	125659	.	+	.	gene_id "novel_44"; transcript_id" novel_44";
Pg_scaffold5956	Novogene	miRNA	53566	53620	.	+	.	gene_id "novel_45"; transcript_id" novel_45";
Pg_scaffold1340	Novogene	miRNA	38292	38374	.	-	.	gene_id "novel_46"; transcript_id" novel_46";
Pg_scaffold2559	Novogene	miRNA	276231	276294	.	+	.	gene_id "novel_48"; transcript_id" novel_48";
Pg_scaffold2848	Novogene	miRNA	274873	274939	.	+	.	gene_id "novel_49"; transcript_id" novel_49";
Pg_scaffold2382	Novogene	miRNA	332462	332542	.	-	.	gene_id "novel_50"; transcript_id" novel_50";
Pg_scaffold1211	Novogene	miRNA	267305	267365	.	-	.	gene_id "novel_51"; transcript_id" novel_51";
Pg_scaffold1730	Novogene	miRNA	65413	65481	.	+	.	gene_id "novel_52"; transcript_id" novel_52";
Pg_scaffold4196	Novogene	miRNA	107870	107920	.	+	.	gene_id "novel_53"; transcript_id" novel_53";
Pg_scaffold1680	Novogene	miRNA	237853	237902	.	-	.	gene_id "novel_54"; transcript_id" novel_54";
Pg_scaffold3068	Novogene	miRNA	257513	257598	.	+	.	gene_id "novel_56"; transcript_id" novel_56";
Pg_scaffold6180	Novogene	miRNA	55470	55540	.	+	.	gene_id "novel_58"; transcript_id" novel_58";
Pg_scaffold1907	Novogene	miRNA	153583	153639	.	-	.	gene_id "novel_59"; transcript_id" novel_59";
Pg_scaffold0331	Novogene	miRNA	283410	283490	.	+	.	gene_id "novel_6"; transcript_id" novel_6";
Pg_scaffold4669	Novogene	miRNA	195325	195384	.	-	.	gene_id "novel_61"; transcript_id" novel_61";
Pg_scaffold4266	Novogene	miRNA	178563	178640	.	+	.	gene_id "novel_62"; transcript_id" novel_62";
Pg_scaffold5512	Novogene	miRNA	18147	18203	.	+	.	gene_id "novel_63"; transcript_id" novel_63";
Pg_scaffold1370	Novogene	miRNA	429993	430051	.	-	.	gene_id "novel_64"; transcript_id" novel_64";
Pg_scaffold1364	Novogene	miRNA	455460	455509	.	+	.	gene_id "novel_65"; transcript_id" novel_65";
Pg_scaffold4374	Novogene	miRNA	105667	105739	.	-	.	gene_id "novel_68"; transcript_id" novel_68";
Pg_scaffold0175	Novogene	miRNA	27992	28045	.	+	.	gene_id "novel_7"; transcript_id" novel_7";
Pg_scaffold0465	Novogene	miRNA	347612	347688	.	+	.	gene_id "novel_72"; transcript_id" novel_72";
Pg_scaffold0022	Novogene	miRNA	137072	137151	.	-	.	gene_id "novel_74"; transcript_id" novel_74";
Pg_scaffold6303	Novogene	miRNA	31389	31470	.	-	.	gene_id "novel_75"; transcript_id" novel_75";
Pg_scaffold3867	Novogene	miRNA	82690	82738	.	-	.	gene_id "novel_76"; transcript_id" novel_76";
Pg_scaffold0762	Novogene	miRNA	52453	52496	.	-	.	gene_id "novel_77"; transcript_id" novel_77";
Pg_scaffold0451	Novogene	miRNA	5715	5799	.	+	.	gene_id "novel_78"; transcript_id" novel_78";
Pg_scaffold0916	Novogene	miRNA	605245	605311	.	+	.	gene_id "novel_79"; transcript_id" novel_79";
Pg_scaffold1876	Novogene	miRNA	213935	214018	.	+	.	gene_id "novel_80"; transcript_id" novel_80";
Pg_scaffold4696	Novogene	miRNA	29260	29318	.	-	.	gene_id "novel_82"; transcript_id" novel_82";
Pg_scaffold5632	Novogene	miRNA	59870	59962	.	-	.	gene_id "novel_83"; transcript_id" novel_83";
Pg_scaffold1604	Novogene	miRNA	376848	376910	.	-	.	gene_id "novel_84"; transcript_id" novel_84";
Pg_scaffold0534	Novogene	miRNA	118891	118951	.	-	.	gene_id "novel_85"; transcript_id" novel_85";
Pg_scaffold0222	Novogene	miRNA	521872	521940	.	-	.	gene_id "novel_86"; transcript_id" novel_86";
Pg_scaffold6260	Novogene	miRNA	11286	11355	.	-	.	gene_id "novel_87"; transcript_id" novel_87";
Pg_scaffold5541	Novogene	miRNA	111364	111462	.	-	.	gene_id "novel_89"; transcript_id" novel_89";
Pg_scaffold7825	Novogene	miRNA	47324	47402	.	+	.	gene_id "novel_9"; transcript_id" novel_9";
Pg_scaffold0303	Novogene	miRNA	1175258	1175322	.	-	.	gene_id "novel_90"; transcript_id" novel_90";
Pg_scaffold0846	Novogene	miRNA	285659	285717	.	+	.	gene_id "novel_91"; transcript_id" novel_91";
Pg_scaffold5135	Novogene	miRNA	5016	5105	.	+	.	gene_id "novel_92"; transcript_id" novel_92";
Pg_scaffold4741	Novogene	miRNA	93202	93292	.	+	.	gene_id "novel_93"; transcript_id" novel_93";
Pg_scaffold2190	Novogene	miRNA	427464	427518	.	-	.	gene_id "novel_95"; transcript_id" novel_95";
Pg_scaffold0741	Novogene	miRNA	766497	766584	.	-	.	gene_id "novel_96"; transcript_id" novel_96";
Pg_scaffold1316	Novogene	miRNA	584708	584774	.	+	.	gene_id "novel_97"; transcript_id" novel_97";
Pg_scaffold0022	Novogene	miRNA	58526	58617	.	+	.	gene_id "novel_99"; transcript_id" novel_99";
