# Supplementary material for: Regulatory role of non-coding RNA in ginseng rusty root symptom tissue
Source: Sci Rep. 2021 Apr 28;11:9211. doi: 10.1038/s41598-021-88709-3 (PMC8080638; doi:10.1038/s41598-021-88709-3)
Supplement: Supplementary file 4 — Supplementary Information 4. [file 41598_2021_88709_MOESM4_ESM.xlsx]

## Sheet: table S1
Table S1. RNA-seq result of lncRNA library in ginseng root tissue.
Sample name	Raw reads	Clean reads	Q20(%)	Q30(%)	GC content (%)
GRS1	119384002	115611276	97.97	93.95	44.69
GRS2	102688854	100117026	97.96	94	44.61
GRS3	120007214	116773710	97.98	93.98	44.4
HG1	102527176	99573366	97.69	93.26	42.4
HG2	118450346	114392322	97.82	93.62	43.4
HG3	106271572	103160468	97.24	92.29	43.18

## Sheet: table S2
Table S2. RNA-seq result of small RNA library in ginseng root tissue.
Sample name	Raw reads	Clean reads	Q20(%)	Q30(%)	GC content (%)
GRS1	12088224	11630559	99.21	97.18	51.2
GRS2	16161624	15943740	99.35	97.42	49.58
GRS3	14976563	14784124	99.27	97.34	50.2
HG1	13830610	13612296	99.26	97.37	50.76
HG2	13434745	13157956	99.3	97.5	51.85
HG3	15568970	15394939	99.27	97.28	50.64
