# Supplementary material for: Regulatory role of non-coding RNA in ginseng rusty root symptom tissue
Source: Sci Rep. 2021 Apr 28;11:9211. doi: 10.1038/s41598-021-88709-3 (PMC8080638; doi:10.1038/s41598-021-88709-3)
Supplement: Supplementary file 5 — Supplementary Information 5. [file 41598_2021_88709_MOESM5_ESM.xlsx]

## Sheet: Table S3
Table S3. Statistical results of differentially expressed lncRNAs
lncRNA_name	GRS_FPKM	HG_FPKM	log2FoldChange	pvalue	padj
TCONS_00045194	0.560852	0	14.0908	8e-154	#######
TCONS_00311892	1.66188	0	13.9161	6e-100	7.79e-97
TCONS_00319786	1.16255	0	13.7677	2e-29	1.87e-27
TCONS_00181737	1.94143	0	13.499	2e-71	9.45e-69
TCONS_00284795	6.53934	0	13.3918	6e-76	4.17e-73
TCONS_00141945	2.48867	0	13.1546	6e-94	6.4e-91
TCONS_00239830	0.42533	0	13.1527	1e-75	6.94e-73
TCONS_00054036	0.21636	0	12.9825	9e-53	3.01e-50
TCONS_00202337	0.382492	0	12.8513	8e-09	1.8e-07
TCONS_00241779	2.22465	0	12.547	2e-58	7.26e-56
TCONS_00211331	0.917142	0	12.5373	4e-40	7.64e-38
TCONS_00181198	0.238264	0	12.4719	8e-26	8.19e-24
TCONS_00086580	0.142521	0	12.3689	8e-05	0.000882
TCONS_00102815	0.161711	0	12.318	1e-08	3.06e-07
TCONS_00300523	0.438355	0	12.2781	4e-05	0.000545
TCONS_00069938	0.591854	0	12.2777	2e-55	9.2e-53
TCONS_00166010	0.181859	0	12.2501	1e-07	2.14e-06
TCONS_00276742	0.095618	0	12.1717	9e-05	0.001
TCONS_00311878	1.63918	0	12.1411	8e-40	1.51e-37
TCONS_00194704	1.66696	0	11.9135	1e-42	3.19e-40
TCONS_00239870	0.473153	0	11.9058	1e-33	1.63e-31
TCONS_00200587	1.98467	0	11.8783	8e-37	1.37e-34
TCONS_00050890	0.442875	0	11.8732	1e-35	1.83e-33
TCONS_00175181	0.127778	0	11.7878	7e-05	0.000779
TCONS_00319799	0.290047	0	11.7479	5e-08	1e-06
TCONS_00174696	0.433536	0	11.7328	1e-27	1.13e-25
TCONS_00263370	0.210317	0	11.6912	1e-07	2.24e-06
TCONS_00226621	0.811807	0	11.6495	5e-32	6.93e-30
TCONS_00207748	0.113595	0	11.6332	8e-05	0.000882
TCONS_00031627	2.98531	0	11.5729	4e-06	6.28e-05
TCONS_00226381	0.0908733	0	11.5635	8e-05	0.000931
TCONS_00077971	0.134148	0	11.5583	1e-07	2.58e-06
TCONS_00269619	3.25786	0	11.4514	8e-32	1.03e-29
TCONS_00111689	0.0953097	0	11.3855	0.0001	0.001086
TCONS_00226467	0.157744	0	11.3466	2e-07	3.17e-06
TCONS_00270831	0.582152	0	11.3419	4e-19	2.61e-17
TCONS_00027797	1.81765	0	11.3047	1e-24	1e-22
TCONS_00305615	0.325386	0	11.2944	8e-28	8.67e-26
TCONS_00063245	0.187381	0	11.2867	0.0001	0.001192
TCONS_00319794	4.0267	0	11.2798	2e-21	1.38e-19
TCONS_00109570	1.56947	0	11.1982	1e-25	1.33e-23
TCONS_00127695	0.0961547	0	11.1396	0.0001	0.001367
TCONS_00031756	1.04342	0	11.1123	2e-23	2.12e-21
TCONS_00079022	0.501164	0	11.093	4e-18	2.51e-16
TCONS_00107495	0.119965	0	11.032	0.0001	0.00153
TCONS_00338674	1.79369	0	11.0305	6e-25	5.37e-23
TCONS_00071263	1.15556	0	11.0129	6e-25	5.26e-23
TCONS_00134031	0.182521	0	11.0072	0.0003	0.002518
TCONS_00032783	1.11363	0	11.0061	3e-18	1.58e-16
TCONS_00348477	1.1498	0	11.0027	1e-24	1.17e-22
TCONS_00273391	0.268768	0	10.9982	5e-07	8.36e-06
TCONS_00072554	0.195687	0	10.8858	5e-07	9.8e-06
TCONS_00281693	0.435417	0	10.881	5e-07	9.74e-06
TCONS_00071338	0.15314	0	10.8681	7e-07	1.21e-05
TCONS_00139547	0.148579	0	10.7356	0.0003	0.003307
TCONS_00299912	0.946043	0	10.7246	6e-20	4.18e-18
TCONS_00045738	0.230045	0	10.6869	5e-12	1.9e-10
TCONS_00293893	0.29321	0	10.6822	5e-20	3.59e-18
TCONS_00058830	1.38258	0	10.652	1e-19	8.94e-18
TCONS_00072457	0.659469	0	10.6288	6e-20	4.16e-18
TCONS_00263375	0.400244	0	10.5217	5e-19	3.33e-17
TCONS_00209370	0.384441	0	10.4932	1e-06	2e-05
TCONS_00224767	0.16249	0	10.468	0.0005	0.004315
TCONS_00319800	0.183553	0	10.4637	2e-06	3.18e-05
TCONS_00251512	0.226301	0	10.434	2e-06	2.85e-05
TCONS_00023794	0.148749	0	10.4184	5e-06	6.97e-05
TCONS_00170908	0.671208	0	10.4161	2e-06	3.05e-05
TCONS_00348243	0.745122	0	10.4022	5e-11	1.55e-09
TCONS_00241757	1.03273	0	10.3902	3e-17	1.61e-15
TCONS_00028943	0.348427	0	10.3784	1e-06	1.9e-05
TCONS_00095920	0.128972	0	10.331	2e-06	2.76e-05
TCONS_00004338	0.126602	0	10.3133	0.0003	0.003284
TCONS_00244845	0.602427	0	10.2819	3e-10	7.55e-09
TCONS_00086546	1.2078	0	10.2569	2e-13	8.9e-12
TCONS_00116080	1.37829	0	10.2536	4e-15	1.95e-13
TCONS_00209334	0.293106	0	10.2086	0.0004	0.003676
TCONS_00054278	0.196932	0	10.2073	2e-06	2.6e-05
TCONS_00213731	0.167508	0	10.1975	0.0004	0.003709
TCONS_00056207	0.863188	0	10.1097	3e-15	1.52e-13
TCONS_00065251	0.677072	0	10.1009	1e-14	5.15e-13
TCONS_00303834	0.31846	0	10.0448	3e-06	4.1e-05
TCONS_00191324	0.730999	0	10.0003	4e-13	1.49e-11
TCONS_00231270	0.513581	0	9.99935	5e-13	1.9e-11
TCONS_00241740	0.409967	0	9.97995	1e-08	2.88e-07
TCONS_00102890	0.159611	0	9.83273	1e-05	0.000173
TCONS_00047582	0.35804	0	9.83253	2e-05	0.000271
TCONS_00022130	0.964849	0	9.8308	3e-12	1.07e-10
TCONS_00102151	0.13076	0	9.8226	0.0007	0.005887
TCONS_00093839	0.244794	0	9.79024	2e-11	5.17e-10
TCONS_00208593	0.125258	0	9.78929	0.0007	0.006112
TCONS_00148953	0.0847627	0	9.76379	0.0007	0.006296
TCONS_00244544	0.348029	0	9.73808	8e-11	2.45e-09
TCONS_00295692	0.339524	0	9.73305	2e-10	6.6e-09
TCONS_00025356	0.547604	0	9.72243	9e-12	3.01e-10
TCONS_00005782	0.298988	0	9.7157	5e-11	1.65e-09
TCONS_00196415	0.146381	0	9.70229	3e-05	0.000334
TCONS_00147182	0.248951	0	9.68222	3e-12	1.18e-10
TCONS_00203080	0.189311	0	9.64657	2e-09	5.43e-08
TCONS_00030470	0.209523	0	9.64563	2e-05	0.00022
TCONS_00342703	0.168006	0	9.64061	5e-05	0.000556
TCONS_00177356	0.994206	0	9.61749	1e-11	3.5e-10
TCONS_00180172	0.178385	0	9.60184	4e-05	0.000468
TCONS_00153231	0.194063	0	9.59529	2e-05	0.000285
TCONS_00209166	0.152795	0	9.58883	2e-05	0.000237
TCONS_00042991	0.159356	0	9.56776	0.001	0.008179
TCONS_00037755	1.21532	0	9.55019	2e-09	5.78e-08
TCONS_00284858	0.158838	0	9.54672	0.001	0.008423
TCONS_00265427	0.084698	0	9.53775	0.001	0.008504
TCONS_00187039	2.53254	0	9.5355	3e-09	8.71e-08
TCONS_00018852	0.405574	0	9.52717	1e-09	3.01e-08
TCONS_00048714	0.205884	0	9.51319	3e-09	6.5e-08
TCONS_00161938	0.726809	0	9.50017	1e-09	3.31e-08
TCONS_00207761	0.087948	0	9.49674	0.0011	0.008974
TCONS_00256334	0.0903853	0	9.48106	0.0011	0.009171
TCONS_00242022	0.430949	0	9.47929	3e-05	0.000372
TCONS_00057398	0.203711	0	9.47383	2e-05	0.000247
TCONS_00296685	0.14369	0	9.42739	0.0019	0.014545
TCONS_00182425	0.95981	0	9.41327	4e-08	9.44e-07
TCONS_00294364	0.165717	0	9.41095	0.0012	0.009993
TCONS_00035968	0.101167	0	9.37772	0.0013	0.010431
TCONS_00036124	0.211125	0	9.37424	4e-05	0.000541
TCONS_00005375	0.885517	0	9.35951	3e-09	7.93e-08
TCONS_00032727	0.573615	0	9.35775	5e-09	1.29e-07
TCONS_00121662	0.23445	0	9.35627	2e-05	0.000288
TCONS_00105918	0.703712	0	9.30014	6e-10	1.72e-08
TCONS_00069442	0.159887	0	9.29313	6e-05	0.000686
TCONS_00201970	0.485232	0	9.2869	3e-09	8.68e-08
TCONS_00334389	0.662366	0	9.27253	8e-10	2.26e-08
TCONS_00167107	0.183154	0	9.27215	0.0015	0.011986
TCONS_00193802	0.163268	0	9.25742	5e-05	0.000629
TCONS_00319784	1.25943	0.00171	9.25635	8e-31	1.05e-28
TCONS_00155154	0.188886	0	9.25264	7e-05	0.000829
TCONS_00319793	5.97059	0.00294933	9.23018	5e-21	3.64e-19
TCONS_00198144	0.151656	0	9.22808	6e-05	0.000723
TCONS_00009710	0.298485	0	9.22256	4e-08	9.33e-07
TCONS_00073166	0.14657	0	9.21358	7e-05	0.000851
TCONS_00017049	0.174198	0	9.21271	0.0027	0.019088
TCONS_00153700	0.105263	0	9.20179	6e-05	0.00068
TCONS_00050961	0.170133	0	9.19214	4e-07	6.52e-06
TCONS_00075786	0.245238	0	9.18991	1e-08	2.91e-07
TCONS_00321128	0.341307	0	9.18452	3e-07	4.75e-06
TCONS_00029504	0.0931267	0	9.17983	0.0018	0.013488
TCONS_00071298	0.127531	0	9.1439	0.003	0.020813
TCONS_00209634	0.507758	0	9.12745	1e-06	1.67e-05
TCONS_00088517	0.246077	0	9.07729	0.0021	0.015416
TCONS_00187420	0.232128	0	9.06731	0.0001	0.001136
TCONS_00276858	0.117559	0	9.01215	0.0001	0.001442
TCONS_00221525	0.191839	0	8.98025	0.0024	0.01754
TCONS_00099922	0.322359	0	8.94073	2e-07	4.46e-06
TCONS_00271390	0.135129	0	8.93527	0.0026	0.018618
TCONS_00281270	0.121861	0	8.93103	0.0026	0.018768
TCONS_00157488	0.104131	0	8.93103	0.0026	0.018769
TCONS_00179027	0.670961	0	8.93018	4e-08	8.7e-07
TCONS_00055140	0.120606	0	8.91555	0.0027	0.019148
TCONS_00147113	0.620398	0	8.90846	8e-08	1.72e-06
TCONS_00263385	0.299954	0	8.90313	2e-08	4.26e-07
TCONS_00180892	0.175695	0	8.89366	0.0002	0.001643
TCONS_00087340	0.141993	0	8.88884	0.0028	0.01971
TCONS_00036149	0.112764	0	8.87807	0.0044	0.028894
TCONS_00006053	0.0999197	0	8.8681	0.0029	0.02039
TCONS_00083092	0.117358	0	8.8681	0.0029	0.020393
TCONS_00299920	0.15294	0	8.861	0.0002	0.002166
TCONS_00254519	0.128935	0	8.8107	0.0031	0.021761
TCONS_00021699	0.0873907	0	8.8107	0.0031	0.021767
TCONS_00233486	0.163533	0	8.80071	0.005	0.032037
TCONS_00163060	0.084909	0	8.79964	0.0032	0.022222
TCONS_00141458	0.25614	0	8.78141	0.0002	0.002198
TCONS_00035693	0.174705	0	8.7706	0.0052	0.032979
TCONS_00171657	0.205815	0	8.76633	0.0002	0.001892
TCONS_00103579	0.126868	0	8.73986	0.0035	0.023753
TCONS_00047963	0.0968617	0	8.73984	0.0054	0.034128
TCONS_00053459	0.503095	0	8.72042	2e-07	4.6e-06
TCONS_00054154	0.147163	0	8.71775	0.0003	0.002828
TCONS_00050898	0.690504	0	8.68617	5e-08	1.01e-06
TCONS_00189502	0.0983547	0	8.66541	0.006	0.036838
TCONS_00255412	0.310278	0	8.64196	1e-07	2.43e-06
TCONS_00237779	0.642674	0	8.63921	4e-07	7.85e-06
TCONS_00198212	0.130807	0	8.62336	0.0041	0.027393
TCONS_00119642	0.135069	0	8.6211	0.0064	0.038825
TCONS_00237767	0.315314	0	8.54856	0.0008	0.006588
TCONS_00121507	0.285163	0	8.52634	2e-07	4.58e-06
TCONS_00242591	0.0819983	0	8.52393	0.0047	0.030303
TCONS_00074352	0.137413	0	8.52393	0.0047	0.030307
TCONS_00188107	0.0923773	0	8.51458	0.0047	0.030656
TCONS_00187347	0.210075	0	8.50674	2e-06	2.51e-05
TCONS_00011199	0.105994	0	8.4917	0.0075	0.044416
TCONS_00207311	0.1207	0	8.44082	0.0052	0.033212
TCONS_00097829	0.152166	0	8.44055	0.0052	0.033152
TCONS_00226968	0.258497	0	8.43109	2e-07	4.33e-06
TCONS_00027345	0.0886593	0	8.39691	0.0056	0.034889
TCONS_00319798	0.36717	0	8.38868	1e-06	2e-05
TCONS_00220216	0.190544	0	8.36693	0.0004	0.003742
TCONS_00340671	0.134981	0	8.36143	0.0006	0.005467
TCONS_00005686	0.192963	0	8.33058	8e-07	1.47e-05
TCONS_00243359	0.134959	0	8.32906	0.0061	0.037506
TCONS_00142917	0.0851787	0	8.32844	0.0061	0.037606
TCONS_00054058	0.171095	0	8.31671	0.0062	0.038065
TCONS_00085834	0.0927567	0	8.30487	0.0063	0.038584
TCONS_00210306	0.136811	0	8.30208	0.0004	0.003854
TCONS_00227775	0.138865	0	8.29294	0.0064	0.039104
TCONS_00274097	0.303904	0	8.29226	7e-07	1.19e-05
TCONS_00094448	0.136057	0	8.28092	0.0065	0.039535
TCONS_00320533	0.150028	0	8.23581	0.0013	0.010073
TCONS_00029229	0.22549	0	8.22403	0.001	0.008524
TCONS_00204990	0.270293	0	8.21459	3e-06	4.11e-05
TCONS_00226030	0.171586	0	8.19379	0.0073	0.043273
TCONS_00026520	0.116625	0	8.1809	0.0074	0.043783
TCONS_00123989	2.3108	0.00693167	8.17042	1e-35	2.41e-33
TCONS_00220291	0.104838	0	8.15478	0.0076	0.044949
TCONS_00288130	0.179614	0	8.10531	8e-05	0.000909
TCONS_00186243	0.0980493	0	8.10107	0.0081	0.047192
TCONS_00130045	0.0857007	0	8.09007	0.0081	0.047244
TCONS_00092207	0.3523	0	8.05955	9e-05	0.001041
TCONS_00334580	0.226393	0	8.04843	0.0086	0.049613
TCONS_00263367	0.560931	0.00161767	8.04105	4e-38	7.05e-36
TCONS_00032230	0.224552	0	8.02073	8e-06	0.000119
TCONS_00000785	0.224068	0	7.96373	2e-05	0.000244
TCONS_00001495	0.212313	0	7.93161	0.0018	0.013837
TCONS_00056185	0.230942	0	7.90175	3e-06	5.33e-05
TCONS_00012472	0.187637	0	7.88589	0.0013	0.010112
TCONS_00107955	0.352236	0	7.86047	9e-06	0.000134
TCONS_00334970	0.559075	0	7.78769	7e-06	0.000106
TCONS_00319779	15.1142	0.08601	7.76912	1e-06	1.96e-05
TCONS_00189988	0.219193	0	7.74192	0.001	0.008009
TCONS_00025109	0.188337	0	7.72556	0.0011	0.008751
TCONS_00124005	0.324681	0	7.71791	0.0001	0.001469
TCONS_00269589	0.265399	0	7.71185	0.0002	0.001702
TCONS_00319659	0.126676	0	7.70643	0.0019	0.014692
TCONS_00164002	2.03894	0.00840767	7.67793	6e-29	6.99e-27
TCONS_00174702	0.404548	0	7.66786	3e-05	0.000375
TCONS_00105957	0.216516	0	7.63487	3e-05	0.000385
TCONS_00228971	0.35858	0	7.63152	3e-05	0.00041
TCONS_00319775	37.8829	0.094932	7.60241	6e-34	8.78e-32
TCONS_00343232	0.245289	0	7.59365	3e-05	0.000347
TCONS_00211055	0.162057	0	7.59178	0.0015	0.011915
TCONS_00109358	0.533994	0	7.54759	3e-05	0.000388
TCONS_00028709	0.13777	0	7.54033	0.0026	0.018793
TCONS_00120915	0.502976	0	7.51352	0.0004	0.003826
TCONS_00212472	0.17435	0	7.50792	0.0023	0.01675
TCONS_00086947	3.73102	0.0179473	7.4897	8e-29	8.62e-27
TCONS_00185513	0.808489	0	7.48608	5e-05	0.000633
TCONS_00047341	0.375647	0	7.47337	4e-05	0.000443
TCONS_00145681	0.347809	0	7.46392	0.0002	0.001672
TCONS_00232823	0.173034	0	7.45837	0.0024	0.017251
TCONS_00020369	0.208252	0	7.43743	7e-05	0.000857
TCONS_00251361	0.203375	0	7.42845	0.0001	0.001346
TCONS_00092025	0.156158	0	7.38853	0.002	0.014711
TCONS_00128926	0.148042	0	7.35947	0.0034	0.023182
TCONS_00002078	0.117757	0	7.35834	0.0035	0.023869
TCONS_00145999	0.24725	0	7.33662	4e-05	0.000531
TCONS_00335632	191.361	1.22643	7.31776	3e-303	#######
TCONS_00019117	0.186324	0	7.27965	0.0003	0.002756
TCONS_00008805	0.352852	0	7.24659	0.0032	0.022247
TCONS_00194172	0.17535	0	7.21037	0.0042	0.027728
TCONS_00245715	0.432559	0.00112167	7.2061	3e-07	4.96e-06
TCONS_00278135	0.239694	0	7.18315	0.0001	0.001065
TCONS_00093179	0.127292	0	7.17193	0.0027	0.019533
TCONS_00350505	0.346978	0	7.14266	0.0001	0.00158
TCONS_00132499	0.150946	0	7.12038	0.0043	0.02859
TCONS_00053888	0.172559	0	7.0886	0.0029	0.020334
TCONS_00012442	0.13591	0	7.08545	0.0004	0.003543
TCONS_00222215	0.404093	0	7.06753	0.0005	0.004425
TCONS_00329612	0.202267	0	7.06404	0.0082	0.047639
TCONS_00323223	0.187166	0	7.03698	0.0042	0.027994
TCONS_00249189	0.336337	0	7.03268	0.0001	0.001489
TCONS_00222914	0.154321	0	7.03188	0.0056	0.035318
TCONS_00071839	0.167961	0	6.9793	0.0052	0.032959
TCONS_00306387	0.185081	0	6.962	0.0006	0.00538
TCONS_00092359	0.569896	0.00371	6.91689	2e-12	6.27e-11
TCONS_00109105	0.197967	0	6.91467	0.0005	0.004478
TCONS_00232180	0.217509	0	6.90169	0.0052	0.033033
TCONS_00101697	0.181497	0	6.87834	0.0061	0.037466
TCONS_00132377	0.394335	0	6.86182	0.0007	0.006064
TCONS_00002702	0.233575	0	6.85494	0.0004	0.003458
TCONS_00319787	1.53001	0.0132897	6.84503	8e-11	2.43e-09
TCONS_00025432	0.173149	0	6.82363	0.0011	0.00903
TCONS_00308050	0.109203	0	6.81339	0.0077	0.045425
TCONS_00116546	0.158415	0	6.78297	0.0047	0.030597
TCONS_00217743	0.190956	0	6.78211	0.0052	0.032901
TCONS_00308792	0.240452	0	6.77864	0.0017	0.012817
TCONS_00029122	0.166582	0	6.7435	0.0068	0.0408
TCONS_00335640	11.308	0.100713	6.74172	6e-34	8.28e-32
TCONS_00057658	0.140098	0	6.71455	0.0069	0.041377
TCONS_00269835	0.166377	0	6.71321	0.0071	0.042518
TCONS_00334312	0.287194	0	6.68582	0.0069	0.041644
TCONS_00170955	0.216168	0	6.68241	0.0024	0.017393
TCONS_00207309	0.20593	0	6.68036	0.0053	0.033657
TCONS_00189131	0.10014	0	6.64301	0.0055	0.034758
TCONS_00183112	0.119596	0.00383033	6.62479	0.0007	0.006206
TCONS_00041669	0.208179	0	6.56675	0.0008	0.00703
TCONS_00108560	0.334494	0	6.44503	0.0021	0.015475
TCONS_00047343	0.219958	0	6.41479	0.001	0.008014
TCONS_00009615	1.69422	0.0173523	6.37394	1e-11	4.07e-10
TCONS_00339042	0.731348	0.010061	6.17903	2e-10	4.67e-09
TCONS_00281713	0.065162	0	6.15873	0.0023	0.016731
TCONS_00010377	0.264984	0	6.14729	0.0032	0.022376
TCONS_00153684	0.181212	0	6.14658	0.0027	0.019221
TCONS_00109448	0.184815	0	6.13415	0.0044	0.028795
TCONS_00319780	12.381	0.198437	6.08506	1e-09	2.77e-08
TCONS_00023105	0.252063	0	6.05878	0.0031	0.021347
TCONS_00073573	0.215865	0	5.9695	0.0048	0.031211
TCONS_00146902	0.14177	0	5.96404	0.0075	0.044155
TCONS_00042568	0.267104	0	5.95982	0.0043	0.028257
TCONS_00074567	1.38867	0.0199133	5.91475	6e-20	4.06e-18
TCONS_00204556	0.271552	0	5.8754	0.0048	0.031125
TCONS_00054861	2.8758	0.0479237	5.76748	1e-08	3.14e-07
TCONS_00343925	0.367554	0.00708933	5.62523	1e-06	2.04e-05
TCONS_00184555	0.589203	0.012314	5.61482	1e-07	2.41e-06
TCONS_00292651	0.975174	0.011223	5.58835	1e-07	2.82e-06
TCONS_00048037	1.1169	0.0123427	5.58133	4e-11	1.22e-09
TCONS_00181734	0.347595	0.00753067	5.13667	8e-05	0.000956
TCONS_00166080	0.641438	0.0122117	5.08361	9e-08	1.83e-06
TCONS_00291778	0.479396	0.014577	5.03386	3e-05	0.000339
TCONS_00330745	0.695111	0.019142	5.01662	0.0011	0.009316
TCONS_00271372	0.34905	0.009026	4.98653	9e-05	0.001017
TCONS_00116827	0.598904	0.0186577	4.98562	4e-05	0.000446
TCONS_00270242	0.332091	0.010523	4.97705	0.0001	0.001319
TCONS_00003812	0.449444	0.014327	4.8381	0.0002	0.002254
TCONS_00237469	1.14021	0.021209	4.82928	3e-05	0.000426
TCONS_00132792	1873.11	72.0916	4.75259	1e-159	#######
TCONS_00171127	2.41094	0.0909317	4.67294	8e-18	4.83e-16
TCONS_00068926	0.21222	0.00749333	4.64121	0.0004	0.003827
TCONS_00000475	1.21804	0.0446107	4.63928	6e-07	1.06e-05
TCONS_00168342	4.98551	0.204482	4.58192	9e-14	3.68e-12
TCONS_00253458	0.253868	0.010726	4.57614	0.0005	0.004354
TCONS_00053764	0.641119	0.028269	4.49184	0.0006	0.005312
TCONS_00042052	1.97059	0.088945	4.48926	3e-18	1.85e-16
TCONS_00279721	0.196788	0.00804933	4.46915	0.001	0.008486
TCONS_00095345	5.20132	0.242112	4.43939	5e-12	1.88e-10
TCONS_00004036	0.257797	0.00785967	4.39327	0.0022	0.016312
TCONS_00332499	10.6566	0.537109	4.34299	2e-39	3.89e-37
TCONS_00138776	0.752852	0.0390707	4.31287	0.0034	0.023463
TCONS_00019606	0.39233	0.018822	4.28967	0.002	0.014908
TCONS_00125183	0.68764	0.0370157	4.27149	0.0008	0.006705
TCONS_00089662	0.469317	0.021279	4.26511	0.0029	0.020386
TCONS_00242836	2.02642	0.094733	4.23557	5e-06	7.07e-05
TCONS_00350804	1.25202	0.148417	4.20096	4e-14	1.57e-12
TCONS_00199328	0.390747	0.160795	4.2001	8e-08	1.64e-06
TCONS_00230269	1.09702	0.0717777	4.19682	5e-06	7.9e-05
TCONS_00072788	0.451312	0.020098	4.18194	3e-11	1.08e-09
TCONS_00180065	0.471293	0.0248177	4.16361	0.0023	0.016731
TCONS_00206255	0.708771	0.041608	4.13086	0.0021	0.015508
TCONS_00041951	57.5474	3.4332	4.12139	5e-142	#######
TCONS_00308970	0.774922	0.040711	4.10257	0.0059	0.036361
TCONS_00314484	1.34541	0.07863	4.07214	1e-08	3.26e-07
TCONS_00010730	0.377394	0.0232523	4.06732	0.0032	0.022045
TCONS_00181297	1.6724	0.142052	4.02452	0.0002	0.001906
TCONS_00168801	0.76189	0.0303487	3.94687	0.0002	0.001964
TCONS_00310522	0.185887	0.0107747	3.9356	0.0062	0.038036
TCONS_00059396	1.27675	0.083923	3.89152	2e-10	6.27e-09
TCONS_00268979	0.462914	0.0297487	3.82922	0.0005	0.004704
TCONS_00035930	0.539502	0.035179	3.8092	0.0043	0.02837
TCONS_00189984	0.425154	0.030089	3.79991	0.0068	0.041075
TCONS_00072712	0.894521	0.0593467	3.77523	0.0007	0.005764
TCONS_00243852	5.83443	0.485703	3.70871	3e-16	1.66e-14
TCONS_00082227	17.0872	1.40737	3.64686	2e-21	1.78e-19
TCONS_00138602	0.604294	0.040215	3.64056	0.0018	0.01392
TCONS_00033008	0.925906	0.082039	3.58645	9e-09	2.2e-07
TCONS_00044741	112.191	9.73137	3.57854	5e-83	3.81e-80
TCONS_00326337	3.10284	0.271529	3.54328	2e-14	8.52e-13
TCONS_00151499	0.715016	0.0488547	3.54208	0.0043	0.028317
TCONS_00337826	0.915348	0.0636267	3.52421	0.0033	0.022651
TCONS_00287179	0.418824	0.0366027	3.50645	0.0006	0.005039
TCONS_00032233	1.46498	0.211645	3.46648	6e-09	1.39e-07
TCONS_00106018	0.962092	0.0859547	3.45358	7e-05	0.000769
TCONS_00181505	0.303792	0.0258667	3.33403	0.0042	0.027568
TCONS_00089666	0.343261	0.0306937	3.3181	0.0055	0.034498
TCONS_00082036	1.6347	0.160813	3.27733	0.0031	0.021744
TCONS_00310115	0.756182	0.0795427	3.27681	0.0034	0.023079
TCONS_00308147	0.619841	0.0588513	3.27085	0.0035	0.024124
TCONS_00213004	0.815321	0.068885	3.26781	0.0014	0.011107
TCONS_00320574	11.557	1.26944	3.19686	3e-24	2.67e-22
TCONS_00211490	1.17129	0.115286	3.17716	6e-06	8.42e-05
TCONS_00011264	5.25676	0.558895	3.17604	1e-38	2.19e-36
TCONS_00122462	1.44236	0.585651	3.16438	1e-08	2.72e-07
TCONS_00188037	1.23149	0.133333	3.15803	2e-14	8.38e-13
TCONS_00102494	0.449492	0.0503683	3.14366	0.0011	0.008983
TCONS_00180777	3.06888	0.353083	3.13971	5e-11	1.58e-09
TCONS_00009874	0.421237	0.0408783	3.12856	0.0074	0.043581
TCONS_00201043	1.26872	0.142979	3.10452	0.0003	0.002561
TCONS_00130696	0.332416	0.0390363	3.08123	0.0016	0.012121
TCONS_00276787	1.17566	0.134551	3.08086	0.0059	0.036532
TCONS_00288998	0.316826	0.0364717	3.06312	0.0067	0.040434
TCONS_00121628	0.854184	0.289526	3.05871	4e-05	0.000449
TCONS_00164324	0.339595	0.037296	2.98956	0.0041	0.027445
TCONS_00210958	1.69783	0.216721	2.97709	6e-05	0.000702
TCONS_00082626	19.7239	2.57061	2.9556	6e-40	1.15e-37
TCONS_00342020	8.91274	1.1516	2.95404	1e-25	1.06e-23
TCONS_00233585	4.93792	0.808693	2.93528	1e-51	3.98e-49
TCONS_00307487	0.521309	0.0709557	2.92553	0.002	0.014721
TCONS_00068407	0.730067	0.09864	2.92359	0.0026	0.018558
TCONS_00264415	15.629	2.18707	2.88747	1e-14	4.71e-13
TCONS_00081713	5.87454	0.707818	2.86312	4e-43	8.32e-41
TCONS_00005542	0.477281	0.069334	2.82547	0.0045	0.029199
TCONS_00194598	2.18732	0.318131	2.79107	0.0021	0.015892
TCONS_00160435	1.65744	0.443734	2.78723	0.0027	0.019333
TCONS_00286043	1.82072	0.423611	2.78109	8e-08	1.61e-06
TCONS_00247158	0.340204	0.0515687	2.77378	0.007	0.041751
TCONS_00345717	5.86085	0.881892	2.77282	2e-10	4.68e-09
TCONS_00029233	1.17178	0.174845	2.70997	1e-10	3.96e-09
TCONS_00078524	0.254048	0.0402477	2.67526	3e-05	0.000421
TCONS_00170088	2.28072	0.485944	2.67514	8e-17	4.44e-15
TCONS_00272236	0.607723	0.094301	2.62096	0.0058	0.03607
TCONS_00098308	11.5529	1.95233	2.61338	3e-11	1.09e-09
TCONS_00162169	8.9443	0.813253	2.60459	1e-13	4.83e-12
TCONS_00210911	8.33441	1.41902	2.60138	7e-18	4.38e-16
TCONS_00170082	0.88414	0.148507	2.58391	0.0019	0.01455
TCONS_00147450	0.824381	0.114646	2.56956	0.002	0.014994
TCONS_00312858	1.09877	0.181179	2.56353	0.0014	0.01096
TCONS_00291710	0.438608	0.0777753	2.5455	5e-07	8.5e-06
TCONS_00036840	0.909062	0.161554	2.53743	6e-06	8.5e-05
TCONS_00248087	5.2324	0.925196	2.52337	3e-10	7.96e-09
TCONS_00054312	2.83628	0.513892	2.50673	5e-06	7.94e-05
TCONS_00029492	0.386783	0.0703213	2.49904	2e-06	3e-05
TCONS_00334594	2.06524	0.326505	2.45823	5e-13	1.85e-11
TCONS_00181557	60.3315	11.9627	2.4033	1e-31	1.75e-29
TCONS_00232993	1.10279	0.218266	2.38276	0.0002	0.002225
TCONS_00009603	0.765966	0.152352	2.37493	2e-05	0.000252
TCONS_00231345	0.361373	0.0716743	2.3743	0.0034	0.023424
TCONS_00061060	1.53297	0.301176	2.37265	3e-10	8.18e-09
TCONS_00212021	0.849742	0.181827	2.34865	0.0064	0.039173
TCONS_00185288	1.99465	0.402448	2.34601	0.0006	0.005098
TCONS_00084381	1.04974	0.205281	2.33642	0.0042	0.027562
TCONS_00337297	2.04623	0.366651	2.33499	7e-21	5.09e-19
TCONS_00252748	0.893479	0.344461	2.30423	4e-10	1.2e-08
TCONS_00343297	0.28859	0.0585583	2.29785	0.0053	0.033615
TCONS_00191804	0.448667	0.095133	2.28532	0.0003	0.003195
TCONS_00287539	2.42115	0.472058	2.27039	3e-30	3.7e-28
TCONS_00238746	0.898652	0.183579	2.25957	0.0044	0.028805
TCONS_00144312	1.39001	0.30238	2.24263	0.0007	0.006266
TCONS_00169630	0.496344	0.13589	2.23731	0.0015	0.011967
TCONS_00138106	0.728628	0.160872	2.21357	0.0003	0.003158
TCONS_00078778	9.988	2.26023	2.18233	2e-36	3.37e-34
TCONS_00000693	0.716403	0.164082	2.17643	4e-06	5.63e-05
TCONS_00101996	0.422119	0.0963223	2.16996	0.0001	0.001536
TCONS_00022776	0.693903	0.160418	2.16507	4e-07	7.22e-06
TCONS_00049005	631.202	142.861	2.15805	1e-33	1.44e-31
TCONS_00039623	0.383458	0.0899133	2.14469	8e-05	0.000864
TCONS_00067612	2.914	0.633137	2.14056	0.0001	0.00148
TCONS_00059789	0.360934	0.0842033	2.13772	0.0003	0.003258
TCONS_00187329	11.7714	2.99822	2.13064	7e-40	1.31e-37
TCONS_00226797	1.25396	0.290653	2.11762	2e-06	3.33e-05
TCONS_00192230	0.329381	0.080108	2.09605	1e-07	1.98e-06
TCONS_00214941	0.833518	0.201069	2.09108	2e-05	0.000281
TCONS_00318133	0.950908	0.233192	2.08922	3e-05	0.000386
TCONS_00138089	0.929279	0.186349	2.073	0.0002	0.001835
TCONS_00065067	0.409725	0.102674	2.05476	2e-11	6.67e-10
TCONS_00014076	220.945	59.4815	2.04689	5e-41	1.01e-38
TCONS_00198747	157.318	40.078	2.02885	2e-30	2.78e-28
TCONS_00169976	13.158	3.31501	2.01787	1e-12	4.65e-11
TCONS_00328813	0.971436	0.326076	2.00983	3e-05	0.000409
TCONS_00325984	0.832318	0.216681	1.99273	2e-05	0.000229
TCONS_00178108	2.09553	0.53187	1.9913	2e-05	0.000318
TCONS_00339614	0.283746	0.0737983	1.97578	0.0037	0.024984
TCONS_00117768	0.688858	0.181616	1.95532	0.0031	0.021707
TCONS_00349810	24.0645	6.41221	1.94947	6e-29	6.44e-27
TCONS_00187335	1.39808	0.376989	1.93926	2e-05	0.000281
TCONS_00184149	0.772126	0.258292	1.93253	0.0039	0.026038
TCONS_00352531	0.818614	0.209032	1.93068	0.0015	0.011746
TCONS_00038434	0.458584	0.105813	1.92909	0.0055	0.034633
TCONS_00290116	1.18573	0.339395	1.92748	0.0003	0.002572
TCONS_00139748	10.5803	2.92872	1.91215	5e-22	3.96e-20
TCONS_00209150	7.9212	2.69881	1.90194	2e-08	3.78e-07
TCONS_00150188	0.644623	0.179438	1.89367	0.001	0.008129
TCONS_00347916	10.6664	6.1753	1.89277	5e-23	4.49e-21
TCONS_00120788	0.651893	0.17959	1.89003	0.0031	0.021713
TCONS_00242231	1.02595	0.287245	1.87992	7e-05	0.000789
TCONS_00218887	0.321421	0.0911977	1.87324	0.0074	0.043907
TCONS_00061051	14.4735	4.18807	1.87131	5e-26	4.65e-24
TCONS_00039286	43.4092	12.5786	1.86656	0.0002	0.002263
TCONS_00271414	0.527178	0.150108	1.86504	0.0002	0.001998
TCONS_00029291	1.55602	0.544789	1.85118	4e-18	2.51e-16
TCONS_00115435	5.19464	1.56534	1.85	2e-17	9.67e-16
TCONS_00264206	2.83481	0.773893	1.84367	0.001	0.008602
TCONS_00009250	1.5909	0.3994	1.83954	1e-05	0.000143
TCONS_00332019	11.0406	3.22695	1.83023	8e-28	8.45e-26
TCONS_00293895	1.33676	0.388721	1.82912	0.0015	0.011529
TCONS_00097495	0.732467	0.207989	1.82422	0.0006	0.005732
TCONS_00342016	56.9569	17.1658	1.78335	7e-35	1.11e-32
TCONS_00318555	0.753071	0.19251	1.76804	0.0051	0.03239
TCONS_00316758	2.94169	0.912552	1.74208	8e-08	1.57e-06
TCONS_00300640	6.84873	1.93032	1.73817	2e-14	1.08e-12
TCONS_00324739	1067.19	332.566	1.7354	3e-33	4.88e-31
TCONS_00172136	1.43742	0.851841	1.72538	0.0042	0.028056
TCONS_00043605	1.19727	0.392611	1.7027	8e-07	1.43e-05
TCONS_00043595	0.994828	0.365698	1.69423	0.0053	0.033781
TCONS_00244331	0.753476	0.218252	1.6888	2e-05	0.000251
TCONS_00192250	6.99985	2.25814	1.68136	4e-06	6.02e-05
TCONS_00031628	3.0751	0.759786	1.67312	2e-10	5.44e-09
TCONS_00139480	11.0102	2.51516	1.65245	2e-09	6.18e-08
TCONS_00235078	1.89631	0.751226	1.64458	4e-05	0.000459
TCONS_00281709	4.28764	1.62574	1.6434	3e-09	7.9e-08
TCONS_00281188	2.18779	0.72893	1.64074	0.0014	0.011108
TCONS_00256723	4.37481	1.68577	1.6297	1e-09	3.86e-08
TCONS_00335007	0.68537	0.229171	1.62141	0.0033	0.022768
TCONS_00153649	0.557076	0.179917	1.61739	0.006	0.03687
TCONS_00172577	2.77664	0.940059	1.61042	5e-07	9.16e-06
TCONS_00065072	3.29674	1.11919	1.60582	1e-07	2.76e-06
TCONS_00279236	324.988	114.48	1.60422	1e-22	1.24e-20
TCONS_00317591	562.823	192.998	1.59858	4e-32	5.79e-30
TCONS_00347961	2.65282	0.904251	1.59408	0.0003	0.00304
TCONS_00105388	0.370154	0.126237	1.59083	0.0081	0.04728
TCONS_00051017	0.717737	0.247978	1.5893	3e-12	9.9e-11
TCONS_00053952	46.733	16.3416	1.58208	5e-27	5.28e-25
TCONS_00282869	0.457676	0.158134	1.57441	0.0017	0.013171
TCONS_00204490	5.42837	1.88606	1.57288	1e-10	3.94e-09
TCONS_00042932	0.861087	0.325346	1.56994	0.0059	0.036796
TCONS_00028547	2.20899	0.768901	1.5625	0.0042	0.027624
TCONS_00092653	1.20457	0.405284	1.55733	0.0005	0.004482
TCONS_00291915	1.13343	0.628809	1.5445	2e-06	3.33e-05
TCONS_00191934	2.60157	0.930099	1.54398	7e-06	0.000101
TCONS_00212065	0.759717	0.269725	1.54187	0.0008	0.00664
TCONS_00091492	3.43293	1.09945	1.54113	6e-10	1.66e-08
TCONS_00283882	40.5198	14.3217	1.54103	1e-26	1.31e-24
TCONS_00308830	1.96152	0.690562	1.539	0.0082	0.047297
TCONS_00059793	2.01217	0.723097	1.5247	3e-05	0.000381
TCONS_00224174	32.2305	11.5905	1.52304	2e-14	1.07e-12
TCONS_00025545	1.20526	0.435325	1.51336	0.0075	0.04408
TCONS_00128799	0.994889	0.367425	1.49842	6e-05	0.000721
TCONS_00281077	3.84185	1.31555	1.48123	8e-21	6.21e-19
TCONS_00094993	1.14171	0.422652	1.48048	0.0007	0.006198
TCONS_00076402	0.643681	0.23648	1.47903	0.001	0.008234
TCONS_00025885	6.6999	3.33485	1.47858	9e-21	6.38e-19
TCONS_00281091	4.12494	1.84993	1.47506	4e-05	0.000468
TCONS_00192154	3.47385	1.29564	1.47476	7e-16	3.42e-14
TCONS_00023466	0.578473	0.215675	1.47207	0.0062	0.038065
TCONS_00340704	6.57844	2.47017	1.46702	4e-08	9.06e-07
TCONS_00306508	3.06495	0.934163	1.46281	1e-11	4.99e-10
TCONS_00009774	0.930163	0.349295	1.46037	0.0054	0.034172
TCONS_00352070	2.03945	0.771383	1.4567	0.0001	0.001282
TCONS_00338514	1.32713	0.65217	1.43958	0.003	0.021234
TCONS_00306613	1.93933	0.728057	1.43875	0.0002	0.001695
TCONS_00069589	0.610903	0.232692	1.43846	0.0021	0.015878
TCONS_00201090	32.9837	11.9107	1.42999	1e-07	2.06e-06
TCONS_00259583	33.2629	12.8469	1.41361	3e-07	5.18e-06
TCONS_00225412	1.77754	0.689188	1.41149	0.0058	0.035923
TCONS_00041112	0.725072	0.230648	1.40536	0.0004	0.003924
TCONS_00270009	0.831796	0.267882	1.3991	0.0023	0.017133
TCONS_00089926	2.88211	1.07383	1.39655	0.0002	0.001804
TCONS_00334808	0.896918	0.352089	1.39132	0.0074	0.043958
TCONS_00342981	4.69508	1.86417	1.38959	8e-06	0.000118
TCONS_00004441	1.02063	0.439243	1.38363	0.0049	0.031767
TCONS_00299696	3.6051	1.45303	1.37542	4e-06	6.55e-05
TCONS_00062631	1.37479	0.432718	1.372	0.0004	0.003445
TCONS_00125468	1.78761	0.704646	1.37171	0.0051	0.032576
TCONS_00118328	9.21642	3.71155	1.36697	2e-19	1.14e-17
TCONS_00280271	15.816	4.22951	1.36288	2e-14	8.58e-13
TCONS_00342999	0.749986	0.302076	1.36143	0.0086	0.049513
TCONS_00169378	7.58433	3.71944	1.34962	0.0016	0.012644
TCONS_00222030	0.777236	0.316407	1.33509	0.0005	0.004718
TCONS_00190770	607.667	249.222	1.33401	2e-09	4.59e-08
TCONS_00115965	1.20862	0.49874	1.326	2e-06	3.04e-05
TCONS_00055013	1.20819	0.496705	1.32066	0.0002	0.001917
TCONS_00264552	1.35429	0.55306	1.31223	2e-11	7.15e-10
TCONS_00216417	1.6104	0.653712	1.30577	0.0021	0.015338
TCONS_00331400	0.461372	0.193028	1.30241	0.0009	0.007954
TCONS_00000911	10.4449	4.13211	1.29418	3e-20	1.81e-18
TCONS_00042439	0.851387	0.360934	1.29182	5e-06	7.99e-05
TCONS_00053093	0.381151	0.160701	1.29028	0.0021	0.015728
TCONS_00056796	3.54822	1.51272	1.28387	6e-11	1.78e-09
TCONS_00313608	0.751943	0.321313	1.27908	5e-09	1.29e-07
TCONS_00089731	0.909571	0.38859	1.27069	0.0007	0.006244
TCONS_00335767	1.39932	0.671222	1.26281	0.0008	0.007176
TCONS_00216933	1.18162	0.458733	1.26076	0.0071	0.042228
TCONS_00076075	0.64211	0.228717	1.2545	0.0048	0.030794
TCONS_00093235	0.632689	0.275606	1.25209	0.0047	0.030606
TCONS_00133427	1.29106	0.523042	1.2498	0.0056	0.035013
TCONS_00164237	0.92995	0.535377	1.24385	4e-07	8.07e-06
TCONS_00305477	8.20644	3.59742	1.23949	0.0016	0.012577
TCONS_00243527	3.80892	1.3981	1.23159	0.0005	0.00458
TCONS_00016322	6.28604	2.83511	1.21958	1e-09	2.69e-08
TCONS_00168448	0.858726	0.382469	1.21917	0.004	0.026803
TCONS_00022473	2.87097	1.51684	1.21171	0.0001	0.001235
TCONS_00311459	1.91919	0.861957	1.19509	0.0071	0.042523
TCONS_00192162	2.43032	1.09978	1.19486	1e-08	3.12e-07
TCONS_00322185	0.379452	0.17113	1.19346	0.0056	0.035068
TCONS_00345230	0.543634	0.234862	1.18331	3e-07	5.18e-06
TCONS_00281150	3.72073	1.80484	1.1745	0.0001	0.001373
TCONS_00265550	0.84929	0.39038	1.17105	2e-06	3.09e-05
TCONS_00016343	6.57215	3.35245	1.167	1e-06	2.31e-05
TCONS_00096454	2.65877	1.24556	1.16351	1e-09	3.39e-08
TCONS_00242640	74.5263	34.422	1.16325	2e-08	3.82e-07
TCONS_00158677	5.61602	2.59838	1.16319	4e-08	8.03e-07
TCONS_00018623	334.09	206.404	1.16267	1e-05	0.000143
TCONS_00255724	2.26834	1.06185	1.16187	1e-08	2.57e-07
TCONS_00304265	11.345	5.30026	1.157	7e-07	1.16e-05
TCONS_00018726	2068.96	715.883	1.15264	1e-09	3.01e-08
TCONS_00015892	96.276	45.4133	1.14082	4e-09	1.01e-07
TCONS_00190851	54.351	25.0383	1.13246	0.0005	0.004955
TCONS_00178816	0.650064	0.308979	1.12947	0.006	0.037021
TCONS_00299683	22.4356	12.4209	1.12738	7e-11	2.27e-09
TCONS_00255037	0.938647	0.453096	1.09952	7e-05	0.000846
TCONS_00134154	1.0658	0.530817	1.09577	0.0084	0.048478
TCONS_00286811	1.84292	0.984799	1.07738	0.0004	0.003442
TCONS_00334577	12.2664	5.94937	1.07325	2e-05	0.000234
TCONS_00114973	2.59942	1.36874	1.06793	0.0004	0.003653
TCONS_00103097	3.08559	1.42807	1.06448	0.0017	0.013242
TCONS_00192146	16.551	8.36414	1.06265	1e-15	6.39e-14
TCONS_00351556	1.35678	0.827634	1.05619	0.0078	0.045613
TCONS_00252315	6.61106	3.33905	1.05494	0.0018	0.013717
TCONS_00172666	18.9216	10.6518	1.05287	3e-08	6.21e-07
TCONS_00133732	7.2342	3.61459	1.05185	0.0002	0.00219
TCONS_00319607	18.7744	8.74611	1.05069	5e-11	1.65e-09
TCONS_00049174	2.50052	1.25722	1.04969	0.0035	0.02408
TCONS_00340267	2.32654	0.701845	1.04571	0.0007	0.006098
TCONS_00111037	7.42486	3.65349	1.04436	1e-11	3.36e-10
TCONS_00191658	11.1276	4.44041	1.0427	4e-11	1.21e-09
TCONS_00050668	55.4677	26.2516	1.0348	8e-05	0.000945
TCONS_00261240	31.3974	15.9019	1.03245	0.0002	0.002025
TCONS_00027425	14.1162	7.16444	1.02986	8e-05	0.000911
TCONS_00118017	1.57284	0.805709	1.02587	0.0065	0.039411
TCONS_00061642	1.3309	0.687029	1.02242	1e-07	2.01e-06
TCONS_00003969	3.09237	1.53384	1.02062	2e-06	2.87e-05
TCONS_00204655	5.78601	2.96259	1.02013	0.0002	0.002364
TCONS_00264391	3.31833	2.0656	1.01124	0.0051	0.032325
TCONS_00061041	2.55943	1.30055	1.00959	0.0003	0.002832
TCONS_00239032	1.61069	0.834095	1.00165	0.0005	0.004377
TCONS_00184669	2.00828	1.58335	0.997003	0.0003	0.002537
TCONS_00084611	1.29144	0.675088	0.991273	0.001	0.008421
TCONS_00278783	5.27771	2.74195	0.9836	2e-06	3.87e-05
TCONS_00176184	5.05919	2.74731	0.979012	0.0015	0.011711
TCONS_00262104	1.16086	0.606403	0.976666	0.0002	0.001599
TCONS_00034433	402.03	225.013	0.975971	9e-10	2.37e-08
TCONS_00218157	5.36922	2.76037	0.975521	0.0004	0.003973
TCONS_00348939	8.41658	4.7968	0.966847	1e-05	0.000149
TCONS_00203122	7.55764	4.01378	0.965027	0.0003	0.002779
TCONS_00099437	2.5202	1.39874	0.960068	0.0002	0.001756
TCONS_00338871	2.83547	1.5182	0.957658	7e-07	1.18e-05
TCONS_00179694	16.7784	9.05904	0.953647	5e-09	1.32e-07
TCONS_00023460	1.79721	0.964112	0.950312	4e-06	5.62e-05
TCONS_00100331	18.3826	9.91006	0.948412	1e-05	0.000163
TCONS_00215600	5.41428	2.92112	0.943267	0.0028	0.019936
TCONS_00242456	16.2087	8.71162	0.936176	0.0009	0.007386
TCONS_00057587	11.0601	6.04679	0.927968	2e-06	2.56e-05
TCONS_00128753	1216.53	663.235	0.927277	5e-10	1.48e-08
TCONS_00313610	4.49984	2.45881	0.926128	0.0008	0.007072
TCONS_00035238	26.9367	15.0186	0.920405	3e-05	0.000335
TCONS_00192666	8.86099	4.87842	0.915391	2e-05	0.000217
TCONS_00042447	0.85193	0.407919	0.912298	0.0077	0.045304
TCONS_00267080	8.37847	6.28765	0.912239	4e-05	0.000515
TCONS_00169906	3.13934	1.86407	0.904175	7e-06	0.000103
TCONS_00125311	2.88209	1.58452	0.901086	0.0013	0.010543
TCONS_00003967	1.84564	1.02768	0.900995	0.0001	0.001344
TCONS_00196199	6.21163	6.23792	0.898506	0.0004	0.003822
TCONS_00337992	3.05267	1.70078	0.893868	0.0009	0.00773
TCONS_00010858	4.71814	2.7552	0.886086	0.0005	0.004949
TCONS_00091314	0.66137	0.37121	0.885185	0.0084	0.048343
TCONS_00043308	864.741	507.724	0.874149	1e-06	2.07e-05
TCONS_00176076	4.18672	2.39146	0.873058	0.0002	0.002005
TCONS_00078179	251.47	135.876	0.872928	2e-05	0.000265
TCONS_00250831	2.92492	1.68537	0.867906	0.0074	0.043568
TCONS_00271404	3.16167	1.80806	0.862522	0.0016	0.012405
TCONS_00351198	134.898	75.9967	0.859974	2e-08	3.93e-07
TCONS_00193240	57.0436	32.546	0.857766	0.0002	0.002153
TCONS_00218953	2.36335	1.24166	0.85683	0.0004	0.003711
TCONS_00141248	4.48084	2.57408	0.853499	0.0009	0.007922
TCONS_00337543	5.10895	2.86289	0.852259	5e-05	0.000564
TCONS_00068512	3.14983	2.38586	0.850827	0.0004	0.003526
TCONS_00232169	2.65022	1.4763	0.848688	6e-05	0.000696
TCONS_00038417	1.3476	0.781579	0.844259	0.0032	0.022154
TCONS_00251473	12.2743	7.05231	0.844191	0.0011	0.009006
TCONS_00276848	1.18829	0.686543	0.84376	0.0022	0.016353
TCONS_00031018	6.76086	3.84225	0.843746	3e-08	7e-07
TCONS_00036855	6.19376	4.71318	0.839593	0.0026	0.018441
TCONS_00147531	4.01726	2.34603	0.831605	6e-05	0.000686
TCONS_00173191	16.3889	8.94921	0.831014	9e-06	0.000134
TCONS_00222375	3.51269	1.19065	0.830391	3e-07	5.45e-06
TCONS_00091881	29.597	17.4805	0.825118	6e-08	1.28e-06
TCONS_00065070	1.07928	0.636344	0.821763	0.0027	0.019299
TCONS_00034476	70.3237	39.377	0.819452	1e-05	0.00014
TCONS_00078125	15.1294	9.40629	0.818719	0.0004	0.003646
TCONS_00136124	5.60024	3.30122	0.816427	3e-06	5.13e-05
TCONS_00026866	3.13991	1.85744	0.813336	0.0003	0.002761
TCONS_00180160	5.48391	3.28963	0.809902	0.0023	0.017144
TCONS_00116059	40.6252	24.1315	0.809609	8e-09	1.81e-07
TCONS_00326000	1.4302	0.863209	0.79692	0.0039	0.0259
TCONS_00127305	1.40458	0.825978	0.790514	0.0032	0.022105
TCONS_00074064	1.50796	0.905044	0.788697	0.0073	0.043442
TCONS_00052307	11.2773	6.79482	0.778466	0.002	0.014898
TCONS_00228529	7.84436	4.71651	0.773746	4e-07	7.83e-06
TCONS_00028391	4.08151	2.57057	0.773131	3e-05	0.000436
TCONS_00287228	40.0899	24.4822	0.77301	2e-09	4.98e-08
TCONS_00279329	1.85288	1.16287	0.772271	0.0049	0.031635
TCONS_00237956	3.09307	1.8811	0.77034	0.0002	0.001979
TCONS_00281171	5.81759	3.02235	0.770068	4e-06	6.1e-05
TCONS_00120636	16.3153	9.04463	0.765011	0.0003	0.003036
TCONS_00352864	4.75496	2.90581	0.760343	0.0032	0.022247
TCONS_00154497	34.6719	18.6437	0.760246	0.0002	0.00213
TCONS_00241861	7.98105	5.40721	0.75857	7e-07	1.31e-05
TCONS_00226404	1.86308	1.1326	0.755322	0.0001	0.001501
TCONS_00304582	36.906	22.8348	0.750178	0.0002	0.002238
TCONS_00015225	8.3142	5.12826	0.743415	0.0011	0.008667
TCONS_00339438	7.68546	4.81726	0.742819	5e-05	0.000589
TCONS_00193306	1196.5	741.026	0.741793	0.0001	0.001093
TCONS_00269605	126.48	79.8206	0.734795	6e-06	9.01e-05
TCONS_00272093	3.46063	2.09002	0.730756	0.0008	0.006724
TCONS_00300391	7.58207	3.79585	0.730663	0.0002	0.00208
TCONS_00196982	1.03066	0.698548	0.73025	0.0028	0.019616
TCONS_00087046	6.8324	4.69624	0.714253	8e-07	1.36e-05
TCONS_00341864	9.3795	5.9049	0.709393	0.0002	0.001991
TCONS_00348313	5.07404	3.23182	0.70207	1e-05	0.00016
TCONS_00066316	24.9154	14.4218	0.698412	0.0028	0.019693
TCONS_00088933	6.66966	4.27152	0.697772	0.0031	0.021776
TCONS_00326070	5.38157	3.47512	0.696826	0.0015	0.011773
TCONS_00077957	1.47209	0.945925	0.690409	0.0024	0.017555
TCONS_00003974	2.51061	1.61469	0.688038	0.0001	0.001516
TCONS_00204992	0.770625	0.765665	0.686106	0.0019	0.014437
TCONS_00204947	2.47734	1.5835	0.682673	0.0034	0.023328
TCONS_00000956	5.13019	3.71946	0.681035	0.0002	0.001836
TCONS_00219732	3.67285	2.82799	0.678012	0.0003	0.002674
TCONS_00063414	7.54506	5.54896	0.677367	0.0016	0.01263
TCONS_00325239	3.04776	1.9774	0.676637	0.0054	0.034003
TCONS_00279169	13.822	9.08402	0.676467	0.001	0.008357
TCONS_00110795	2.72179	2.03489	0.67447	0.0014	0.010962
TCONS_00207651	3.4828	2.31911	0.674282	0.0009	0.007386
TCONS_00113773	7.19191	4.69036	0.670802	0.004	0.026572
TCONS_00275077	705.615	450.341	0.670663	0.0028	0.01973
TCONS_00090204	1.96979	1.25727	0.665625	0.0001	0.001275
TCONS_00030254	1.82821	1.09005	0.663658	0.0013	0.010712
TCONS_00327052	3.2945	2.14598	0.662893	0.0054	0.034248
TCONS_00254218	2.31574	1.59003	0.661085	0.0026	0.018709
TCONS_00124279	16.3563	10.6266	0.660948	2e-06	3.1e-05
TCONS_00218533	1.61128	1.17636	0.648896	0.0032	0.02209
TCONS_00204032	7.21513	4.78629	0.644912	0.0057	0.035706
TCONS_00324174	1.37596	1.08471	0.641325	0.0075	0.044333
TCONS_00276524	8.42828	5.69591	0.637374	0.0031	0.021696
TCONS_00228434	116.164	77.7316	0.634656	3e-06	5.29e-05
TCONS_00246742	4.76889	3.16758	0.63399	0.0002	0.001957
TCONS_00086042	20.1251	13.5516	0.630126	0.0001	0.001118
TCONS_00053993	2.31861	1.56449	0.620994	0.0026	0.018854
TCONS_00143880	10.4829	7.08537	0.617777	0.0076	0.044949
TCONS_00280234	5.82452	4.5975	0.613039	0.0059	0.036629
TCONS_00048481	2.89104	1.87086	0.612881	0.0078	0.045443
TCONS_00018714	3420.24	1809.69	0.610015	0.007	0.041751
TCONS_00101977	3.47598	2.09046	0.607921	0.0052	0.032879
TCONS_00170002	1.29745	0.980797	0.607383	0.0027	0.019177
TCONS_00089929	5.66267	3.74662	0.607286	1e-05	0.000166
TCONS_00115598	14.5473	9.9016	0.607138	7e-05	0.00077
TCONS_00070256	5.33201	3.5421	0.605654	2e-05	0.000318
TCONS_00051895	77.5446	53.1973	0.597197	1e-05	0.000204
TCONS_00258492	52.1238	35.3748	0.596668	0.0033	0.022437
TCONS_00151543	11.3448	7.62785	0.595428	0.0005	0.004309
TCONS_00056846	0.882859	0.677966	0.591698	0.0021	0.015685
TCONS_00329577	16.7042	11.5228	0.586075	0.0009	0.007713
TCONS_00303191	2.44089	1.63459	0.586018	0.0047	0.030672
TCONS_00246837	10.8184	6.56137	0.581982	0.0005	0.004769
TCONS_00336313	86.3918	60.9079	0.576071	5e-05	0.00058
TCONS_00042009	12.6165	8.79467	0.572635	0.0022	0.016224
TCONS_00289096	13.1255	8.66308	0.572221	0.0018	0.013403
TCONS_00018004	14.1901	9.92565	0.570144	0.0021	0.015727
TCONS_00133885	20.6097	14.4213	0.570084	0.001	0.008084
TCONS_00070923	21.389	15.4318	0.569112	0.0057	0.035563
TCONS_00193901	12.3085	9.81544	0.568543	0.0068	0.040802
TCONS_00146827	5.76787	4.9838	0.566888	0.002	0.01499
TCONS_00065061	9.53626	6.73715	0.559698	0.0002	0.002375
TCONS_00002277	9.03119	6.45237	0.559488	0.0009	0.00794
TCONS_00179917	4.39154	3.52458	0.555175	0.0006	0.00565
TCONS_00239652	8.27089	5.83775	0.55281	0.0057	0.035841
TCONS_00351565	4.05364	2.87124	0.55211	0.0005	0.004878
TCONS_00187441	3.2324	2.32534	0.548518	0.0063	0.03833
TCONS_00027882	3.00086	2.30873	0.546214	0.0023	0.016869
TCONS_00298522	14.4315	10.2871	0.544681	0.0001	0.001251
TCONS_00290818	28.934	20.2291	0.536971	0.002	0.015277
TCONS_00106184	3.78709	2.70848	0.53688	0.002	0.015064
TCONS_00179107	4.88907	3.59099	0.532303	0.0044	0.028795
TCONS_00101486	61.8931	45.2926	0.516936	0.0024	0.017777
TCONS_00295642	10.9772	8.21721	0.505256	0.0027	0.019084
TCONS_00336310	340.635	250.255	0.500891	0.0004	0.004015
TCONS_00092010	8.88324	6.03488	0.498108	0.0012	0.009456
TCONS_00077952	8.31454	6.62609	0.493904	0.0017	0.013317
TCONS_00309980	39.7112	28.7809	0.492911	0.0003	0.00273
TCONS_00216988	11.479	8.5975	0.485963	0.0028	0.019658
TCONS_00219225	282.019	214.471	0.485196	0.0002	0.00231
TCONS_00164505	21.3339	15.5588	0.484542	0.0005	0.004765
TCONS_00006291	5.56222	4.74218	0.468652	0.0019	0.014609
TCONS_00025448	71.6629	58.1485	0.466886	0.0078	0.045544
TCONS_00109146	2.6679	2.08701	0.453829	0.0087	0.049886
TCONS_00020221	33.1077	24.1237	0.452798	0.008	0.04643
TCONS_00311645	12.248	9.36102	0.451476	0.0069	0.041541
TCONS_00315754	1.6035	1.23325	0.448261	0.0014	0.010984
TCONS_00328537	8.76176	6.73727	0.432885	0.0064	0.039069
TCONS_00164352	33.188	30.0932	0.423385	0.0084	0.048236
TCONS_00277259	16.6511	12.8055	0.420255	0.0071	0.042262
TCONS_00271076	9.24206	7.06182	0.414118	0.0031	0.021623
TCONS_00171652	14.0058	10.9995	0.400089	0.0019	0.014489
TCONS_00087725	16.1419	12.7469	0.394835	0.0033	0.022466
TCONS_00126556	16.7856	13.4587	0.370493	0.0051	0.032368
TCONS_00063017	441.955	357.768	0.355003	0.0043	0.028323
TCONS_00112627	39.693	32.3441	0.335919	0.0061	0.037757
TCONS_00021955	57.7751	75.9415	-0.33271	0.0069	0.041343
TCONS_00245762	16.1822	21.3721	-0.36264	0.0067	0.040627
TCONS_00191350	9.09422	12.3507	-0.36849	0.007	0.041871
TCONS_00232630	21.7921	28.45	-0.3694	0.0057	0.035706
TCONS_00241040	9.40397	13.0107	-0.3935	0.004	0.02646
TCONS_00169673	11.1843	15.618	-0.4023	0.0041	0.0273
TCONS_00003867	11.5769	14.8171	-0.4041	0.0051	0.032495
TCONS_00092939	40.6408	61.6176	-0.42105	0.0014	0.011253
TCONS_00103820	7.9503	10.3803	-0.42185	0.0012	0.009499
TCONS_00266060	9.66913	12.9574	-0.42477	0.0058	0.036137
TCONS_00136504	12.8446	17.9244	-0.4351	0.005	0.032165
TCONS_00141860	12.7066	17.9439	-0.44227	0.007	0.04198
TCONS_00255312	5.80632	8.09895	-0.44378	0.0054	0.034226
TCONS_00063187	3.55522	5.1025	-0.44511	0.0017	0.013367
TCONS_00346808	6.20406	8.29407	-0.44562	0.0017	0.013214
TCONS_00176702	188.299	267.762	-0.44714	0.0003	0.002532
TCONS_00203663	12.8184	18.2078	-0.45395	0.0009	0.007264
TCONS_00030609	7.434	9.49853	-0.45418	0.0076	0.04497
TCONS_00088617	4.64008	6.26123	-0.45631	0.0027	0.019416
TCONS_00118530	12.5043	17.8427	-0.45798	0.0003	0.00283
TCONS_00188778	1.98004	2.86624	-0.45817	0.0083	0.047912
TCONS_00017568	3.262	4.6038	-0.45988	0.0008	0.006965
TCONS_00249676	4.06798	5.45339	-0.46065	0.0012	0.00953
TCONS_00027534	9.60657	13.7	-0.46132	0.0056	0.035349
TCONS_00120863	22.5546	32.4087	-0.46379	0.0005	0.004832
TCONS_00076239	5.95158	7.9096	-0.46419	0.0014	0.010892
TCONS_00255743	4.84946	6.48475	-0.46509	0.0011	0.008823
TCONS_00178798	32.4745	46.8407	-0.47241	0.0009	0.007627
TCONS_00302717	8.70744	13.8135	-0.47709	0.0011	0.009057
TCONS_00115779	6.94301	9.68459	-0.47717	0.0002	0.001981
TCONS_00065917	2.01791	2.92497	-0.48097	0.0073	0.043074
TCONS_00068384	6.20467	8.9339	-0.48104	0.0047	0.030303
TCONS_00207533	21.5295	31.3878	-0.48877	0.0004	0.003967
TCONS_00001184	1.40262	2.04309	-0.48958	0.0023	0.017051
TCONS_00293429	61.2958	78.1633	-0.49279	0.0006	0.005565
TCONS_00040441	11.3921	16.4598	-0.4976	0.0002	0.002348
TCONS_00099624	1.57964	2.31754	-0.49898	0.004	0.02688
TCONS_00247091	3.01497	4.40232	-0.49994	0.0032	0.022053
TCONS_00185686	191.223	235.975	-0.50052	0.0004	0.003512
TCONS_00222925	30.2816	44.2812	-0.50088	7e-05	0.000817
TCONS_00140372	15.278	22.3398	-0.50135	0.0001	0.001455
TCONS_00163990	15.8751	23.4244	-0.50249	0.0006	0.005658
TCONS_00029376	52.4016	79.1769	-0.50272	0.0002	0.002033
TCONS_00065058	14.5657	22.2099	-0.50364	0.005	0.032056
TCONS_00021230	6.47297	9.5805	-0.50634	0.0008	0.007075
TCONS_00246157	36.6908	54.082	-0.50668	6e-05	0.000753
TCONS_00224874	6.89211	10.1709	-0.5092	0.0005	0.004442
TCONS_00240013	17.053	23.2713	-0.51292	0.0003	0.002761
TCONS_00230390	2.11016	2.99715	-0.51472	0.0046	0.030186
TCONS_00072805	6.13474	8.13481	-0.51684	0.007	0.0419
TCONS_00309572	11.3146	16.749	-0.52328	0.0003	0.002939
TCONS_00226888	1.5246	2.98122	-0.52429	0.0062	0.038244
TCONS_00065804	1.20126	1.96929	-0.52743	0.0033	0.022403
TCONS_00074402	3.53206	5.29782	-0.52824	0.0047	0.030322
TCONS_00060993	4.03031	6.04927	-0.52939	0.008	0.046597
TCONS_00200685	0.91708	1.38721	-0.53686	0.0063	0.038593
TCONS_00275393	2.48878	3.60898	-0.53866	0.0042	0.02783
TCONS_00289803	33.6348	17.2608	-0.54467	0.0019	0.014536
TCONS_00298054	12.4894	18.3089	-0.54682	0.0004	0.003383
TCONS_00294208	1.39851	2.12329	-0.5477	0.0065	0.039467
TCONS_00024490	2.93023	4.57039	-0.54832	0.0011	0.008882
TCONS_00200036	2.34989	3.95179	-0.54866	0.0078	0.045673
TCONS_00065557	5.03981	7.57319	-0.55756	0.0007	0.006363
TCONS_00313405	4.05581	6.11405	-0.56049	0.0023	0.017044
TCONS_00301091	3.34803	4.37735	-0.56098	0.0011	0.009087
TCONS_00084994	9.32582	14.0278	-0.56304	0.0018	0.013799
TCONS_00196018	8.19072	11.6923	-0.56558	0.0083	0.048043
TCONS_00340772	1.49768	1.89889	-0.56659	0.0048	0.030857
TCONS_00210586	10.1076	14.5413	-0.56677	4e-05	0.000541
TCONS_00234084	10.7935	16.8414	-0.5669	0.0002	0.001946
TCONS_00347839	9.66127	16.0498	-0.56843	0.0027	0.019377
TCONS_00074032	1.87478	2.78186	-0.57827	0.0074	0.043958
TCONS_00201512	9.08472	14.0491	-0.57939	1e-05	0.000186
TCONS_00191349	3.60655	5.61506	-0.58436	3e-05	0.000336
TCONS_00157598	1.05754	1.61691	-0.58691	0.0013	0.010417
TCONS_00048087	3.29873	4.82309	-0.58716	0.0035	0.023935
TCONS_00320122	13.8652	22.9583	-0.58801	0.0059	0.036657
TCONS_00326280	18.5726	29.0061	-0.59036	0.0014	0.010853
TCONS_00051817	2.89945	4.42624	-0.59102	0.0047	0.030539
TCONS_00169862	3.27068	5.32106	-0.59127	0.0005	0.004224
TCONS_00238813	12.4205	21.4776	-0.59497	0.0061	0.037499
TCONS_00289160	6.12939	9.72155	-0.59615	0.0068	0.040745
TCONS_00154456	5.42619	8.52747	-0.59763	4e-05	0.00044
TCONS_00344205	3.45548	3.2714	-0.59986	0.0002	0.001758
TCONS_00323224	3.82678	6.37752	-0.60071	0.0008	0.006862
TCONS_00179614	7.75503	12.2337	-0.60099	0.0001	0.001226
TCONS_00001604	4.42577	6.65391	-0.60495	9e-05	0.000965
TCONS_00140272	5.48417	8.61397	-0.6058	0.0064	0.039098
TCONS_00249495	2.33818	3.81622	-0.60826	0.0013	0.010546
TCONS_00343053	5.97103	8.62997	-0.60997	0.0001	0.001093
TCONS_00215097	5.85203	9.2862	-0.61095	0.008	0.046573
TCONS_00099658	6.59278	10.4268	-0.61338	0.0009	0.007492
TCONS_00141909	7.7667	12.1546	-0.62228	0.0002	0.001755
TCONS_00269174	2.39478	3.83848	-0.62289	0.001	0.008486
TCONS_00257267	1.42002	2.39119	-0.62458	0.0003	0.002984
TCONS_00097800	3.59364	6.51735	-0.62856	0.0024	0.017393
TCONS_00169873	1.22347	2.07414	-0.63035	0.0017	0.013047
TCONS_00041081	6.43715	8.83666	-0.6318	0.0012	0.00977
TCONS_00244388	4.15373	6.69563	-0.63233	0.0081	0.046893
TCONS_00308588	4.03691	6.92289	-0.63239	5e-06	7.32e-05
TCONS_00257317	3.82651	6.32519	-0.63289	0.002	0.014782
TCONS_00180989	131.876	222.169	-0.63626	2e-06	3.72e-05
TCONS_00306477	2.51029	3.59917	-0.63811	0.0004	0.003648
TCONS_00277656	47.4858	76.8454	-0.64017	2e-07	3.85e-06
TCONS_00041864	3.82902	6.04913	-0.64085	0.0007	0.005742
TCONS_00148729	1.33647	2.16921	-0.64304	0.0072	0.04281
TCONS_00202433	43.0187	69.4539	-0.64381	2e-06	3.21e-05
TCONS_00154461	4.43037	7.19213	-0.64514	0.0033	0.022823
TCONS_00045601	1.55362	2.49195	-0.64527	0.001	0.008439
TCONS_00201509	3.2823	5.34888	-0.64887	5e-05	0.000652
TCONS_00053409	2.44628	3.62879	-0.65006	4e-05	0.000505
TCONS_00272502	1.90871	3.11271	-0.6507	0.0033	0.022589
TCONS_00209098	0.750241	1.46001	-0.65431	0.0076	0.044885
TCONS_00160835	3.27593	4.6569	-0.65508	6e-05	0.000681
TCONS_00017287	1.21229	1.87046	-0.65965	2e-05	0.000231
TCONS_00197667	2.10326	3.29894	-0.66338	0.0045	0.029133
TCONS_00068437	3.71469	5.51272	-0.66497	0.0011	0.008785
TCONS_00185598	24.6689	40.7346	-0.66728	0.0003	0.002771
TCONS_00104638	1.11636	1.99889	-0.66743	0.0024	0.017381
TCONS_00265525	3.07774	5.28494	-0.6689	2e-05	0.00029
TCONS_00285923	0.308314	0.511678	-0.67149	0.0058	0.036217
TCONS_00277602	2.54427	4.21787	-0.67304	0.0029	0.020499
TCONS_00234043	17.14	28.759	-0.67369	1e-06	2.47e-05
TCONS_00262272	5.22336	8.58397	-0.6759	2e-06	3.55e-05
TCONS_00112950	1.01142	1.50265	-0.67634	0.0049	0.031541
TCONS_00049742	1.05418	1.75618	-0.67859	0.0003	0.002974
TCONS_00240981	1.95453	3.00754	-0.68061	0.0021	0.015452
TCONS_00340060	5.83353	9.73191	-0.68302	0.0039	0.026213
TCONS_00179839	27.1688	45.9686	-0.68695	0.0001	0.001122
TCONS_00051794	5.78801	9.68474	-0.68802	0.0068	0.040965
TCONS_00344209	3.3804	5.17344	-0.6908	0.0016	0.012405
TCONS_00142041	9.63147	16.1932	-0.69271	4e-06	6.1e-05
TCONS_00047395	15.2286	24.6124	-0.69272	4e-07	7.47e-06
TCONS_00033389	5.16277	9.26742	-0.69423	2e-06	2.73e-05
TCONS_00308192	1.23708	2.09392	-0.69496	5e-05	0.000621
TCONS_00112360	4.36919	7.30171	-0.69768	0.0076	0.044954
TCONS_00223095	4.44548	7.7094	-0.69943	0.0029	0.020531
TCONS_00247221	1.8892	3.17618	-0.6996	0.0008	0.00681
TCONS_00114763	7.218	11.6756	-0.69997	2e-06	3.27e-05
TCONS_00265535	4.79674	9.3938	-0.70012	0.0004	0.003538
TCONS_00149527	5.50666	9.50145	-0.70327	0.0003	0.002919
TCONS_00022094	2.75514	4.63296	-0.70456	0.0049	0.031696
TCONS_00005061	10.5609	17.6522	-0.70595	5e-08	1.14e-06
TCONS_00082181	4.32308	6.99939	-0.70758	4e-06	6.39e-05
TCONS_00351398	56.3037	88.7634	-0.71063	1e-08	2.25e-07
TCONS_00339369	2.06088	3.37674	-0.71099	0.0009	0.007386
TCONS_00092169	6.26166	9.05736	-0.71172	0.0031	0.021739
TCONS_00247728	16.433	29.501	-0.72048	1e-06	2.36e-05
TCONS_00299580	25.1822	43.715	-0.7205	3e-06	5.36e-05
TCONS_00053639	24.6884	42.3106	-0.72156	3e-07	5.23e-06
TCONS_00032852	3.09766	5.31903	-0.72668	0.0006	0.005131
TCONS_00209872	6.47449	10.8733	-0.72671	2e-08	5.41e-07
TCONS_00332778	3.7757	6.50735	-0.7339	0.0012	0.009824
TCONS_00157597	7.23541	12.4095	-0.74053	0.0009	0.007306
TCONS_00211375	4.97136	14.9846	-0.74073	1e-05	0.000199
TCONS_00084043	2.31426	4.07673	-0.74076	5e-05	0.000632
TCONS_00095893	1.86674	3.1696	-0.74548	0.0005	0.004549
TCONS_00281448	3.30544	5.71269	-0.75196	0.0016	0.012486
TCONS_00064468	19.603	34.2613	-0.7523	2e-05	0.000242
TCONS_00150241	5.25604	9.03795	-0.75342	9e-05	0.000965
TCONS_00220710	1.71751	3.01134	-0.75375	0.0004	0.003383
TCONS_00161509	2.09999	3.64971	-0.75423	0.0012	0.009734
TCONS_00100117	15.0402	23.6625	-0.75885	7e-06	0.000103
TCONS_00219544	7.51953	12.9484	-0.76064	5e-05	0.000615
TCONS_00009274	81.2225	142.231	-0.76114	2e-05	0.000311
TCONS_00037767	6.49717	11.6604	-0.76293	9e-05	0.001049
TCONS_00188766	1.17667	2.08817	-0.7635	0.0042	0.027924
TCONS_00155759	14.3355	23.7277	-0.7646	5e-07	8.24e-06
TCONS_00293304	15.0318	27.244	-0.77101	3e-05	0.000408
TCONS_00179840	14.9382	26.64	-0.77509	3e-05	0.000386
TCONS_00064501	57.5763	105.004	-0.7788	1e-06	2.3e-05
TCONS_00052989	1.17957	2.1565	-0.7804	1e-05	0.00016
TCONS_00180420	6.79271	9.66938	-0.7808	0.0059	0.036366
TCONS_00221616	5.02371	8.95611	-0.78133	7e-07	1.29e-05
TCONS_00289471	19.9873	35.637	-0.78144	1e-07	2.2e-06
TCONS_00300745	0.720811	1.35028	-0.78164	0.0058	0.035942
TCONS_00345699	11.1427	19.8285	-0.78356	8e-06	0.000119
TCONS_00122347	6.22344	11.0531	-0.78592	8e-06	0.000116
TCONS_00128293	3.96631	5.93412	-0.78645	2e-07	4.4e-06
TCONS_00161113	2.73787	4.77004	-0.78753	2e-05	0.000235
TCONS_00109719	0.19515	0.35151	-0.78898	0.0029	0.020374
TCONS_00016816	260.786	512.084	-0.79064	4e-09	8.81e-08
TCONS_00327505	10.1478	18.3651	-0.79792	4e-08	8.78e-07
TCONS_00335592	2.28815	4.15526	-0.80125	0.0002	0.002172
TCONS_00172160	2.37779	4.31356	-0.80272	4e-05	0.000463
TCONS_00112301	12.4168	23.4394	-0.80505	1e-07	2.01e-06
TCONS_00171602	7.26496	13.205	-0.80599	7e-09	1.6e-07
TCONS_00265063	1.6781	2.9418	-0.80647	4e-06	5.51e-05
TCONS_00039628	7.44907	13.0301	-0.81104	1e-06	2.04e-05
TCONS_00027504	2.6788	5.65073	-0.81185	0.0041	0.027208
TCONS_00173685	5.72519	10.615	-0.81346	5e-07	8.37e-06
TCONS_00324144	34.8154	63.784	-0.8157	2e-07	4.28e-06
TCONS_00283842	7.56358	13.1859	-0.81612	3e-08	7.07e-07
TCONS_00003116	2.46529	4.3714	-0.81862	0.0001	0.00128
TCONS_00086411	1.07335	1.5664	-0.82107	0.0069	0.041352
TCONS_00212298	1.4326	2.64018	-0.82708	0.0071	0.042262
TCONS_00172145	1.15311	2.18436	-0.83325	8e-05	0.000951
TCONS_00096616	357.021	661.603	-0.83368	6e-11	1.84e-09
TCONS_00306084	7.17858	13.3552	-0.83394	0.0001	0.001277
TCONS_00052173	2.2113	4.09017	-0.83829	0.001	0.007964
TCONS_00273233	1.59116	3.01458	-0.84039	7e-05	0.000773
TCONS_00235923	1.4541	2.71401	-0.84498	0.0003	0.002536
TCONS_00050664	138.934	262.837	-0.84929	5e-12	1.85e-10
TCONS_00270704	7.27004	13.9009	-0.85042	0.0002	0.001817
TCONS_00233618	0.872305	1.46742	-0.8527	0.0083	0.048197
TCONS_00305152	1.26573	2.37236	-0.86183	0.0062	0.037881
TCONS_00346097	0.320998	0.606562	-0.86672	0.0078	0.045491
TCONS_00064497	69.8174	134.026	-0.87206	4e-08	8.85e-07
TCONS_00251713	32.0573	60.8795	-0.87359	1e-11	4.47e-10
TCONS_00260853	42.2389	80.4586	-0.87964	3e-11	8.23e-10
TCONS_00244913	4.94517	9.54581	-0.88179	5e-05	0.000597
TCONS_00278708	10.8066	20.476	-0.88419	6e-06	8.44e-05
TCONS_00143668	1.09233	2.1033	-0.88901	0.0025	0.018217
TCONS_00299131	2.06847	4.02287	-0.893	0.0003	0.002655
TCONS_00172591	1.43412	2.63076	-0.89354	0.0006	0.005398
TCONS_00227615	2.2776	4.51108	-0.89359	0.0003	0.002543
TCONS_00123871	5.35763	10.3672	-0.89611	0.0009	0.007607
TCONS_00197178	2.40881	5.05273	-0.89848	1e-06	2.3e-05
TCONS_00339472	10.6966	20.0163	-0.90596	6e-10	1.74e-08
TCONS_00329170	8.57779	17.089	-0.9109	0.0027	0.019374
TCONS_00231822	5.30865	10.2816	-0.91371	4e-10	1.04e-08
TCONS_00324796	0.995972	1.88172	-0.91557	0.0006	0.005426
TCONS_00221486	4.55225	9.82562	-0.91656	7e-05	0.000794
TCONS_00234077	1.70239	3.5851	-0.92289	8e-06	0.000113
TCONS_00274417	6.47189	12.6751	-0.925	2e-06	3.64e-05
TCONS_00123872	0.764815	1.39258	-0.92519	0.0008	0.006987
TCONS_00009692	2.71126	4.26827	-0.92589	0.0008	0.007069
TCONS_00032373	2.48863	4.78436	-0.92601	0.0039	0.025959
TCONS_00148099	0.729763	1.58177	-0.92724	0.0049	0.031605
TCONS_00049733	1.21235	2.30065	-0.9273	0.0054	0.033825
TCONS_00333331	0.600197	1.37656	-0.92786	0.0008	0.006815
TCONS_00351829	0.93855	1.87941	-0.93189	4e-05	0.000444
TCONS_00062380	10.5118	19.8227	-0.93297	2e-07	3.25e-06
TCONS_00044792	8.01051	17.0919	-0.93444	3e-06	4.92e-05
TCONS_00298893	1.78717	3.10941	-0.93859	2e-05	0.00031
TCONS_00317640	12.0096	23.9616	-0.94333	4e-06	5.96e-05
TCONS_00016058	2.55772	5.11557	-0.94453	1e-05	0.000194
TCONS_00271597	1.18611	2.37907	-0.94844	0.0015	0.011507
TCONS_00285003	0.98996	1.74911	-0.95169	0.0027	0.019568
TCONS_00302756	2.36208	4.65171	-0.95551	0.0017	0.01285
TCONS_00060675	3.44438	6.33335	-0.95563	2e-07	4.37e-06
TCONS_00048824	0.544577	1.08629	-0.95662	0.0039	0.026351
TCONS_00283171	1.85143	3.49654	-0.957	6e-08	1.24e-06
TCONS_00345525	0.406454	0.819873	-0.95884	0.0009	0.007627
TCONS_00312040	0.502878	1.18964	-0.96089	0.0015	0.011786
TCONS_00160372	4.25631	9.24994	-0.96552	2e-06	2.76e-05
TCONS_00034015	38.079	76.9678	-0.96636	2e-12	8.26e-11
TCONS_00111914	2.97065	5.98004	-0.97122	7e-08	1.48e-06
TCONS_00272886	2.28201	4.66444	-0.97761	8e-05	0.00091
TCONS_00040169	0.800423	1.63418	-0.97804	8e-06	0.000121
TCONS_00050249	0.818105	1.67171	-0.97966	0.0002	0.002085
TCONS_00340690	1.11103	2.29012	-0.9873	0.0006	0.005137
TCONS_00164029	165.027	324.745	-0.98814	3e-11	1.03e-09
TCONS_00071897	24.4815	50.6051	-0.9907	3e-11	1.09e-09
TCONS_00209376	18.5832	38.5188	-0.99582	9e-13	3.38e-11
TCONS_00163363	1.06027	1.27838	-0.99777	0.0002	0.001619
TCONS_00029732	7.88334	16.4263	-0.99916	4e-05	0.000452
TCONS_00204921	1.76526	3.81168	-1.00391	0.0008	0.006649
TCONS_00063595	2.32761	4.76371	-1.01508	0.0032	0.022103
TCONS_00034021	1.03301	2.17264	-1.01547	0.0046	0.030089
TCONS_00040960	0.506161	0.703373	-1.01815	2e-05	0.000239
TCONS_00089021	4.41751	8.91286	-1.02839	1e-07	1.96e-06
TCONS_00102579	8.16824	17.3448	-1.03411	0.0001	0.001313
TCONS_00093636	1.73076	3.76698	-1.03706	1e-07	2.57e-06
TCONS_00074845	7.04984	11.3877	-1.03748	9e-08	1.81e-06
TCONS_00140376	2.47454	5.28951	-1.03862	0.0004	0.003661
TCONS_00117929	0.699178	1.50824	-1.05011	0.0002	0.002385
TCONS_00022432	0.275218	0.590893	-1.05082	0.0085	0.049057
TCONS_00318207	1.19099	2.57045	-1.05131	0.0011	0.009343
TCONS_00268402	0.936638	2.01726	-1.0515	3e-06	4.68e-05
TCONS_00246063	1.52935	3.96116	-1.05193	0.0011	0.009127
TCONS_00237494	1.56315	3.45941	-1.05287	0.003	0.021076
TCONS_00098137	120.207	258.995	-1.05347	4e-11	1.39e-09
TCONS_00305136	8.64453	18.8755	-1.06333	7e-15	3.29e-13
TCONS_00056835	0.849386	1.5126	-1.06571	0.0051	0.032392
TCONS_00343576	0.862062	1.84545	-1.06657	0.0064	0.038902
TCONS_00295632	2.83953	5.53716	-1.06917	3e-07	6.12e-06
TCONS_00346798	2.02008	4.61655	-1.0782	2e-05	0.000227
TCONS_00285516	34.1331	75.1619	-1.08449	7e-10	2.03e-08
TCONS_00235935	5.64508	12.6356	-1.08709	0.0014	0.011397
TCONS_00261286	1.78482	3.80713	-1.09223	1e-09	2.69e-08
TCONS_00233228	1.27667	2.13066	-1.09248	0.0013	0.010406
TCONS_00229025	2.42584	5.47823	-1.0955	0.0007	0.005743
TCONS_00214545	3.67328	8.2382	-1.10426	4e-08	8.67e-07
TCONS_00116938	1.36802	3.18541	-1.10519	0.0069	0.041529
TCONS_00246810	6.67194	14.3721	-1.11371	3e-09	7.36e-08
TCONS_00302506	22.1339	49.8659	-1.11698	7e-16	3.69e-14
TCONS_00098286	1.85134	4.19709	-1.12073	0.0016	0.01208
TCONS_00107307	1.24017	2.86261	-1.1243	0.0024	0.017704
TCONS_00184127	2.26683	4.85186	-1.12574	0.0001	0.001182
TCONS_00137441	1.52736	3.58743	-1.12806	0.0005	0.004388
TCONS_00179131	11.2979	25.7111	-1.13002	1e-16	7.55e-15
TCONS_00297898	3.65954	7.52658	-1.13106	2e-05	0.000268
TCONS_00046538	0.662361	1.0648	-1.13664	0.0004	0.003405
TCONS_00193519	1.88574	4.31564	-1.13712	0.0022	0.016416
TCONS_00292232	12.825	29.2689	-1.14417	1e-14	6.04e-13
TCONS_00063225	5.76718	11.4385	-1.14542	4e-12	1.43e-10
TCONS_00238448	11.5983	27.2132	-1.14609	3e-18	1.98e-16
TCONS_00271101	1.37514	2.99948	-1.15698	0.0026	0.01884
TCONS_00036060	1.095	2.74485	-1.16924	1e-05	0.000195
TCONS_00258939	1.65261	3.87569	-1.17016	4e-05	0.000541
TCONS_00132152	4.63273	11.0186	-1.17895	5e-13	1.98e-11
TCONS_00054935	1.90514	3.77323	-1.18051	8e-11	2.35e-09
TCONS_00186710	0.784706	1.84442	-1.18765	0.0051	0.03242
TCONS_00307817	0.503993	1.19848	-1.19477	2e-10	4.78e-09
TCONS_00191628	0.831997	2.0443	-1.19503	0.0079	0.046072
TCONS_00272883	0.284644	0.79081	-1.19991	0.0067	0.040573
TCONS_00346123	62.812	150.511	-1.20826	2e-12	6.97e-11
TCONS_00039456	7.7101	21.3125	-1.2141	0.005	0.031817
TCONS_00225596	0.453051	1.60929	-1.21451	1e-07	2.61e-06
TCONS_00064504	15.7698	38.0726	-1.21683	2e-10	7.04e-09
TCONS_00176264	6.27164	15.0726	-1.22416	1e-06	1.79e-05
TCONS_00339829	1.02516	2.35183	-1.22747	0.0001	0.001347
TCONS_00011944	1.7093	3.897	-1.22911	6e-13	2.36e-11
TCONS_00064279	12.7969	31.1922	-1.23365	2e-11	7.52e-10
TCONS_00098762	0.299039	0.793457	-1.2413	0.0045	0.029329
TCONS_00197053	0.394563	0.960992	-1.25229	5e-06	7.16e-05
TCONS_00093747	1.8722	4.61707	-1.26605	8e-09	1.82e-07
TCONS_00041152	1.37826	2.11831	-1.27968	2e-09	5.24e-08
TCONS_00096280	0.653963	1.65123	-1.28178	0.0022	0.016373
TCONS_00161344	3.91001	9.71977	-1.28441	0.0008	0.007208
TCONS_00152262	0.447494	1.65192	-1.28617	0.006	0.037
TCONS_00000197	1.92634	3.618	-1.28627	2e-08	3.88e-07
TCONS_00261706	0.925583	2.35152	-1.29047	0.0004	0.003507
TCONS_00069281	14.3615	36.9246	-1.29078	1e-19	7.56e-18
TCONS_00054679	2.6536	6.76981	-1.29435	2e-09	4.81e-08
TCONS_00013749	0.708497	1.7488	-1.29791	0.0001	0.001512
TCONS_00032619	16.1206	41.6236	-1.29882	1e-12	5.28e-11
TCONS_00157980	0.899121	2.78844	-1.30174	7e-05	0.000792
TCONS_00340925	0.862509	2.01334	-1.30542	0.0003	0.002862
TCONS_00115049	2.23893	5.69671	-1.30545	3e-07	5.86e-06
TCONS_00146234	0.622823	1.1449	-1.31045	0.0033	0.022602
TCONS_00042748	1.21396	3.18398	-1.3139	0.0013	0.010454
TCONS_00102807	3.42523	8.93565	-1.32305	2e-05	0.000274
TCONS_00159141	1.07302	2.93544	-1.33483	3e-06	4.43e-05
TCONS_00035385	3.3659	8.60591	-1.34154	4e-09	8.71e-08
TCONS_00122216	3.19408	8.68935	-1.3467	9e-11	2.62e-09
TCONS_00122090	0.832676	2.05591	-1.34955	0.0009	0.007593
TCONS_00131715	0.77279	2.03593	-1.35289	7e-13	2.69e-11
TCONS_00265607	7.42966	19.9921	-1.36506	5e-12	1.62e-10
TCONS_00157042	1.15863	3.10511	-1.36548	0.0003	0.002753
TCONS_00246611	0.423613	1.13934	-1.36668	0.0025	0.017991
TCONS_00020992	197.173	445.856	-1.37036	6e-06	9.29e-05
TCONS_00042847	28.8397	72.6711	-1.37082	5e-20	3.36e-18
TCONS_00225454	0.548468	1.32863	-1.38117	0.0005	0.00448
TCONS_00215213	0.275221	0.360463	-1.38403	9e-05	0.00099
TCONS_00333301	0.239312	0.651921	-1.38452	0.0006	0.00533
TCONS_00220885	0.88254	2.28601	-1.38495	1e-05	0.000139
TCONS_00202736	6.89302	18.4125	-1.38784	2e-23	1.81e-21
TCONS_00155791	1.37532	3.7538	-1.39101	0.0044	0.028634
TCONS_00083970	1.337	3.64046	-1.39118	6e-05	0.000698
TCONS_00049389	0.280419	0.780116	-1.39192	0.0006	0.005155
TCONS_00072831	1.87567	5.37369	-1.3994	0.0001	0.001468
TCONS_00268988	4.04566	12.1254	-1.40796	1e-08	2.76e-07
TCONS_00095815	1.78645	5.08692	-1.40817	9e-09	2.07e-07
TCONS_00285452	2.27214	6.4075	-1.41722	4e-06	6.06e-05
TCONS_00336057	1.12882	3.18848	-1.43937	0.0003	0.00275
TCONS_00032870	1.46754	4.26814	-1.44216	6e-22	5.1e-20
TCONS_00313519	0.146048	0.414493	-1.44872	0.0048	0.031232
TCONS_00118206	0.566195	1.69487	-1.46115	1e-13	5.6e-12
TCONS_00101052	0.373856	1.08109	-1.4728	0.0063	0.038316
TCONS_00239064	1.30105	3.90859	-1.47758	3e-08	6.77e-07
TCONS_00046179	0.559534	1.73077	-1.48886	0.0009	0.007847
TCONS_00220504	4.12662	12.0113	-1.49096	7e-08	1.53e-06
TCONS_00330617	0.736684	2.14215	-1.49161	0.0004	0.003533
TCONS_00264634	4.54236	12.5141	-1.49862	2e-18	1.37e-16
TCONS_00222245	4.95198	14.5062	-1.49921	4e-12	1.59e-10
TCONS_00215403	2.21264	6.4627	-1.50141	2e-15	7.78e-14
TCONS_00284439	0.526576	1.26589	-1.50816	0.0008	0.006952
TCONS_00337074	0.695506	2.08141	-1.51623	0.0044	0.028771
TCONS_00228498	3.34695	5.88029	-1.51647	6e-09	1.53e-07
TCONS_00113915	0.677373	2.18672	-1.52149	0.0011	0.008692
TCONS_00352519	2.62506	7.91276	-1.53582	9e-10	2.37e-08
TCONS_00295854	2.49209	5.40192	-1.54733	0.001	0.008599
TCONS_00204415	2.34238	8.47166	-1.55821	5e-11	1.44e-09
TCONS_00254133	5.78327	17.9907	-1.56412	2e-18	1.49e-16
TCONS_00343133	0.523896	1.03694	-1.56642	0.0036	0.024156
TCONS_00232533	6.20053	19.1253	-1.56657	9e-07	1.49e-05
TCONS_00176953	0.387011	1.19264	-1.57004	0.008	0.046608
TCONS_00238826	0.505793	1.32395	-1.57034	0.0043	0.02829
TCONS_00351404	3.85582	11.611	-1.57507	0.0045	0.029165
TCONS_00057690	122.259	382.41	-1.59398	1e-30	1.25e-28
TCONS_00093771	1.25324	4.03177	-1.59549	0.0005	0.004414
TCONS_00066284	3.43169	10.3349	-1.59832	1e-07	2.54e-06
TCONS_00107657	53.3989	171.705	-1.63221	2e-27	2.48e-25
TCONS_00039153	0.334261	1.14209	-1.63651	0.0069	0.041584
TCONS_00003244	1.0791	3.50976	-1.64694	2e-15	9.19e-14
TCONS_00151735	0.183343	0.789182	-1.64982	0.0059	0.036415
TCONS_00265207	1.00583	1.9257	-1.6545	0.0087	0.049721
TCONS_00060190	0.490516	1.61494	-1.65474	4e-05	0.0005
TCONS_00107704	2.67714	8.81911	-1.66535	4e-08	9.13e-07
TCONS_00329971	2.41413	6.93907	-1.69821	4e-13	1.73e-11
TCONS_00203888	1.29933	4.32699	-1.70553	0.0002	0.001699
TCONS_00064031	14.2159	48.1526	-1.71183	3e-32	4.67e-30
TCONS_00140105	0.315663	1.0933	-1.71238	3e-05	0.000391
TCONS_00053692	0.255465	0.927242	-1.71534	0.0079	0.046363
TCONS_00143656	2.60692	3.35338	-1.72821	2e-17	1.13e-15
TCONS_00126884	0.228463	0.781761	-1.7348	0.0001	0.00114
TCONS_00123896	3.47698	12.5005	-1.78534	4e-19	2.75e-17
TCONS_00230462	0.122226	0.647303	-1.78722	0.0073	0.043513
TCONS_00286668	0.128738	0.467257	-1.79628	1e-05	0.000152
TCONS_00042903	0.716048	2.51191	-1.80204	1e-07	2.66e-06
TCONS_00260468	0.152381	0.559692	-1.81451	0.0058	0.036194
TCONS_00146432	0.752435	2.63869	-1.82247	1e-08	2.93e-07
TCONS_00318234	0.243304	0.860406	-1.82425	0.0017	0.013038
TCONS_00062966	0.630948	2.32264	-1.826	0.0036	0.024337
TCONS_00191418	0.952153	3.42578	-1.83399	5e-09	1.14e-07
TCONS_00038959	0.454479	1.72485	-1.83603	0.0015	0.011858
TCONS_00152313	0.867377	3.29442	-1.8362	4e-06	5.68e-05
TCONS_00101600	0.238004	0.863245	-1.83879	0.0005	0.004718
TCONS_00078846	46.3637	172.808	-1.8419	3e-36	4.23e-34
TCONS_00149705	1.47561	5.4575	-1.85064	2e-05	0.000213
TCONS_00053263	0.399523	1.7018	-1.85294	3e-10	8.08e-09
TCONS_00244578	0.843854	3.35045	-1.86734	1e-21	7.87e-20
TCONS_00269642	3.7005	14.2458	-1.87389	7e-35	1.13e-32
TCONS_00099817	0.990524	3.41677	-1.87709	0.0001	0.001348
TCONS_00100806	0.176042	0.765549	-1.87852	0.0019	0.01406
TCONS_00064098	0.103636	0.403318	-1.90622	0.0003	0.002778
TCONS_00274838	0.136375	0.468976	-1.90947	0.0051	0.032636
TCONS_00000495	0.256717	1.02424	-1.91976	0.0046	0.030069
TCONS_00102810	0.261407	1.04472	-1.92666	0.0005	0.004535
TCONS_00225663	0.287185	1.1463	-1.93903	2e-09	5.76e-08
TCONS_00107870	0.34075	1.37457	-1.94739	8e-06	0.000121
TCONS_00322994	0.207769	0.865849	-1.96731	0.0073	0.043527
TCONS_00084053	0.479381	1.96525	-1.97368	2e-09	4.82e-08
TCONS_00350945	0.492284	2.03612	-1.97434	0.0061	0.037437
TCONS_00308834	0.178399	0.787655	-1.99034	0.0013	0.010088
TCONS_00211860	0.839952	3.64646	-1.99205	5e-11	1.63e-09
TCONS_00174517	0.852406	3.25006	-1.99627	6e-10	1.72e-08
TCONS_00311851	0.229665	1.09904	-2.00195	0.0027	0.019394
TCONS_00125408	0.428956	1.91496	-2.0317	8e-12	2.76e-10
TCONS_00327460	0.963058	4.23344	-2.04185	1e-11	4.64e-10
TCONS_00326438	7.57856	32.8231	-2.05679	3e-48	8.47e-46
TCONS_00161214	0.323547	1.45202	-2.08539	0.0013	0.0105
TCONS_00338481	0.251535	1.12222	-2.09217	0.0012	0.009485
TCONS_00032856	0.301199	1.42725	-2.14206	1e-05	0.000195
TCONS_00126350	1.22277	5.69902	-2.15773	1e-06	1.97e-05
TCONS_00307261	3.45046	16.2502	-2.16617	4e-20	3.16e-18
TCONS_00083084	0.10626	0.893888	-2.18802	0.0011	0.008906
TCONS_00109692	0.735723	3.50844	-2.1913	1e-09	2.93e-08
TCONS_00018461	0.155919	0.741246	-2.19752	9e-05	0.000976
TCONS_00181745	0.661326	3.21069	-2.21156	5e-05	0.000556
TCONS_00225655	1.27019	6.16119	-2.24291	2e-35	3.81e-33
TCONS_00279206	0.400938	2.0598	-2.26271	3e-16	1.49e-14
TCONS_00180912	0.0670147	0.351055	-2.26552	0.0043	0.028189
TCONS_00083801	10.2985	51.2138	-2.27028	1e-58	5.05e-56
TCONS_00272550	0.67711	3.55055	-2.27532	4e-28	4.78e-26
TCONS_00032314	0.227248	1.21258	-2.30999	2e-11	5.34e-10
TCONS_00233834	0.0592913	0.312825	-2.32689	2e-05	0.000253
TCONS_00140813	0.072732	0.537644	-2.32858	0.0079	0.046229
TCONS_00132823	0.208075	0.976913	-2.35087	3e-05	0.000417
TCONS_00304608	0.343487	1.87285	-2.36272	9e-20	5.91e-18
TCONS_00079625	1.40019	7.77928	-2.36519	4e-14	1.93e-12
TCONS_00073438	1.00868	4.8419	-2.39398	2e-06	2.8e-05
TCONS_00350564	0.117562	0.662654	-2.39576	0.0056	0.035013
TCONS_00109592	1.04845	5.26538	-2.40343	3e-42	7.31e-40
TCONS_00206225	0.352799	1.88709	-2.40886	2e-05	0.000317
TCONS_00266840	0.223544	1.28488	-2.44712	0.0003	0.00299
TCONS_00286458	0.310466	1.71629	-2.45196	1e-12	3.69e-11
TCONS_00204413	0.156058	0.961458	-2.49529	0.0015	0.01175
TCONS_00067262	0.939775	2.23064	-2.50274	3e-06	5.04e-05
TCONS_00004768	0.83605	5.12519	-2.52475	5e-26	4.79e-24
TCONS_00035228	0.129313	0.838378	-2.56752	0.0048	0.031184
TCONS_00256529	0.587152	4.31941	-2.63213	2e-05	0.000214
TCONS_00096984	0.589961	3.96188	-2.64305	3e-06	4.02e-05
TCONS_00155553	0.087584	0.571875	-2.65385	2e-09	3.92e-08
TCONS_00098607	0.460687	3.15401	-2.67523	8e-11	2.46e-09
TCONS_00003154	0.0416237	0.289439	-2.69215	0.0032	0.02205
TCONS_00280544	0.880886	3.00756	-2.69395	5e-30	5.78e-28
TCONS_00215456	0.106289	0.725729	-2.70111	2e-05	0.000213
TCONS_00055165	0.550854	3.78006	-2.71608	1e-08	2.74e-07
TCONS_00064422	6.83302	45.9093	-2.71687	8e-53	2.68e-50
TCONS_00105148	0.142897	1.02702	-2.76953	8e-05	0.000897
TCONS_00344301	0.538456	4.02924	-2.84136	3e-10	9.1e-09
TCONS_00163999	0.206023	1.79592	-2.84252	4e-07	8.12e-06
TCONS_00225250	0.112514	0.95529	-2.87092	3e-06	4.22e-05
TCONS_00160362	0.0568053	0.457106	-2.87429	0.0006	0.005558
TCONS_00289284	0.039841	0.314727	-2.89198	2e-07	3.32e-06
TCONS_00168033	0.0593987	0.46141	-2.89412	0.0057	0.035669
TCONS_00243873	0.26211	2.12503	-2.95435	1e-15	6.72e-14
TCONS_00049537	0.0701793	0.568131	-2.96265	0.0024	0.01724
TCONS_00231217	2.35016	23.1591	-3.02891	1e-28	1.42e-26
TCONS_00174608	0.0546477	0.553394	-3.047	0.0002	0.002368
TCONS_00102818	0.044397	0.393561	-3.07023	0.0032	0.022066
TCONS_00151419	0.126121	1.17708	-3.08321	8e-06	0.000121
TCONS_00286648	0.11647	1.30419	-3.11612	5e-13	1.98e-11
TCONS_00186700	0.507046	1.38611	-3.13921	6e-05	0.000715
TCONS_00344559	0.17488	1.87525	-3.14602	2e-28	1.97e-26
TCONS_00149268	0.0286853	0.273698	-3.1811	0.0029	0.020461
TCONS_00109591	0.0547833	0.574462	-3.18133	0.0047	0.030317
TCONS_00217295	0.0910213	0.985944	-3.2926	5e-11	1.43e-09
TCONS_00020655	0.308228	3.3877	-3.33049	2e-06	2.89e-05
TCONS_00313025	0.0656353	0.499958	-3.3389	0.0004	0.003748
TCONS_00054721	0.0768857	0.842443	-3.37893	0.0011	0.008677
TCONS_00012032	1.39649	15.4207	-3.38169	4e-27	4.06e-25
TCONS_00011872	0.0702027	0.79556	-3.40434	7e-10	1.92e-08
TCONS_00258831	0.0332457	0.428924	-3.43899	0.0036	0.024393
TCONS_00054184	0.0498393	0.580735	-3.46108	0.0006	0.00573
TCONS_00100050	0.086905	0.736546	-3.46788	0.0003	0.002562
TCONS_00195707	0.0452603	0.402027	-3.48885	0.0005	0.004472
TCONS_00155955	0.0898423	1.16309	-3.53203	0.0002	0.002463
TCONS_00242301	0.0449463	0.593444	-3.58943	0.0011	0.00894
TCONS_00268694	0.0167627	0.272343	-3.61467	0.0025	0.018374
TCONS_00113630	0.0117197	0.16061	-3.65277	0.0075	0.044437
TCONS_00091720	0.183446	2.63917	-3.65804	1e-17	5.67e-16
TCONS_00108371	0.143057	1.90781	-3.67931	9e-05	0.001009
TCONS_00035167	0.0185817	0.271881	-3.71012	0.0076	0.044885
TCONS_00257711	0.0662967	0.938794	-3.75186	2e-05	0.000266
TCONS_00151843	0.0434787	0.633828	-3.764	0.004	0.026746
TCONS_00011964	0.096591	1.44332	-3.78608	2e-12	9.04e-11
TCONS_00331659	0.148315	2.17871	-3.81115	4e-38	6.4e-36
TCONS_00184040	0.476545	7.09177	-3.83347	4e-18	2.13e-16
TCONS_00140454	0.031744	0.492673	-3.85455	4e-05	0.000478
TCONS_00156412	0.024356	0.387178	-3.89531	0.0065	0.039535
TCONS_00029145	0.0162223	0.320321	-3.93084	0.0049	0.031255
TCONS_00102342	0.0207983	0.393576	-3.98342	0.0038	0.025634
TCONS_00332152	0.0671273	1.21633	-4.02718	9e-08	1.81e-06
TCONS_00302481	0.0418493	0.716431	-4.0445	0.008	0.046548
TCONS_00143229	0.182685	2.15634	-4.11227	2e-38	3.58e-36
TCONS_00021850	0.02802	0.683395	-4.1223	0.0064	0.039138
TCONS_00147157	0.0176657	0.331387	-4.141	0.0016	0.01234
TCONS_00081837	0.0259813	0.477744	-4.14632	0.001	0.008491
TCONS_00127542	0.011722	0.314067	-4.15386	0.0053	0.033709
TCONS_00231532	0.0499263	0.932212	-4.15683	2e-05	0.000311
TCONS_00134801	0.0496143	1.04927	-4.15766	7e-06	0.0001
TCONS_00123693	0.0352387	0.721461	-4.1663	0.0015	0.011934
TCONS_00135209	0.00755533	0.173839	-4.22216	0.0041	0.027135
TCONS_00082174	0.0355707	0.728597	-4.25425	0.0005	0.004804
TCONS_00310616	0.0153737	0.34768	-4.32217	0.001	0.008429
TCONS_00068958	0.0149883	0.199109	-4.38393	0.003	0.020917
TCONS_00251502	0.0160213	0.485792	-4.41649	0.0015	0.011893
TCONS_00293543	0.0256607	0.605035	-4.4644	0.0009	0.007765
TCONS_00126395	0.024645	0.698276	-4.4923	0.0014	0.010953
TCONS_00124429	0.0155407	0.379935	-4.51298	0.0003	0.002731
TCONS_00019044	0.0125023	0.440871	-4.74558	0.0006	0.005415
TCONS_00343030	0.0112093	0.373194	-4.79073	0.0003	0.002767
TCONS_00011963	0.0173503	0.741484	-4.91785	0.0003	0.002583
TCONS_00319388	0.0936493	3.43599	-5.07387	8e-18	4.81e-16
TCONS_00293776	0.015575	0.610406	-5.11564	5e-06	7.52e-05
TCONS_00260860	0.0369293	1.71419	-5.36168	3e-13	1.32e-11
TCONS_00165936	0.0153033	0.877046	-5.45778	5e-07	9.45e-06
TCONS_00214571	0.004171	0.501542	-5.5352	0.0006	0.005528
TCONS_00013233	0.108283	5.87605	-5.65699	2e-43	3.72e-41
TCONS_00105950	0.0229827	1.86474	-5.79997	4e-08	7.97e-07
TCONS_00348772	0.0492673	2.90194	-5.80569	8e-08	1.72e-06
TCONS_00183873	0	0.233986	-5.87631	0.0077	0.045054
TCONS_00254986	0	0.22399	-5.9249	0.005	0.032189
TCONS_00233063	0	0.341545	-5.92995	0.004	0.026836
TCONS_00029115	0.0260823	2.44253	-5.9789	2e-26	2.07e-24
TCONS_00003581	0.00690933	0.480109	-6.01291	7e-08	1.45e-06
TCONS_00069750	0	0.203682	-6.04784	0.0028	0.019992
TCONS_00319106	0	0.186167	-6.13317	0.0027	0.019522
TCONS_00077598	0.019401	1.56763	-6.19584	5e-11	1.64e-09
TCONS_00116839	0.0629533	5.26573	-6.20698	3e-61	1.43e-58
TCONS_00084063	0	0.148622	-6.25983	0.0039	0.026172
TCONS_00155699	0	0.182879	-6.27691	0.0041	0.027107
TCONS_00312520	0	0.334163	-6.28827	0.0016	0.012344
TCONS_00340240	0	0.213113	-6.42575	0.0011	0.00926
TCONS_00154882	0	0.234464	-6.43632	0.0018	0.013488
TCONS_00183047	0	0.352644	-6.52204	0.0026	0.018693
TCONS_00053282	0	0.212647	-6.55665	0.0024	0.017723
TCONS_00302704	0	0.245101	-6.56422	0.0007	0.006031
TCONS_00328235	0.00655633	0.133044	-6.56791	0.0006	0.005701
TCONS_00041814	0	0.176593	-6.58712	0.0076	0.044553
TCONS_00106310	0	0.251627	-6.61574	0.001	0.008241
TCONS_00232509	0	0.351805	-6.69104	0.0005	0.004526
TCONS_00300902	0	0.14796	-6.69595	0.0079	0.046112
TCONS_00085285	0	0.198092	-6.70756	0.0065	0.039354
TCONS_00292279	0	0.412436	-6.74471	0.0003	0.003322
TCONS_00343022	0	0.122317	-6.75464	0.0062	0.037904
TCONS_00060921	0	0.233835	-6.78528	0.0012	0.009529
TCONS_00149206	0	0.158834	-6.80659	0.0059	0.036389
TCONS_00259369	0	0.243752	-6.80709	0.0009	0.007503
TCONS_00289977	0.00073633	0.144318	-6.81866	7e-06	0.000106
TCONS_00303918	0	0.24512	-6.82072	0.001	0.008009
TCONS_00343772	0	0.154017	-6.84441	0.0014	0.011338
TCONS_00053873	0	0.204262	-6.84828	0.0008	0.007114
TCONS_00029867	0	0.42895	-6.86093	0.0005	0.004494
TCONS_00253784	0	0.117744	-6.8765	0.0061	0.037374
TCONS_00068332	0	0.154458	-6.87981	0.0082	0.047329
TCONS_00249085	0	0.238994	-6.88523	0.0054	0.033992
TCONS_00280047	0	0.21214	-6.91158	0.0002	0.002286
TCONS_00342239	0	0.172869	-6.92094	0.005	0.032211
TCONS_00091060	0	0.189421	-6.92704	0.0052	0.032993
TCONS_00006624	0	0.108762	-6.97545	0.0058	0.035863
TCONS_00130460	0	0.167376	-6.98092	0.0063	0.03829
TCONS_00158463	0	0.159645	-6.98142	0.0046	0.029969
TCONS_00009923	0	0.213967	-6.99263	0.0045	0.029199
TCONS_00205801	0	0.143323	-7.0036	0.0046	0.029725
TCONS_00142896	0.003299	0.840965	-7.03828	1e-12	3.69e-11
TCONS_00003662	0	0.190009	-7.07026	0.0004	0.003425
TCONS_00343037	0	0.255128	-7.07764	0.0003	0.003196
TCONS_00045280	0	0.212282	-7.11049	0.0001	0.001135
TCONS_00035602	0	0.190238	-7.15715	0.0002	0.001933
TCONS_00014497	0	0.146851	-7.16896	0.0043	0.028498
TCONS_00146594	0	0.219728	-7.17165	0.0044	0.029042
TCONS_00077609	0	0.143018	-7.17306	0.0044	0.028735
TCONS_00303510	0	0.227655	-7.20366	0.0032	0.022154
TCONS_00242847	0	0.325061	-7.25208	0.0002	0.001702
TCONS_00158470	0	0.250315	-7.25945	0.003	0.021118
TCONS_00044681	0	0.151446	-7.27485	0.0028	0.019855
TCONS_00150947	0	0.231339	-7.27936	0.0002	0.002182
TCONS_00051413	0	0.240941	-7.34985	5e-05	0.000565
TCONS_00067921	0	0.124168	-7.37854	0.0026	0.018735
TCONS_00088618	0	0.332386	-7.38363	6e-05	0.00072
TCONS_00273113	0	0.203229	-7.38865	0.0045	0.029462
TCONS_00229979	0	0.139953	-7.39118	0.0036	0.024577
TCONS_00094204	0	0.186453	-7.39697	0.0001	0.001571
TCONS_00056615	0	0.150427	-7.40684	0.0031	0.021658
TCONS_00015503	0	0.196811	-7.43649	0.0024	0.017356
TCONS_00185010	0	0.21651	-7.47008	0.0023	0.016684
TCONS_00274962	0	0.31268	-7.48613	0.0001	0.001086
TCONS_00172321	0	0.210205	-7.61454	4e-05	0.000499
TCONS_00242965	0	0.285484	-7.62583	0.0018	0.01357
TCONS_00021667	0	0.26113	-7.66879	0.0023	0.017133
TCONS_00004913	0	0.154621	-7.70922	0.0025	0.018376
TCONS_00089027	0	0.110736	-7.74676	0.002	0.014823
TCONS_00044503	0	0.220414	-7.82689	0.0015	0.011682
TCONS_00077144	0	0.223888	-7.96131	0.0012	0.010045
TCONS_00343055	0	0.166789	-7.99552	7e-06	0.000107
TCONS_00314685	0	0.112049	-8.01272	0.0014	0.011242
TCONS_00108452	0	0.13992	-8.02596	0.001	0.008261
TCONS_00153846	0	0.308876	-8.02777	3e-05	0.000427
TCONS_00045235	0	0.105863	-8.05892	0.0009	0.007433
TCONS_00243277	0.00328533	1.05018	-8.08772	7e-33	9.49e-31
TCONS_00126939	0	0.273881	-8.09025	9e-06	0.000133
TCONS_00294127	0	0.205269	-8.10404	0.0008	0.007214
TCONS_00304539	0	0.26365	-8.14308	0.0009	0.007729
TCONS_00102892	0	0.148128	-8.18105	0.001	0.00843
TCONS_00343798	0	0.397305	-8.21348	0.0007	0.00648
TCONS_00245901	0	0.188288	-8.21557	0.0006	0.005737
TCONS_00003433	0	0.301554	-8.23293	7e-06	9.59e-05
TCONS_00003327	0.00041267	0.297833	-8.24509	6e-11	2.01e-09
TCONS_00315743	0	0.190149	-8.25224	4e-05	0.000483
TCONS_00079627	0	0.579995	-8.25875	3e-06	4.6e-05
TCONS_00022348	0	0.162347	-8.28134	3e-06	4.18e-05
TCONS_00108000	0	0.166172	-8.32753	0.0006	0.005426
TCONS_00135227	0	0.167587	-8.33325	0.0083	0.047861
TCONS_00073568	0	0.0852453	-8.33812	0.008	0.046801
TCONS_00294568	0	0.247503	-8.34979	0.0006	0.005129
TCONS_00312872	0	0.202541	-8.35109	0.0005	0.004915
TCONS_00111614	0	0.199102	-8.35152	0.0009	0.007551
TCONS_00056150	0	0.265022	-8.37831	0.0084	0.048641
TCONS_00336974	0	0.155143	-8.38086	4e-06	5.92e-05
TCONS_00124024	0	0.084961	-8.39197	0.0075	0.044265
TCONS_00129959	0	1.62647	-8.40132	3e-07	4.89e-06
TCONS_00091953	0	0.962601	-8.41294	3e-07	4.94e-06
TCONS_00282431	0	0.0917713	-8.41296	0.0073	0.043321
TCONS_00008186	0.00465167	0.251377	-8.43701	3e-05	0.000342
TCONS_00250475	0	0.690322	-8.44739	0.0077	0.0451
TCONS_00250045	0	0.0879827	-8.47416	0.0067	0.040199
TCONS_00273324	0	0.215054	-8.47489	0.0004	0.003525
TCONS_00199576	0	0.359831	-8.50381	0.0065	0.039307
TCONS_00167434	0	0.216075	-8.51644	2e-05	0.000257
TCONS_00067079	0	0.102704	-8.56605	0.0066	0.039958
TCONS_00169050	0	0.258489	-8.59812	0.0003	0.00308
TCONS_00236938	0	0.0892627	-8.60688	0.0062	0.038036
TCONS_00332371	0	0.253761	-8.66555	2e-07	3.65e-06
TCONS_00091596	0	0.133322	-8.72974	0.0048	0.031125
TCONS_00263527	0	0.259333	-8.75257	5e-08	1.03e-06
TCONS_00133493	0	0.482543	-8.76913	2e-08	5.22e-07
TCONS_00049046	0	0.152411	-8.76967	1e-07	2.01e-06
TCONS_00168124	0	0.168921	-8.78586	0.0003	0.003146
TCONS_00188105	0	0.151244	-8.82008	0.0002	0.002277
TCONS_00276969	0	0.0930457	-8.83586	0.0042	0.027599
TCONS_00210228	0	0.0904727	-8.84234	0.0041	0.027239
TCONS_00142775	0	0.223666	-8.85721	0.0002	0.001593
TCONS_00126812	0	0.0828043	-8.88052	0.0038	0.02584
TCONS_00009338	0	0.180296	-8.89209	0.0001	0.001517
TCONS_00083565	0	0.141131	-8.89762	0.0041	0.027462
TCONS_00037660	0	0.366099	-8.9082	1e-07	2.68e-06
TCONS_00150985	0	0.0881443	-8.92503	0.0036	0.024362
TCONS_00134171	0	0.125118	-8.9827	0.0001	0.001347
TCONS_00110927	0	0.118053	-9.00137	0.0002	0.002226
TCONS_00001639	0	0.289919	-9.01096	0.0001	0.001247
TCONS_00056925	0	0.319087	-9.02821	5e-08	1.13e-06
TCONS_00210804	0	0.227522	-9.07319	0.0029	0.020599
TCONS_00242595	0	0.2652	-9.0818	7e-07	1.31e-05
TCONS_00241301	0	0.451997	-9.08344	2e-09	4.93e-08
TCONS_00059992	0	0.195426	-9.09065	0.0002	0.002367
TCONS_00259959	0	0.097097	-9.10116	0.0028	0.019962
TCONS_00268882	0	0.138133	-9.10427	0.003	0.021141
TCONS_00199280	0	0.371965	-9.1056	1e-09	3.86e-08
TCONS_00156805	0	0.193931	-9.12371	4e-09	1.05e-07
TCONS_00135507	0	0.0940207	-9.18506	0.0025	0.017861
TCONS_00225081	0	0.322507	-9.19663	0.0001	0.001264
TCONS_00107463	0	0.218053	-9.2199	7e-05	0.000827
TCONS_00007303	0	0.150496	-9.2472	7e-05	0.000796
TCONS_00223825	0	1.01036	-9.25098	3e-10	8.58e-09
TCONS_00230410	0	0.136885	-9.26674	6e-05	0.000722
TCONS_00039445	0	0.146173	-9.27378	5e-05	0.000618
TCONS_00233344	0	0.118039	-9.32498	0.0001	0.001108
TCONS_00333312	0	0.184036	-9.3519	1e-08	2.72e-07
TCONS_00186266	0	0.579773	-9.37445	7e-10	1.99e-08
TCONS_00037671	0	0.591639	-9.40476	3e-10	7.46e-09
TCONS_00013270	0	0.17789	-9.46617	4e-05	0.00053
TCONS_00049925	0	0.36575	-9.5297	1e-09	3.34e-08
TCONS_00080677	0	0.253786	-9.55484	4e-11	1.22e-09
TCONS_00074363	0	0.394187	-9.56472	2e-09	4.46e-08
TCONS_00053706	0	0.256174	-9.57459	3e-05	0.000336
TCONS_00035785	0	0.146479	-9.59463	2e-07	3.24e-06
TCONS_00346482	0	0.21072	-9.60187	3e-05	0.000328
TCONS_00163659	0	0.489401	-9.61544	7e-12	2.4e-10
TCONS_00262529	0	0.149676	-9.63151	3e-05	0.000432
TCONS_00255219	0	0.324441	-9.66518	2e-12	8.18e-11
TCONS_00313532	0	0.130141	-9.70737	0.0012	0.01
TCONS_00079823	0	0.278823	-9.74443	0.0011	0.008777
TCONS_00037739	0.00527167	7.08386	-9.77019	3e-120	#######
TCONS_00045345	0	0.800009	-9.90677	3e-12	9.5e-11
TCONS_00187764	0	0.259996	-9.91446	7e-06	9.77e-05
TCONS_00050682	0	0.286384	-9.9577	2e-11	6.6e-10
TCONS_00008658	0	0.498405	-9.98744	1e-14	6.19e-13
TCONS_00093841	0	0.0890017	-10.1209	0.0007	0.006156
TCONS_00028971	0	0.826402	-10.1712	8e-16	3.87e-14
TCONS_00117498	0	0.305737	-10.2163	0.0006	0.00556
TCONS_00116797	0	0.679669	-10.221	1e-15	5.86e-14
TCONS_00304137	0	2.18235	-10.2678	1e-16	5.42e-15
TCONS_00134950	0	0.211284	-10.3284	2e-06	3.85e-05
TCONS_00036712	0	0.152375	-10.3716	2e-06	3.84e-05
TCONS_00183897	0	1.5499	-10.4243	2e-12	7.7e-11
TCONS_00215285	0	0.337131	-10.4279	2e-06	2.93e-05
TCONS_00000880	0	0.360057	-10.4649	4e-16	2.12e-14
TCONS_00206014	0	0.104638	-10.5181	0.0004	0.003775
TCONS_00348566	0	1.49362	-10.6636	2e-20	1.67e-18
TCONS_00007337	0	1.10185	-10.688	6e-19	3.61e-17
TCONS_00194041	0	0.464809	-10.7074	7e-11	2.12e-09
TCONS_00196126	0	0.679987	-10.709	0.0004	0.003378
TCONS_00350906	0	2.161	-10.7478	2e-21	1.34e-19
TCONS_00050678	0	0.777643	-10.7499	1e-20	1.06e-18
TCONS_00323824	0	0.191204	-10.7571	7e-07	1.16e-05
TCONS_00204011	0	2.40938	-11.0118	1e-24	9.97e-23
TCONS_00113379	0	0.395445	-11.0195	7e-19	4.51e-17
TCONS_00068953	0	0.094324	-11.1015	1e-06	1.67e-05
TCONS_00116149	0	0.321315	-11.1666	5e-20	3.75e-18
TCONS_00311929	0	2.69347	-11.1964	2e-27	1.75e-25
TCONS_00057443	0	1.35093	-11.2193	6e-27	6.66e-25
TCONS_00007995	0	0.100622	-11.2703	0.0002	0.001796
TCONS_00219096	0	2.81412	-11.3371	2e-30	2.63e-28
TCONS_00240232	0	0.174594	-11.3694	1e-07	2.36e-06
TCONS_00181316	0	0.516527	-11.4752	4e-29	4.79e-27
TCONS_00188533	0	0.109385	-11.4911	0.0001	0.001481
TCONS_00199155	0	0.0894987	-11.498	0.0001	0.001479
TCONS_00353091	0	7.84631	-11.6261	4e-35	6.73e-33
TCONS_00136254	0	0.106198	-11.6402	0.0001	0.001443
TCONS_00166694	0	0.116317	-11.6897	0.0001	0.001392
TCONS_00010537	0	0.903968	-11.7284	1e-38	2.15e-36
TCONS_00181408	0	2.51725	-11.7811	1e-39	1.88e-37
TCONS_00061691	0	1.71034	-11.8869	1e-42	2.39e-40
TCONS_00098418	0	3.11456	-11.9589	5e-43	1.17e-40
TCONS_00213683	0	0.148343	-11.9674	9e-05	0.001044
TCONS_00206155	0	0.0966653	-12.0907	9e-05	0.001048
TCONS_00004716	0	0.350693	-12.1642	8e-47	2.18e-44
TCONS_00048152	0	1.49646	-12.2849	5e-52	1.51e-49
TCONS_00050782	0	1.37327	-12.413	2e-57	6.83e-55
TCONS_00135944	0	0.179908	-12.5124	2e-52	6.2e-50
TCONS_00065035	0	0.128594	-12.7011	6e-05	0.00066
TCONS_00210853	0	0.188492	-13.0824	5e-05	0.00061
TCONS_00040717	0	2.40227	-13.1022	1e-88	9.37e-86
TCONS_00037650	0	1.41927	-13.1115	2e-90	1.92e-87
TCONS_00042663	0	0.568793	-13.2847	2e-101	2.14e-98
TCONS_00020656	0	1.60382	-13.798	5e-54	1.94e-51
TCONS_00105048	0	1.61185	-13.8291	2e-115	#######
TCONS_00088101	0	2.21209	-14.7829	5e-201	#######
TCONS_00028587	0	0.382385	-15.1229	1e-09	2.79e-08

## Sheet: Table S4
Table S4. Statistical results of differentially expressed circRNAs.
CircRNA name	GRS_RPM	HG_RPM	log2FoldChange	pval	padj
novel_circ_0000174	0	18383	-6.8188	5.1e-05	0.003084
novel_circ_0000628	19480.5	0	6.9983	2.6e-05	0.003084
novel_circ_0000349	37946.1	80997.3	-1.0766	0.000364	0.014667
novel_circ_0000120	48918.1	21767.5	1.1709	0.000689	0.020839
novel_circ_0000437	6598.43	21513.2	-1.6523	0.002543	0.053229
novel_circ_0000605	1401.26	10707.1	-2.7914	0.00264	0.053229
novel_circ_0000109	5867.36	0	5.2892	0.004758	0.082246
novel_circ_0000302	5494	0	5.2079	0.00564	0.085299
novel_circ_0000475	9185.4	1119.32	2.7155	0.007104	0.092695
novel_circ_0000480	0	5277.3	-5.0606	0.007661	0.092695
novel_circ_0000142	5.13082	0	4.8265	0.012746	0.14021
novel_circ_0000058	0	4032.94	-4.6027	0.019139	0.17814
novel_circ_0000395	0	4392.2	-4.6465	0.018569	0.17814
novel_circ_0000578	0	3823.8	-4.2967	0.033315	0.28794
novel_circ_0000121	39804.9	22678.5	0.78627	0.038978	0.30695
novel_circ_0000250	0	3392.74	-4.1705	0.040588	0.30695

## Sheet: Table S5
Table S5. Statistics of readcounts and RPM of samples with differential expression of circRNA
circRNA_name	GRS2.	GRS3.	GRS1.	HG2.	HG3.	HG1.	GRS2.	GRS3.	GRS1.	HG2.	HG3.	HG1.
	readcount	readcount	readcount	readcount	readcount	readcount	rpm	rpm	rpm	rpm	rpm	rpm
novel_circ_0000058	0	0	0	3	3	9	0	0	0	2014.78	2790.7	7293.35
novel_circ_0000109	11	2	7	0	0	0	9760.43	1619.43	6222.22	0	0	0
novel_circ_0000120	63	65	43	29	24	29	55900.6	52631.6	38222.2	19476.2	22325.6	23500.8
novel_circ_0000121	54	40	44	45	18	26	47914.8	32388.7	39111.1	30221.6	16744.2	21069.7
novel_circ_0000142	5	3	7	0	0	0	4436.56	2429.15	6222.22	0	0	0
novel_circ_0000174	0	0	0	20	10	40	0	0	0	13431.8	9302.33	32414.9
novel_circ_0000250	0	0	0	11	3	0	0	0	0	7387.51	2790.7	0
novel_circ_0000302	7	5	7	0	0	0	6211.18	4048.58	6222.22	0	0	0
novel_circ_0000349	30	66	38	92	92	118	26619.3	53441.3	33777.8	61786.4	85581.4	95624
novel_circ_0000395	0	0	0	16	0	3	0	0	0	10745.5	0	2431.12
novel_circ_0000437	10	8	5	28	30	22	8873.11	6477.73	4444.44	18804.6	27907	17828.2
novel_circ_0000475	11	11	10	5	0	0	9760.43	8906.88	8888.89	3357.96	0	0
novel_circ_0000480	0	0	0	12	4	5	0	0	0	8059.1	3720.93	4051.86
novel_circ_0000578	0	0	0	6	8	0	0	0	0	4029.55	7441.86	0
novel_circ_0000605	2	3	0	14	7	20	1774.62	2429.15	0	9402.28	6511.63	16207.5
novel_circ_0000628	15	25	28	0	0	0	13309.7	20242.9	24888.9	0	0	0

## Sheet: Table S6
Table S6. Statistical results of differentially expressed miRNAs
miRNA_name	GRS_RTM	HG_RTM	log2FoldChange	pval	padj
pgi-miR6143a	917.965	43.6983	3.509	1.65e-30	1.17e-28
novel_80	290.618	11.9978	3.3595	1.03e-12	2.43e-11
novel_2	27160.9	2199.44	2.8826	1.42e-65	1.34e-63
novel_119	69.6187	2.77527	2.6453	6.43e-05	0.00035
novel_177	114.291	7.09964	2.5876	5.11e-06	3.52e-05
novel_92	98.2104	5.4251	2.5168	3.59e-05	0.000216
novel_208	89.4794	5.39367	2.4404	5.38e-05	0.000298
ath-miR157a-5p	368.437	36.6301	2.4085	1.18e-09	1.67e-08
novel_28	1932.71	247.581	2.1915	5.38e-14	1.38e-12
novel_163	276.32	32.3686	2.1876	1.36e-07	1.24e-06
novel_3	35813.4	4774.97	2.1864	7.09e-22	4.02e-20
novel_24	2075.16	274.495	2.1477	5.17e-15	1.46e-13
novel_157	20922.9	3066.41	2.0455	1.23e-18	4.99e-17
novel_244	218.816	30.9292	2.016	1.05e-06	8.25e-06
novel_201	180.516	22.3682	1.9762	4.26e-05	0.000246
pgi-miR6140d	21.6683	0	1.9112	0.008453	0.02518
novel_46	182.71	26.7866	1.8774	3.32e-06	2.35e-05
novel_74	166.752	25.1904	1.8493	2.67e-05	0.000164
novel_143	39.8584	3.23935	1.8201	0.007427	0.023353
novel_72	319.963	50.7194	1.8025	5.3e-07	4.41e-06
novel_105	150.732	20.0256	1.7978	0.00055	0.002431
ath-miR172a	301.827	47.5117	1.7712	3.74e-05	0.00022
novel_145	60.252	11.0854	1.4953	0.009534	0.027816
novel_59	362.642	77.2773	1.4723	6.19e-06	4.17e-05
pgi-miR6135e.2-5p	707.367	153.557	1.4584	1.28e-10	2.41e-09
novel_118	119.555	24.8049	1.415	0.004778	0.015541
novel_63	300.704	62.7015	1.4047	0.00074	0.003173
novel_286	170.626	35.9463	1.3764	0.001836	0.006835
novel_268	127.133	28.618	1.3499	0.002516	0.009129
novel_186	1083.5	257.32	1.3308	9.75e-05	0.000521
novel_207	104.559	22.9106	1.3021	0.003644	0.012575
novel_17	2766.45	668.193	1.2944	1.03e-07	9.71e-07
pgi-miR6140a	866.477	217.052	1.2551	7.96e-07	6.44e-06
pgi-miR6136a.1	20882.2	5556.82	1.2146	6.54e-12	1.42e-10
ath-miR156a-5p	785.642	204.653	1.1944	0.000314	0.001505
pgi-miR6140b	149.847	39.1296	1.1448	0.015977	0.043063
novel_30	725.625	202.971	1.0944	2.41e-05	0.000155
novel_243	1034.52	298.554	1.0922	0.000338	0.001568
novel_209	363.143	101.8	1.0906	0.001047	0.004293
novel_10	7075.25	2091.99	1.0511	9.98e-09	1.09e-07
ath-miR160a-5p	236.539	66.4523	1.015	0.010147	0.029303
ath-miR390a-5p	550.785	162.049	1.0138	0.001016	0.004229
novel_19	2423.86	768.762	0.93999	0.000307	0.001499
novel_13	5477.39	1757.18	0.91366	9.68e-06	6.37e-05
novel_267	7200.13	2384.88	0.89072	8.04e-08	8.43e-07
novel_4	12091	4582.58	0.69447	0.008128	0.024733
ath-miR403-3p	27981.3	11462.1	0.60029	0.000524	0.002353
novel_262	1038.89	422.909	0.58788	0.001305	0.0052
pgi-miR391	5677.14	2361.46	0.57904	0.001414	0.005558
pgi-miR6136b	45865.3	21587.2	0.38314	0.001466	0.005682
novel_21	1873.53	893.148	0.36154	0.018411	0.048695
novel_248	10079.4	9356.52	-0.55872	0.002795	0.009888
novel_25	842.813	793.655	-0.57589	0.014108	0.03839
novel_218	3676.17	3557.77	-0.60835	0.004092	0.013951
novel_232	170.449	174.918	-0.71447	0.011772	0.03266
novel_29	207.374	222.141	-0.77503	0.010554	0.030168
ath-miR166a-3p	48410.6	51821.6	-0.777	1.83e-09	2.47e-08
novel_34	387.391	422.379	-0.79126	0.002692	0.009643
novel_6	10065.1	11151.1	-0.82698	2.75e-06	1.99e-05
ath-miR159b-3p	18301.1	21135.3	-0.85986	0.000152	0.000783
novel_279	83.3503	97.955	-0.8676	0.013366	0.036724
pgi-miR6136a.2	359.488	417.482	-0.86998	0.000503	0.002297
novel_9	6114.15	7027.51	-0.8947	5.18e-05	0.000293
novel_62	173.496	219.891	-0.9502	0.010678	0.030218
pgi-miR6135k	74.7161	94.4648	-1.0045	0.017732	0.04734
novel_257	60.5226	82.3884	-1.0403	0.01168	0.03266
ath-miR159a	450105	581149	-1.0416	1.06e-09	1.58e-08
novel_77	71.6875	99.5824	-1.1139	0.00597	0.018983
novel_230	118.425	164.642	-1.122	0.000564	0.002453
novel_99	44.3066	66.6089	-1.1994	0.005835	0.018765
novel_233	64.7414	107.617	-1.2281	0.008611	0.025385
novel_121	36.4337	59.2021	-1.2442	0.008305	0.025004
novel_129	49.1612	83.9126	-1.2596	0.004593	0.015114
ath-miR396a-3p	3618.97	5643.18	-1.2842	3.09e-10	5.46e-09
novel_75	62.1213	107.122	-1.3105	0.004179	0.014079
novel_11	1379.91	2178.59	-1.3171	2.87e-09	3.54e-08
pgi-miR6139	54.164	97.8859	-1.4326	0.000817	0.003451
novel_263	39.3883	75.7751	-1.4493	0.001227	0.004961
novel_183	71631.5	129144	-1.5101	3.38e-21	1.59e-19
novel_278	15.1409	40.1203	-1.5424	0.007835	0.024102
novel_87	51.0407	108.946	-1.573	0.000245	0.001217
novel_169	15.9351	38.6904	-1.5821	0.007748	0.024094
ath-miR396b-5p	1531.74	3272.3	-1.7403	5.1e-16	1.6e-14
novel_128	18.545	56.0882	-1.7493	0.001625	0.006133
novel_241	14.0453	40.1046	-1.7912	0.003064	0.010706
novel_54	132.22	297.057	-1.7965	6.02e-10	1e-08
novel_82	38.6887	102.091	-1.815	0.000123	0.000642
pgi-miR2118	2951.6	6872.58	-1.8316	2.16e-09	2.77e-08
novel_181	7.61264	29.3736	-1.8634	0.004236	0.014102
pgi-miR6142	11.3819	43.9583	-1.9281	0.001572	0.006012
novel_225	63.2066	170.553	-1.9456	3.43e-07	2.94e-06
novel_275	8.32248	32.2429	-1.9473	0.002337	0.008589
novel_37	97.8122	278.588	-2.017	6.97e-10	1.1e-08
novel_91	33.3002	100.903	-2.0585	1.88e-06	1.44e-05
ath-miR395a	427.792	1240.13	-2.1586	2.96e-17	1.05e-15
novel_258	1779.96	5262.87	-2.2452	4.04e-72	1.14e-69
novel_238	13.6904	63.9185	-2.2732	0.000181	0.000912
novel_115	19.3495	82.4984	-2.3205	2.6e-06	1.94e-05
novel_40	63.3753	227.889	-2.3759	3.95e-09	4.66e-08
novel_276	4.56348	31.0638	-2.3848	0.000337	0.001568
novel_191	4.92867	54.109	-2.7403	2.6e-05	0.000163
novel_102	14.4208	91.4609	-2.7543	9.08e-08	9.18e-07
novel_170	29.8858	149.665	-2.811	6.75e-11	1.37e-09
novel_107	15.1306	104.299	-2.9205	5e-09	5.66e-08
novel_288	4.92867	66.8846	-3.1394	2.47e-07	2.18e-06
novel_110	1.8795	59.8702	-3.4573	1.03e-07	9.71e-07
novel_14	306.551	2626.69	-3.7087	1.66e-70	2.35e-68
