# Supplementary material for: Regulatory role of non-coding RNA in ginseng rusty root symptom tissue
Source: Sci Rep. 2021 Apr 28;11:9211. doi: 10.1038/s41598-021-88709-3 (PMC8080638; doi:10.1038/s41598-021-88709-3)
Supplement: Supplementary file 6 — Supplementary Information 6. [file 41598_2021_88709_MOESM6_ESM.xlsx]

## Sheet: Table S7
Table S7. Statistical results of miRNA-mRNA pairs (miRNA-up；mRNA-down)
miRNA	mRNA	correlation coefficient	p-value
novel_25	Pg_S1563.2-RA
novel_25	Pg_S0472.33-RA
novel_238	Pg_S1562.27-RA
novel_11	Pg_S1921.17-RA
novel_11	Pg_S4484.7-RA
novel_110	Pg_S2154.3-RA
novel_279	Pg_S1790.4-RA
novel_87	Pg_S3028.12-RA
novel_87	Pg_S2259.3-RA
novel_87	Pg_S0978.53-RA
ath-miR396a-3p	Pg_S3327.1-RA
ath-miR396a-3p	Pg_S1500.9-RA
ath-miR396a-3p	Pg_S4481.3-RA
ath-miR396a-3p	Pg_S3657.3-RA
ath-miR396a-3p	Pg_S5964.2-RA
ath-miR396a-3p	Pg_S3019.3-RA
ath-miR395a	Pg_S0635.15-RA
ath-miR159a	Pg_S0517.18-RA
ath-miR159a	Pg_S7027.2-RA
ath-miR159a	Pg_S2746.12-RA
ath-miR159a	Pg_S0843.11-RA
ath-miR159a	Pg_S1355.9-RA
pgi-miR2118	Pg_S0891.7-RA
pgi-miR2118	Pg_S1455.4-RA
pgi-miR2118	Pg_S2587.2-RA
pgi-miR2118	Pg_S6594.2-RA
pgi-miR2118	Pg_S2924.22-RA
pgi-miR2118	Pg_S1758.10-RA
pgi-miR2118	Pg_S1360.1-RA
novel_233	Pg_S0248.3-RA
novel_37	Pg_S3019.3-RA
novel_37	Pg_S3327.1-RA
novel_37	Pg_S1500.9-RA
novel_6	Pg_S1879.28-RA
novel_6	Pg_S5964.2-RA
novel_34	Pg_S1660.8-RA
novel_34	Pg_S1242.15-RA
novel_258	Pg_S5178.1-RA
novel_258	Pg_S2898.9-RA
novel_258	Pg_S5887.4-RA
novel_258	Pg_S8651.2-RA
novel_241	Pg_S2389.4-RA
novel_241	Pg_S5438.8-RA
novel_241	Pg_S5977.7-RA
novel_241	Pg_S0536.63-RA
novel_241	Pg_S2003.17-RA
novel_241	Pg_S8590.2-RA
novel_241	Pg_S2783.9-RA
novel_241	Pg_S1620.3-RA
novel_75	Pg_S3028.12-RA
novel_75	Pg_S1761.1-RA
novel_75	Pg_S3368.2-RA
novel_75	Pg_S6136.4-RA
novel_75	Pg_S2782.6-RA
novel_75	Pg_S4497.3-RA
novel_75	Pg_S5747.15-RA
novel_75	Pg_S1887.9-RA
novel_75	Pg_S3649.8-RA
novel_75	Pg_S1249.4-RA
novel_75	Pg_S7717.6-RA
novel_75	Pg_S1921.17-RA
pgi-miR6135k	Pg_S1658.27-RA
novel_77	Pg_S4390.7-RA
novel_77	Pg_S4418.8-RA
novel_77	Pg_S5422.4-RA
novel_77	Pg_S1813.6-RA
novel_77	Pg_S4110.10-RA
novel_77	Pg_S3298.15-RA
novel_181	Pg_S6478.2-RA
novel_181	Pg_S5092.1-RA
ath-miR396b-5p	Pg_S3866.4-RA
ath-miR396b-5p	Pg_S5055.1-RA
ath-miR396b-5p	Pg_S6553.3-RA
ath-miR396b-5p	Pg_S0488.16-RA
ath-miR396b-5p	Pg_S5206.15-RA
ath-miR396b-5p	Pg_S0472.10-RA
ath-miR396b-5p	Pg_S2992.14-RA
ath-miR396b-5p	Pg_S4083.18-RA
ath-miR396b-5p	Pg_S2432.6-RA
ath-miR396b-5p	Pg_S4713.3-RA
ath-miR396b-5p	Pg_S6076.4-RA
ath-miR396b-5p	Pg_S1779.3-RA
ath-miR396b-5p	Pg_S3423.6-RA
novel_54	Pg_S2306.1-RA
novel_248	Pg_S4930.1-RA

## Sheet: Table S8
Table S8. Statistical results of miRNA-mRNA pairs (miRNA-down；mRNA-up)
miRNA	mRNA
ath-miR156a-5p	Pg_S2002.1-RA
ath-miR156a-5p	Pg_S0213.51-RA
ath-miR156a-5p	Pg_S1957.12-RA
ath-miR156a-5p	Pg_S2196.6-RA
ath-miR156a-5p	Pg_S3028.13-RA
novel_80	Pg_S0230.11-RA
novel_80	Pg_S3275.10-RA
novel_80	Pg_S1286.16-RA
novel_80	Pg_S0170.7-RA
novel_80	Pg_S2754.7-RA
novel_80	Pg_S3876.21-RA
novel_201	Pg_S1703.11-RA
novel_201	Pg_S1957.12-RA
pgi-miR6140b	Pg_S5873.1-RA
novel_21	Pg_S4616.21-RA
novel_21	Pg_S0232.32-RA
novel_13	Pg_S5535.3-RA
novel_13	Pg_S2521.2-RA
novel_13	Pg_S1059.23-RA
novel_92	Pg_S3683.9-RA
novel_177	Pg_S2363.2-RA
novel_177	Pg_S2035.14-RA
novel_268	Pg_S1439.41-RA
ath-miR390a-5p	Pg_S1066.17-RA
ath-miR390a-5p	Pg_S1034.16-RA
ath-miR390a-5p	Pg_S2884.3-RA
pgi-miR6143a	Pg_S2581.5-RA
pgi-miR6143a	Pg_S0952.7-RA
novel_243	Pg_S4095.5-RA
novel_243	Pg_S2196.6-RA
novel_243	Pg_S1237.20-RA
novel_243	Pg_S0544.37-RA
novel_243	Pg_S0213.51-RA
novel_19	Pg_S3657.4-RA
novel_19	Pg_S2348.9-RA
novel_19	Pg_S0091.13-RA
novel_19	Pg_S0393.1-RA
novel_19	Pg_S0536.55-RA
novel_118	Pg_S2448.16-RA
novel_118	Pg_S4870.15-RA
novel_118	Pg_S5407.6-RA
pgi-miR6136b	Pg_S0213.54-RA
pgi-miR6136b	Pg_S0568.7-RA
ath-miR172a	Pg_S0761.9-RA
ath-miR172a	Pg_S2953.13-RA
ath-miR172a	Pg_S3928.14-RA
ath-miR172a	Pg_S5490.1-RA
ath-miR157a-5p	Pg_S1957.12-RA
ath-miR157a-5p	Pg_S1906.1-RA
novel_24	Pg_S1417.4-RA
novel_24	Pg_S5490.1-RA
novel_24	Pg_S1759.2-RA
novel_4	Pg_S4644.17-RA
novel_4	Pg_S0245.39-RA
ath-miR403-3p	Pg_S5721.12-RA
ath-miR403-3p	Pg_S5024.11-RA
novel_10	Pg_S5490.1-RA
novel_10	Pg_S1417.4-RA
novel_163	Pg_S2468.11-RA
novel_163	Pg_S0277.37-RA
novel_163	Pg_S4165.1-RA
novel_207	Pg_S6164.4-RA
novel_2	Pg_S4133.6-RA
novel_119	Pg_S0859.31-RA
novel_119	Pg_S1579.26-RA
novel_157	Pg_S1122.11-RA
novel_157	Pg_S3673.6-RA
novel_59	Pg_S0061.82-RA
novel_59	Pg_S4493.1-RA
pgi-miR6140a	Pg_S3062.5-RA
pgi-miR6140a	Pg_S5873.1-RA
novel_72	Pg_S0509.16-RA

## Sheet: Table S9
Table S9. Homology analysis of lncRNA and miRNA precursors. Hairpin_id: name of the precursor of miRNA; Hairpin_start: the initial position of the homologous portion of the miRNA precursor on the miRNA precursor; Hairpin_end: the termination position of the homologous part of the miRNA precursor and the lncRNA on the miRNA precursor; Lnc_start: the initial position of the homologous part of lncRN…
hairpin_id	hairpin_start	hairpin_end	lncRNA_name	lnc_start	lnc_end
novel_42	1	56	TCONS_00021477	705	760
novel_15	1	51	TCONS_00064471	385	435
pgi-MIR6135i	1	130	TCONS_00091492	495	619
novel_19	1	86	TCONS_00122090	131	216
novel_19	1	86	TCONS_00122091	435	520
novel_37	1	82	TCONS_00138928	295	376
novel_201	1	87	TCONS_00139748	93	179
novel_190	1	75	TCONS_00153392	4929	5004
novel_201	1	87	TCONS_00172239	352	438
pgi-MIR6135i	2	137	TCONS_00172841	283	417
pgi-MIR482a	1	111	TCONS_00179284	87	197
novel_40	1	70	TCONS_00179284	112	181
pgi-MIR6139	1	124	TCONS_00191501	1074	1195
pgi-MIR6139	1	124	TCONS_00191502	1685	1806
novel_135	2	80	TCONS_00201043	170	247
novel_140	8	82	TCONS_00222925	152	228
pgi-MIR6135c	1	110	TCONS_00275051	1513	1621
novel_41	1	48	TCONS_00284259	516	563
novel_35	1	84	TCONS_00285667	1893	1976
novel_32	1	84	TCONS_00285667	1893	1976
novel_140	1	82	TCONS_00293274	331	412
novel_140	1	82	TCONS_00293275	458	539
novel_140	1	82	TCONS_00293276	307	388
novel_92	1	89	TCONS_00300640	1921	2009
pgi-MIR6140c	3	165	TCONS_00305394	935	1097
pgi-MIR6135a	1	121	TCONS_00311878	1700	1820
novel_126	1	85	TCONS_00322549	50	134
pgi-MIR6135i	1	135	TCONS_00326842	530	661
pgi-MIR6135i	1	135	TCONS_00326843	530	661
novel_268	1	62	TCONS_00328091	962	1023
pgi-MIR6143a	1	89	TCONS_00334577	563	651

## Sheet: Table S10
Table S10. Statistical results of miRNA-lncRNA pairs (miRNA-down；lncRNA-up)
miRNA	lncRNA
novel_110	TCONS_00281077
ath-miR396a-3p	TCONS_00071338
ath-miR159a	TCONS_00056773
ath-miR159a	TCONS_00062631
ath-miR159a	TCONS_00239830
ath-miR159a	TCONS_00123994
ath-miR159a	TCONS_00123995
ath-miR159a	TCONS_00123989
novel_14	TCONS_00305615
novel_14	TCONS_00098307
novel_169	TCONS_00281077
novel_37	TCONS_00071338
ath-miR159b-3p	TCONS_00123994
ath-miR159b-3p	TCONS_00239830
ath-miR159b-3p	TCONS_00062631
ath-miR159b-3p	TCONS_00123989
ath-miR159b-3p	TCONS_00123995
novel_34	TCONS_00180172
novel_34	TCONS_00050890
novel_241	TCONS_00329080
novel_75	TCONS_00121628
novel_218	TCONS_00184678
novel_218	TCONS_00118328
novel_82	TCONS_00305615
novel_29	TCONS_00099216
novel_230	TCONS_00299914
novel_191	TCONS_00281172
novel_191	TCONS_00305615

## Sheet: Table S11
Table S11. Statistical results of miRNA-lncRNA pairs (miRNA-up；lncRNA-down)
miRNA	lncRNA
novel_30	TCONS_00109148
novel_30	TCONS_00158602
ath-miR156a-5p	TCONS_00048153
novel_267	TCONS_00194041
novel_186	TCONS_00217295
novel_17	TCONS_00243278
novel_92	TCONS_00064031
novel_92	TCONS_00147395
novel_92	TCONS_00028971
novel_92	TCONS_00080677
novel_177	TCONS_00304137
pgi-miR6143a	TCONS_00039485
novel_243	TCONS_00000291
novel_19	TCONS_00028971
novel_19	TCONS_00310793
novel_118	TCONS_00331659
novel_118	TCONS_00050782
novel_118	TCONS_00011964
novel_118	TCONS_00184040
novel_118	TCONS_00345225
pgi-miR6136a.1	TCONS_00074364
pgi-miR6136a.1	TCONS_00117128
novel_63	TCONS_00142896
ath-miR157a-5p	TCONS_00079626
novel_24	TCONS_00154531
novel_24	TCONS_00011871
novel_4	TCONS_00117128
novel_10	TCONS_00011871
novel_10	TCONS_00154531
novel_2	TCONS_00109148
novel_119	TCONS_00142896
novel_119	TCONS_00045345
novel_119	TCONS_00066282
novel_119	TCONS_00228327
novel_46	TCONS_00040717
novel_46	TCONS_00189969
pgi-miR6135e.2-5p	TCONS_00154638

## Sheet: Table S12
Table S12. Statistical results of miRNA-lncRNA pairs (miRNA-up；lncRNA-down)
miRNA name	regulation	target gene (or lncRNA) name	type	regulation
ath-miR156a-5p	up	TCONS_00048153	lnc	down
ath-miR156a-5p	up	TCONS_00072457	lnc	up
ath-miR156a-5p	up	TCONS_00187334	lnc	up
ath-miR156a-5p	up	TCONS_00239870	lnc	up
ath-miR157a-5p	up	TCONS_00002266	lnc	up
ath-miR157a-5p	up	TCONS_00079626	lnc	down
ath-miR157a-5p	up	TCONS_00239870	lnc	up
ath-miR159a	down	TCONS_00024507	lnc	down
ath-miR159a	down	TCONS_00056773	lnc	up
ath-miR159a	down	TCONS_00062631	lnc	up
ath-miR159a	down	TCONS_00123989	lnc	up
ath-miR159a	down	TCONS_00123994	lnc	up
ath-miR159a	down	TCONS_00123995	lnc	up
ath-miR159a	down	TCONS_00239830	lnc	up
ath-miR159a	down	TCONS_00285515	lnc	down
ath-miR159a	down	TCONS_00285516	lnc	down
ath-miR159a	down	TCONS_00328235	lnc	down
ath-miR159b-3p	down	TCONS_00024507	lnc	down
ath-miR159b-3p	down	TCONS_00062631	lnc	up
ath-miR159b-3p	down	TCONS_00109148	lnc	down
ath-miR159b-3p	down	TCONS_00123989	lnc	up
ath-miR159b-3p	down	TCONS_00123994	lnc	up
ath-miR159b-3p	down	TCONS_00123995	lnc	up
ath-miR159b-3p	down	TCONS_00239830	lnc	up
ath-miR159b-3p	down	TCONS_00328235	lnc	down
ath-miR172a	up	TCONS_00048483	lnc	up
ath-miR396a-3p	down	TCONS_00071338	lnc	up
ath-miR396b-5p	down	TCONS_00260860	lnc	down
ath-miR396b-5p	down	TCONS_00260861	lnc	down
novel_10	up	TCONS_00011871	lnc	down
novel_10	up	TCONS_00154531	lnc	down
novel_10	up	TCONS_00174696	lnc	up
novel_10	up	TCONS_00202038	lnc	up
novel_110	down	TCONS_00281077	lnc	up
novel_118	up	TCONS_00011964	lnc	down
novel_118	up	TCONS_00050782	lnc	down
novel_118	up	TCONS_00184040	lnc	down
novel_118	up	TCONS_00331659	lnc	down
novel_118	up	TCONS_00345225	lnc	down
novel_119	up	TCONS_00045345	lnc	down
novel_119	up	TCONS_00066282	lnc	down
novel_119	up	TCONS_00142896	lnc	down
novel_119	up	TCONS_00228327	lnc	down
novel_119	up	TCONS_00253069	lnc	up
novel_119	up	TCONS_00295079	lnc	up
novel_14	down	TCONS_00098307	lnc	up
novel_14	down	TCONS_00305615	lnc	up
novel_163	up	TCONS_00239830	lnc	up
novel_177	up	TCONS_00079022	lnc	up
novel_177	up	TCONS_00304137	lnc	down
novel_186	up	TCONS_00199454	lnc	up
novel_186	up	TCONS_00217295	lnc	down
novel_186	up	TCONS_00305615	lnc	up
novel_186	up	TCONS_00348243	lnc	up
novel_191	down	TCONS_00281172	lnc	up
novel_191	down	TCONS_00305615	lnc	up
novel_19	up	TCONS_00028971	lnc	down
novel_19	up	TCONS_00310793	lnc	down
novel_218	down	TCONS_00118328	lnc	up
novel_218	down	TCONS_00184678	lnc	up
novel_21	up	TCONS_00092358	lnc	up
novel_21	up	TCONS_00092359	lnc	up
novel_241	down	TCONS_00329080	lnc	up
novel_243	up	TCONS_00000291	lnc	down
novel_243	up	TCONS_00147562	lnc	up
novel_243	up	TCONS_00147566	lnc	up
novel_248	down	TCONS_00319388	lnc	down
novel_24	up	TCONS_00011871	lnc	down
novel_24	up	TCONS_00154531	lnc	down
novel_24	up	TCONS_00174696	lnc	up
novel_28	up	TCONS_00211488	lnc	up
novel_28	up	TCONS_00211490	lnc	up
novel_28	up	TCONS_00249836	lnc	up
novel_28	up	TCONS_00329080	lnc	up
novel_2	up	TCONS_00092359	lnc	up
novel_2	up	TCONS_00101983	lnc	up
novel_2	up	TCONS_00101984	lnc	up
novel_2	up	TCONS_00109148	lnc	down
novel_2	up	TCONS_00167755	lnc	up
novel_34	down	TCONS_00050890	lnc	up
novel_34	down	TCONS_00137441	lnc	down
novel_34	down	TCONS_00180172	lnc	up
novel_37	down	TCONS_00071338	lnc	up
novel_3	up	TCONS_00348243	lnc	up
novel_40	down	TCONS_00217295	lnc	down
novel_46	up	TCONS_00040717	lnc	down
novel_46	up	TCONS_00189969	lnc	down
novel_4	up	TCONS_00117128	lnc	down
novel_54	down	TCONS_00028587	lnc	down
novel_54	down	TCONS_00243277	lnc	down
novel_54	down	TCONS_00243278	lnc	down
novel_54	down	TCONS_00289977	lnc	down
novel_59	up	TCONS_00033008	lnc	up
novel_63	up	TCONS_00115779	lnc	up
novel_63	up	TCONS_00142896	lnc	down
novel_63	up	TCONS_00183247	lnc	up
novel_72	up	TCONS_00187334	lnc	up
novel_72	up	TCONS_00204039	lnc	up
novel_72	up	TCONS_00220244	lnc	up
novel_75	down	TCONS_00084351	lnc	down
novel_75	down	TCONS_00121628	lnc	up
novel_77	down	TCONS_00310793	lnc	down
novel_80	up	TCONS_00239870	lnc	up
novel_87	down	TCONS_00045345	lnc	down
novel_92	up	TCONS_00028821	lnc	up
novel_92	up	TCONS_00028971	lnc	down
novel_92	up	TCONS_00064031	lnc	down
novel_92	up	TCONS_00080677	lnc	down
novel_92	up	TCONS_00147395	lnc	down
novel_92	up	TCONS_00171947	lnc	up
novel_92	up	TCONS_00200587	lnc	up
novel_92	up	TCONS_00202038	lnc	up
novel_92	up	TCONS_00281077	lnc	up
novel_92	up	TCONS_00295692	lnc	up
pgi-miR6135k	down	TCONS_00107656	lnc	down
pgi-miR6135k	down	TCONS_00107657	lnc	down
pgi-miR6140b	up	TCONS_00192149	lnc	up
pgi-miR6143a	up	TCONS_00039485	lnc	down
ath-miR156a-5p	up	Pg_S0213.51-RA	gene	down
ath-miR156a-5p	up	Pg_S1103.8-RA	gene	up
ath-miR156a-5p	up	Pg_S1768.1-RA	gene	up
ath-miR156a-5p	up	Pg_S1957.12-RA	gene	down
ath-miR156a-5p	up	Pg_S2002.1-RA	gene	down
ath-miR156a-5p	up	Pg_S2196.6-RA	gene	down
ath-miR156a-5p	up	Pg_S3028.13-RA	gene	down
ath-miR156a-5p	up	Pg_S5832.7-RA	gene	up
ath-miR156a-5p	up	Pg_S6889.1-RA	gene	up
ath-miR157a-5p	up	Pg_S1906.1-RA	gene	down
ath-miR157a-5p	up	Pg_S1957.12-RA	gene	down
ath-miR157a-5p	up	Pg_S2782.6-RA	gene	up
ath-miR157a-5p	up	Pg_S6284.3-RA	gene	up
ath-miR157a-5p	up	Pg_S6867.1-RA	gene	up
ath-miR159a	down	Pg_S0517.18-RA	gene	up
ath-miR159a	down	Pg_S0843.11-RA	gene	up
ath-miR159a	down	Pg_S0937.5-RA	gene	down
ath-miR159a	down	Pg_S1066.17-RA	gene	down
ath-miR159a	down	Pg_S1355.9-RA	gene	up
ath-miR159a	down	Pg_S2746.12-RA	gene	up
ath-miR159a	down	Pg_S3309.15-RA	gene	down
ath-miR159a	down	Pg_S3767.5-RA	gene	down
ath-miR159a	down	Pg_S7027.2-RA	gene	up
ath-miR159b-3p	down	Pg_S0736.2-RA	gene	down
ath-miR159b-3p	down	Pg_S0937.5-RA	gene	down
ath-miR159b-3p	down	Pg_S0953.6-RA	gene	down
ath-miR159b-3p	down	Pg_S1066.17-RA	gene	down
ath-miR159b-3p	down	Pg_S3767.5-RA	gene	down
ath-miR159b-3p	down	Pg_S3963.2-RA	gene	down
ath-miR172a	up	Pg_S0761.9-RA	gene	down
ath-miR172a	up	Pg_S0978.53-RA	gene	up
ath-miR172a	up	Pg_S2259.3-RA	gene	up
ath-miR172a	up	Pg_S2953.13-RA	gene	down
ath-miR172a	up	Pg_S3201.9-RA	gene	up
ath-miR172a	up	Pg_S3928.14-RA	gene	down
ath-miR172a	up	Pg_S5490.1-RA	gene	down
ath-miR172a	up	Pg_S5761.3-RA	gene	up
ath-miR396a-3p	down	Pg_S1500.9-RA	gene	up
ath-miR396a-3p	down	Pg_S3019.3-RA	gene	up
ath-miR396a-3p	down	Pg_S3327.1-RA	gene	up
ath-miR396a-3p	down	Pg_S3657.3-RA	gene	up
ath-miR396a-3p	down	Pg_S4481.3-RA	gene	up
ath-miR396a-3p	down	Pg_S5964.2-RA	gene	up
ath-miR396b-5p	down	Pg_S0472.10-RA	gene	up
ath-miR396b-5p	down	Pg_S0761.9-RA	gene	down
ath-miR396b-5p	down	Pg_S1779.3-RA	gene	up
ath-miR396b-5p	down	Pg_S2205.13-RA	gene	down
ath-miR396b-5p	down	Pg_S2432.6-RA	gene	up
ath-miR396b-5p	down	Pg_S2953.13-RA	gene	down
ath-miR396b-5p	down	Pg_S3423.6-RA	gene	up
ath-miR396b-5p	down	Pg_S4083.18-RA	gene	up
ath-miR396b-5p	down	Pg_S4713.3-RA	gene	up
ath-miR396b-5p	down	Pg_S4892.9-RA	gene	down
ath-miR396b-5p	down	Pg_S5055.1-RA	gene	up
ath-miR396b-5p	down	Pg_S5206.15-RA	gene	up
ath-miR396b-5p	down	Pg_S6076.4-RA	gene	up
ath-miR396b-5p	down	Pg_S6553.3-RA	gene	up
ath-miR396b-5p	down	Pg_S7879.1-RA	gene	down
novel_10	up	Pg_S1417.4-RA	gene	down
novel_10	up	Pg_S2022.2-RA	gene	up
novel_10	up	Pg_S3011.1-RA	gene	up
novel_10	up	Pg_S5490.1-RA	gene	down
novel_10	up	Pg_S5964.2-RA	gene	up
novel_110	down	Pg_S2154.3-RA	gene	up
novel_118	up	Pg_S1469.5-RA	gene	up
novel_118	up	Pg_S2448.16-RA	gene	down
novel_118	up	Pg_S4870.15-RA	gene	down
novel_118	up	Pg_S5347.1-RA	gene	up
novel_118	up	Pg_S5407.6-RA	gene	down
novel_119	up	Pg_S0859.31-RA	gene	down
novel_119	up	Pg_S1579.26-RA	gene	down
novel_119	up	Pg_S2932.13-RA	gene	up
novel_14	down	Pg_S1273.16-RA	gene	down
novel_14	down	Pg_S1939.35-RA	gene	down
novel_163	up	Pg_S0277.37-RA	gene	down
novel_163	up	Pg_S2091.4-RA	gene	up
novel_163	up	Pg_S2468.11-RA	gene	down
novel_163	up	Pg_S3002.4-RA	gene	up
novel_163	up	Pg_S3378.2-RA	gene	up
novel_163	up	Pg_S4165.1-RA	gene	down
novel_163	up	Pg_S6868.7-RA	gene	up
novel_177	up	Pg_S1311.24-RA	gene	up
novel_177	up	Pg_S1964.5-RA	gene	up
novel_177	up	Pg_S2035.14-RA	gene	down
novel_177	up	Pg_S2363.2-RA	gene	down
novel_177	up	Pg_S7278.8-RA	gene	up
novel_186	up	Pg_S0248.3-RA	gene	up
novel_186	up	Pg_S3327.3-RA	gene	up
novel_191	down	Pg_S3579.4-RA	gene	down
novel_19	up	Pg_S0091.13-RA	gene	down
novel_19	up	Pg_S0393.1-RA	gene	down
novel_19	up	Pg_S0536.55-RA	gene	down
novel_19	up	Pg_S1773.5-RA	gene	up
novel_19	up	Pg_S2348.9-RA	gene	down
novel_19	up	Pg_S2668.1-RA	gene	up
novel_19	up	Pg_S3298.15-RA	gene	up
novel_19	up	Pg_S3657.4-RA	gene	down
novel_19	up	Pg_S5594.1-RA	gene	up
novel_218	down	Pg_S0812.17-RA	gene	down
novel_21	up	Pg_S0232.32-RA	gene	down
novel_21	up	Pg_S4616.21-RA	gene	down
novel_241	down	Pg_S0266.48-RA	gene	down
novel_241	down	Pg_S0374.44-RA	gene	down
novel_241	down	Pg_S0536.63-RA	gene	up
novel_241	down	Pg_S0939.10-RA	gene	down
novel_241	down	Pg_S1417.4-RA	gene	down
novel_241	down	Pg_S1620.3-RA	gene	up
novel_241	down	Pg_S2003.17-RA	gene	up
novel_241	down	Pg_S2389.4-RA	gene	up
novel_241	down	Pg_S2708.9-RA	gene	down
novel_241	down	Pg_S2783.9-RA	gene	up
novel_241	down	Pg_S4914.18-RA	gene	down
novel_241	down	Pg_S5338.21-RA	gene	down
novel_241	down	Pg_S5418.4-RA	gene	down
novel_241	down	Pg_S5977.7-RA	gene	up
novel_241	down	Pg_S8590.2-RA	gene	up
novel_243	up	Pg_S0213.51-RA	gene	down
novel_243	up	Pg_S0253.6-RA	gene	up
novel_243	up	Pg_S0544.37-RA	gene	down
novel_243	up	Pg_S1237.20-RA	gene	down
novel_243	up	Pg_S2196.6-RA	gene	down
novel_243	up	Pg_S3284.4-RA	gene	up
novel_243	up	Pg_S3386.21-RA	gene	up
novel_243	up	Pg_S4095.5-RA	gene	down
novel_248	down	Pg_S0265.8-RA	gene	down
novel_248	down	Pg_S4930.1-RA	gene	up
novel_24	up	Pg_S1417.4-RA	gene	down
novel_24	up	Pg_S1718.10-RA	gene	up
novel_24	up	Pg_S1759.2-RA	gene	down
novel_24	up	Pg_S1766.13-RA	gene	up
novel_24	up	Pg_S2753.11-RA	gene	up
novel_24	up	Pg_S2932.26-RA	gene	up
novel_24	up	Pg_S5490.1-RA	gene	down
novel_24	up	Pg_S5838.4-RA	gene	up
novel_24	up	Pg_S5964.2-RA	gene	up
novel_28	up	Pg_S0472.21-RA	gene	up
novel_28	up	Pg_S3019.9-RA	gene	up
novel_28	up	Pg_S6272.10-RA	gene	up
novel_2	up	Pg_S4133.6-RA	gene	down
novel_34	down	Pg_S0140.2-RA	gene	down
novel_34	down	Pg_S1242.15-RA	gene	up
novel_34	down	Pg_S1660.8-RA	gene	up
novel_37	down	Pg_S1500.9-RA	gene	up
novel_37	down	Pg_S1979.19-RA	gene	down
novel_37	down	Pg_S3019.3-RA	gene	up
novel_37	down	Pg_S3327.1-RA	gene	up
novel_37	down	Pg_S3335.10-RA	gene	down
novel_3	up	Pg_S5887.4-RA	gene	up
novel_3	up	Pg_S8651.2-RA	gene	up
novel_40	down	Pg_S0298.12-RA	gene	down
novel_46	up	Pg_S3009.3-RA	gene	up
novel_4	up	Pg_S0245.39-RA	gene	down
novel_4	up	Pg_S1377.5-RA	gene	up
novel_4	up	Pg_S4644.17-RA	gene	down
novel_54	down	Pg_S1852.20-RA	gene	down
novel_54	down	Pg_S2306.1-RA	gene	up
novel_54	down	Pg_S4200.4-RA	gene	down
novel_54	down	Pg_S5219.8-RA	gene	down
novel_59	up	Pg_S0061.82-RA	gene	down
novel_59	up	Pg_S4493.1-RA	gene	down
novel_63	up	Pg_S3277.5-RA	gene	up
novel_63	up	Pg_S9185.1-RA	gene	up
novel_72	up	Pg_S0509.16-RA	gene	down
novel_72	up	Pg_S2753.1-RA	gene	up
novel_75	down	Pg_S0233.8-RA	gene	down
novel_75	down	Pg_S0857.29-RA	gene	down
novel_75	down	Pg_S0937.5-RA	gene	down
novel_75	down	Pg_S1069.10-RA	gene	down
novel_75	down	Pg_S1319.19-RA	gene	down
novel_75	down	Pg_S1425.20-RA	gene	down
novel_75	down	Pg_S1579.26-RA	gene	down
novel_75	down	Pg_S1921.17-RA	gene	up
novel_75	down	Pg_S2018.5-RA	gene	down
novel_75	down	Pg_S2606.1-RA	gene	down
novel_75	down	Pg_S3028.12-RA	gene	up
novel_75	down	Pg_S3767.14-RA	gene	down
novel_75	down	Pg_S4497.3-RA	gene	up
novel_75	down	Pg_S6015.1-RA	gene	down
novel_75	down	Pg_S6519.3-RA	gene	down
novel_77	down	Pg_S0338.2-RA	gene	down
novel_77	down	Pg_S1813.6-RA	gene	up
novel_77	down	Pg_S3298.15-RA	gene	up
novel_77	down	Pg_S4110.10-RA	gene	up
novel_77	down	Pg_S4390.7-RA	gene	up
novel_77	down	Pg_S4418.8-RA	gene	up
novel_77	down	Pg_S5422.4-RA	gene	up
novel_80	up	Pg_S0170.7-RA	gene	down
novel_80	up	Pg_S0230.11-RA	gene	down
novel_80	up	Pg_S1286.16-RA	gene	down
novel_80	up	Pg_S1564.2-RA	gene	up
novel_80	up	Pg_S1790.4-RA	gene	up
novel_80	up	Pg_S2069.21-RA	gene	up
novel_80	up	Pg_S2754.7-RA	gene	down
novel_80	up	Pg_S2907.7-RA	gene	up
novel_80	up	Pg_S3275.10-RA	gene	down
novel_80	up	Pg_S3876.21-RA	gene	down
novel_87	down	Pg_S0978.53-RA	gene	up
novel_87	down	Pg_S2259.3-RA	gene	up
novel_87	down	Pg_S3028.12-RA	gene	up
novel_92	up	Pg_S0030.10-RA	gene	up
novel_92	up	Pg_S0034.18-RA	gene	up
novel_92	up	Pg_S1455.4-RA	gene	up
novel_92	up	Pg_S3683.9-RA	gene	down
novel_92	up	Pg_S5686.1-RA	gene	up
novel_92	up	Pg_S8178.1-RA	gene	up
pgi-miR6135k	down	Pg_S1658.27-RA	gene	up
pgi-miR6135k	down	Pg_S2792.6-RA	gene	down
pgi-miR6135k	down	Pg_S6673.4-RA	gene	down
pgi-miR6140b	up	Pg_S0300.2-RA	gene	up
pgi-miR6140b	up	Pg_S5873.1-RA	gene	down
pgi-miR6143a	up	Pg_S0952.7-RA	gene	down
pgi-miR6143a	up	Pg_S2581.5-RA	gene	down
pgi-miR6143a	up	Pg_S3277.5-RA	gene	up
pgi-miR6143a	up	Pg_S5933.9-RA	gene	up
pgi-miR6143a	up	Pg_S8271.2-RA	gene	up
pgi-miR6143a	up	Pg_S9185.1-RA	gene	up
