# Supplementary material for: Regulatory role of non-coding RNA in ginseng rusty root symptom tissue
Source: Sci Rep. 2021 Apr 28;11:9211. doi: 10.1038/s41598-021-88709-3 (PMC8080638; doi:10.1038/s41598-021-88709-3)
Supplement: Supplementary file 7 — Supplementary Information 7. [file 41598_2021_88709_MOESM7_ESM.xlsx]

## Sheet: Sheet1
Table S13. Primer sequences of the ncRNAs for qPCR verification.
Name	Primer	Sequence
ACTIN	Forward	CTTGCACCAAGCAGCATGAA
	Reverse	CCGATCCAGACACTGTACTTCCTT
XLOC_212262	Forward	CACCTAGGTCTATTGTGCTCGT
	Reverse	GACATATGGGGGGATCAGGAC
XLOC_126093	Forward	ATCTCTGTCCAGTTGCCGGA
	Reverse	AGGTTACTAATACCGCCACGAAC
XLOC_121051	Forward	CGTTTAGCGATCCTAGAGACGACA
	Reverse	TGTTCCTTTCCCAAGACTGCC
novel_circ_0000349	Forward	TACGTGGAAGCTACCTTGGT
	Reverse	ACGAGGATCCAAAGTCACCT
novel_circ_0000605	Forward	GACATGCGCTTTGGACCTAC
	Reverse	CTTTCTAGCACCTCTCTCCGA
novel_circ_0000628	Forward	AGAGTCTAATACAGGCAGAACCA
	Reverse	AGTTCTTAAGCCTCAACCCAG
U6	Forward	CTCGCTTCGGCAGCACA
	Reverse	AACGCTTCACGAATTTGCGT
pgi-miR6143a		AGTACTGTATTGGGCATGAAG
ath-miR396b-5p		TTCCACAGCTTTCTTGAACTT
pgi-miR6136a.1		TAGACGACGGTTGTATGACCG
